# Supplementary material for: Low Levels of IgM Recognizing 4-Hydroxy-2-Nonenal-Modified Apolipoprotein A-I Peptide and Its Association with the Severity of Coronary Artery Disease in Taiwanese Patients
Source: Curr Issues Mol Biol. 2024 Jun 20;46(6):6267–83. doi: 10.3390/cimb46060374 (PMC11202877; doi:10.3390/cimb46060374)
Supplement: Supplementary file 1 [file cimb-46-00374-s001.zip]

Archive with 7 entries (7 files):
- 0 Supplementary Information ApoA1-HNE 20230729 v1.1.docx
- 2 Legends of Supplementary Figures and Tables.docx
- 2 Supplementary Figure S1 ApoA1 HNE v1.1.pdf
- 2 Supplementary Figure S2 ApoA-1 WB v1.3.pdf
- 2 Supplementary Figure S3 Correlation v1.5 ALL.pdf
- 2 Supplementary Table S1 ApoA1-HNE v1.2 OK.xlsx
- 2 Supplementary Table S2.docx
