# Supplementary material for: Low Levels of IgM Recognizing 4-Hydroxy-2-Nonenal-Modified Apolipoprotein A-I Peptide and Its Association with the Severity of Coronary Artery Disease in Taiwanese Patients
Source: Curr Issues Mol Biol. 2024 Jun 20;46(6):6267–83. doi: 10.3390/cimb46060374 (PMC11202877; doi:10.3390/cimb46060374)
Supplement: Supplementary file 1 [file cimb-46-00374-s001.zip › 2 Supplementary Table S1 ApoA1-HNE v1.2 OK.xlsx]

## Sheet: HC1
Protein Group	Protein ID	Protein Accession	Peptide	Unique	-10lgP	Mass	ppm	m/z	z	RT	Scan	#Spec	Start	End	PTM
6	5	P02768|ALBU_HUMAN	K.QNC(+57.02)ELFEQLGEYK.F	Y	72.78	1656.75	0.3	829.38	2	55.58	7316	2	414	426	Carbamidomethylation
6	5	P02768|ALBU_HUMAN	K.VPQVSTPTLVEVSR.N	Y	71.49	1510.84	-0.3	756.425	2	47.35	5955	1	439	452
6	5	P02768|ALBU_HUMAN	K.AVM(+15.99)DDFAAFVEK.C	Y	68.15	1357.62	-0.8	679.818	2	54.36	7118	9	570	581	Oxidation (M)
6	5	P02768|ALBU_HUMAN	K.LVNEVTEFAK.T	Y	67.42	1148.61	0.1	575.311	2	42.67	5182	3	66	75
6	5	P02768|ALBU_HUMAN	K.TC(+57.02)VADESAENC(+57.02)DK.S	Y	65.4	1497.57	-0.3	749.793	2	18.69	1140	2	76	88	Carbamidomethylation
6	5	P02768|ALBU_HUMAN	K.YIC(+57.02)ENQDSISSK.L	Y	64.4	1442.63	0.7	722.325	2	26.33	2409	2	287	298	Carbamidomethylation
6	5	P02768|ALBU_HUMAN	K.AVMDDFAAFVEK.C	Y	61.68	1341.63	-0.3	671.821	2	64.05	8647	3	570	581
6	5	P02768|ALBU_HUMAN	K.VFDEFKPLVEEPQNLIK.Q	Y	60.19	2044.09	0.3	682.37	3	63.85	8615	6	397	413
6	5	P02768|ALBU_HUMAN	K.C(+57.02)C(+57.02)TESLVNR.R	Y	58.67	1137.49	-0.5	569.752	2	25.88	2332	1	500	508	Carbamidomethylation
6	5	P02768|ALBU_HUMAN	R.YKAAFTEC(+57.02)C(+57.02)QAADK.A	Y	58.28	1661.72	0	554.913	3	27.71	2648	1	185	198	Carbamidomethylation
6	5	P02768|ALBU_HUMAN	K.KVPQVSTPTLVEVSR.N	Y	57.64	1638.93	0.4	547.318	3	43.37	5297	45	438	452
6	5	P02768|ALBU_HUMAN	K.AAFTEC(+57.02)C(+57.02)QAADK.A	Y	57.41	1370.56	-0.1	686.287	2	25.14	2211	1	187	198	Carbamidomethylation
6	5	P02768|ALBU_HUMAN	K.SLHTLFGDK.L	Y	56.99	1016.53	0.6	509.272	2	39.62	4678	1	89	97
6	5	P02768|ALBU_HUMAN	K.DVFLGM(+15.99)FLYEYAR.R	Y	56.74	1638.78	-0.5	820.394	2	75.85	10437	3	348	360	Oxidation (M)
6	5	P02768|ALBU_HUMAN	R.RHPDYSVVLLLR.L	Y	56.37	1466.84	1	489.953	3	52.9	6880	13	361	372
6	5	P02768|ALBU_HUMAN	R.ETYGEMADC(+57.02)C(+57.02)AK.Q	Y	55.4	1433.53	-0.8	717.77	2	28.69	2816	1	106	117	Carbamidomethylation
6	5	P02768|ALBU_HUMAN	R.RHPYFYAPELLFFAK.R	Y	54.44	1897.99	0.1	633.67	3	69.8	9531	7	169	183
6	5	P02768|ALBU_HUMAN	K.TYETTLEK.C	Y	53.19	983.481	0.2	492.748	2	26.08	2367	1	376	383
6	5	P02768|ALBU_HUMAN	K.DDNPNLPR.L	Y	52.18	939.441	0.2	470.728	2	24.4	2090	1	131	138
6	5	P02768|ALBU_HUMAN	R.ETYGEM(+15.99)ADC(+57.02)C(+57.02)AK.Q	Y	51.91	1449.52	0.4	725.768	2	20.01	1362	1	106	117	Oxidation (M); Carbamidomethylation
6	5	P02768|ALBU_HUMAN	K.LVAASQAALGL	Y	51.88	1012.59	0.2	507.303	2	53.35	6953	4	599	609
6	5	P02768|ALBU_HUMAN	K.KQTALVELVK.H	Y	51.5	1127.69	-0.9	564.852	2	39.54	4665	1	549	558
6	5	P02768|ALBU_HUMAN	K.FQNALLVR.Y	Y	51.37	959.555	-0.4	480.785	2	43.14	5259	10	427	434
6	5	P02768|ALBU_HUMAN	R.RPC(+57.02)FSALEVDETYVPK.E	Y	51.16	1909.92	0.6	637.649	3	50.11	6418	3	509	524	Carbamidomethylation
6	5	P02768|ALBU_HUMAN	K.YLYEIAR.R	Y	50.97	926.486	0.1	464.25	2	40.55	4833	1	162	168
6	5	P02768|ALBU_HUMAN	K.C(+57.02)C(+57.02)KADDKETC(+57.02)FAEEGKK.L	Y	50.94	2074.88	1.1	692.633	3	18.81	1160	1	582	598	Carbamidomethylation
6	5	P02768|ALBU_HUMAN	R.HPYFYAPELLFFAK.R	Y	50.84	1741.89	1.2	581.637	3	75.23	10346	1	170	183
6	5	P02768|ALBU_HUMAN	K.TPVSDRVTK.C	Y	50.26	1001.55	-1.4	501.782	2	18.1	1041	1	491	499
6	5	P02768|ALBU_HUMAN	K.QTALVELVK.H	Y	50.21	999.596	-0.1	500.805	2	46.89	5875	1	550	558
6	5	P02768|ALBU_HUMAN	K.ADDKETC(+57.02)FAEEGK.K	Y	50.04	1498.62	0.4	500.549	3	22.27	1746	1	585	597	Carbamidomethylation
6	5	P02768|ALBU_HUMAN	K.AEFAEVSK.L	Y	50.04	879.434	0.6	440.724	2	26.83	2495	1	250	257
6	5	P02768|ALBU_HUMAN	K.LDELRDEGK.A	Y	49.5	1073.54	1.6	537.776	2	20.77	1490	1	206	214
6	5	P02768|ALBU_HUMAN	K.KYLYEIAR.R	Y	49.34	1054.58	0.4	528.298	2	36.68	4182	1	161	168
6	5	P02768|ALBU_HUMAN	K.AAFTEC(+57.02)C(+57.02)QAADKAAC(+57.02)LLPK.L	Y	47.59	2123.98	0.2	709.001	3	49.64	6341	1	187	205	Carbamidomethylation
6	5	P02768|ALBU_HUMAN	R.FKDLGEENFK.A	Y	46.88	1225.6	-0.4	409.54	3	3.38	150	1	35	44
6	5	P02768|ALBU_HUMAN	K.DLGEENFK.A	Y	46.71	950.434	-1.4	476.224	2	32.46	3458	1	37	44
6	5	P02768|ALBU_HUMAN	K.KLVAASQAALGL	Y	46.56	1140.69	2	571.352	2	48.18	6095	1	598	609
6	5	P02768|ALBU_HUMAN	K.SHC(+57.02)IAEVENDEMPADLPSLAADFVESK.D	Y	45.42	2973.34	-1	992.119	3	72.21	9892	3	311	337	Carbamidomethylation
6	5	P02768|ALBU_HUMAN	K.LC(+57.02)TVATLR.E	Y	45.19	932.511	-1.5	467.262	2	33.71	3675	1	98	105	Carbamidomethylation
6	5	P02768|ALBU_HUMAN	R.LSQRFPK.A	Y	44.86	874.502	0.4	438.259	2	21.78	1662	1	243	249
6	5	P02768|ALBU_HUMAN	K.LVTDLTK.V	Y	42.71	788.464	0	395.24	2	30.16	3069	1	258	264
6	5	P02768|ALBU_HUMAN	K.LKEC(+57.02)C(+57.02)EKPLLEK.S	Y	42.07	1545.79	0.1	516.27	3	26.07	2365	1	299	310	Carbamidomethylation
6	5	P02768|ALBU_HUMAN	K.C(+57.02)C(+57.02)AAADPHEC(+57.02)YAK.V	Y	39.22	1551.59	0	518.204	3	19.35	1251	1	384	396	Carbamidomethylation
6	5	P02768|ALBU_HUMAN	R.M(+15.99)PC(+57.02)AEDYLSVVLNQLC(+57.02)VLHEK.T	Y	37.59	2533.2	-0.8	845.407	3	80.6	11100	3	470	490	Oxidation (M); Carbamidomethylation
6	5	P02768|ALBU_HUMAN	K.AAC(+57.02)LLPK.L	Y	37.44	771.431	0.9	386.723	2	32.67	3495	1	199	205	Carbamidomethylation
6	5	P02768|ALBU_HUMAN	K.ALVLIAFAQYLQQC(+57.02)PFEDHVK.L	Y	37.35	2489.28	2.7	830.769	3	84.63	11636	4	45	65	Carbamidomethylation
6	5	P02768|ALBU_HUMAN	K.EQLKAVM(+15.99)DDFAAFVEK.C	Y	35.44	1855.9	1.5	619.642	3	59.98	8013	1	566	581	Oxidation (M)
6	5	P02768|ALBU_HUMAN	K.ADDKETC(+57.02)FAEEGKK.L	Y	31.95	1626.72	1.4	543.248	3	111.27	14246	2	585	598	Carbamidomethylation
1	3	P02647|APOA1_HUMAN	R.DYVSQFEGSALGK.Q	Y	74.69	1399.66	0.1	700.838	2	52.01	6733	57	52	64
1	3	P02647|APOA1_HUMAN	K.LLDNWDSVTSTFSK.L	Y	71.66	1611.78	-0.2	806.896	2	61.56	8262	81	70	83
1	3	P02647|APOA1_HUMAN	K.VSFLSALEEYTK.K	Y	70.08	1385.71	0	693.861	2	72.15	9883	52	251	262
1	3	P02647|APOA1_HUMAN	K.LREQLGPVTQEFWDNLEK.E	Y	67.85	2201.11	1.3	734.712	3	64.81	8764	2	84	101
1	3	P02647|APOA1_HUMAN	R.EQLGPVTQEFWDNLEK.E	Y	65.78	1931.93	0.1	966.971	2	67.98	9254	2	86	101
1	3	P02647|APOA1_HUMAN	K.VSFLSALEEYTKK.L	Y	63.85	1513.8	-0.3	757.908	2	66.03	8952	3	251	263
1	3	P02647|APOA1_HUMAN	K.DLATVYVDVLK.D	Y	63.62	1234.68	0.6	618.348	2	63.85	8616	8	37	47
1	3	P02647|APOA1_HUMAN	K.DSGRDYVSQFEGSALGK.Q	Y	63.03	1814.84	0.1	605.955	3	49.42	6304	17	48	64
1	3	P02647|APOA1_HUMAN	R.QGLLPVLESFK.V	Y	59.38	1229.7	0.2	410.908	3	57.55	7627	46	240	250
1	3	P02647|APOA1_HUMAN	R.VKDLATVYVDVLK.D	Y	58.69	1461.84	0.3	488.289	3	55.44	7294	6	35	47
1	3	P02647|APOA1_HUMAN	K.WQEEM(+15.99)ELYR.Q	Y	57.7	1298.56	-0.3	650.287	2	37.91	4390	7	132	140	Oxidation (M)
1	3	P02647|APOA1_HUMAN	K.VQPYLDDFQK.K	Y	57.49	1251.61	-0.1	626.814	2	43.95	5391	4	121	130
1	3	P02647|APOA1_HUMAN	K.LSPLGEEM(+15.99)R.D	Y	57.37	1046.51	-1.3	524.26	2	30.26	3087	2	165	173	Oxidation (M)
1	3	P02647|APOA1_HUMAN	K.AKVQPYLDDFQKK.W	Y	57.29	1578.84	-0.9	527.287	3	35.38	3961	2	119	131
1	3	P02647|APOA1_HUMAN	K.ATEHLSTLSEK.A	Y	57.08	1214.61	1	405.879	3	24.34	2079	22	220	230
1	3	P02647|APOA1_HUMAN	K.WQEEMELYR.Q	Y	56.96	1282.57	-0.7	642.289	2	47.15	5919	2	132	140
1	3	P02647|APOA1_HUMAN	K.LSPLGEEMR.D	Y	55.2	1030.51	-1.3	516.263	2	38.55	4500	5	165	173
1	3	P02647|APOA1_HUMAN	K.AKVQPYLDDFQK.K	Y	54.68	1450.75	-0.4	484.589	3	40.14	4765	1	119	130
1	3	P02647|APOA1_HUMAN	R.THLAPYSDELR.Q	Y	53.74	1300.64	-2.4	434.553	3	34.55	3818	64	185	195
1	3	P02647|APOA1_HUMAN	K.AKPALEDLR.Q	Y	53.64	1011.57	0.3	506.793	2	30.5	3127	19	231	239
1	3	P02647|APOA1_HUMAN	K.DLATVYVDVLKDSGR.D	Y	52.38	1649.86	0.6	550.962	3	64.06	8648	2	37	51
1	3	P02647|APOA1_HUMAN	R.THLAPYSDELRQR.L	Y	52.12	1584.8	-1.3	529.274	3	30.68	3158	5	185	197
1	3	P02647|APOA1_HUMAN	R.AHVDALR.T	Y	51.89	780.424	2.1	391.22	2	18.76	1151	1	178	184
1	3	P02647|APOA1_HUMAN	K.KWQEEMELYR.Q	Y	50.74	1410.66	0.4	471.228	3	43.15	5260	1	131	140
1	3	P02647|APOA1_HUMAN	R.LAEYHAK.A	Y	50.16	830.429	0.4	416.222	2	17.34	913	1	213	219
1	3	P02647|APOA1_HUMAN	K.KWQEEM(+15.99)ELYR.Q	Y	49.49	1426.65	-2.5	476.558	3	33.85	3699	2	131	140	Oxidation (M)
1	3	P02647|APOA1_HUMAN	R.AELQEGAR.Q	Y	47.25	872.435	-0.3	437.225	2	18.16	1052	1	148	155
1	3	P02647|APOA1_HUMAN	K.VQPYLDDFQKK.W	Y	46.63	1379.71	0.8	460.911	3	38.35	4467	19	121	131
1	3	P02647|APOA1_HUMAN	R.VKDLATVYVDVLKDSGR.D	Y	46.48	1877.03	1.5	470.264	4	55.89	7365	2	35	51
1	3	P02647|APOA1_HUMAN	K.ETEGLRQEMSKDLEEVK.A	Y	45.6	2019.98	-0.4	674.333	3	44.41	5469	1	102	118
1	3	P02647|APOA1_HUMAN	K.DLEEVKAK.V	Y	45.59	930.502	0.9	466.259	2	22.59	1799	2	113	120
1	3	P02647|APOA1_HUMAN	R.QEMSKDLEEVK.A	Y	43.42	1334.64	-1.4	445.886	3	29.14	2893	1	108	118
1	3	P02647|APOA1_HUMAN	K.ETEGLRQEMSK.D	Y	42.65	1306.62	-0.2	436.547	3	22.56	1793	2	102	112
1	3	P02647|APOA1_HUMAN	K.LHELQEK.L	Y	42.64	895.476	-1.3	448.745	2	18.22	1063	1	158	164
1	3	P02647|APOA1_HUMAN	K.DLEEVK.A	Y	41.37	731.37	0.4	366.692	2	22.62	1803	2	113	118
1	3	P02647|APOA1_HUMAN	K.VEPLRAELQEGAR.Q	Y	39.84	1466.78	-0.4	489.935	3	35.06	3906	2	143	155
1	3	P02647|APOA1_HUMAN	R.DYVSQ(+156.12)FEGSALGK.Q	Y	39.35	1555.78	-8.6	519.595	3	45.29	5612	1	52	64	SL-HNE (RQ)
1	3	P02647|APOA1_HUMAN	R.QEM(+15.99)SKDLEEVKAK.V	Y	39.05	1549.77	0.8	517.596	3	19.48	1272	1	108	120	Oxidation (M)
1	3	P02647|APOA1_HUMAN	K.LSPLGEEMRDR.A	Y	38.01	1301.64	-0.3	434.887	3	34.75	3851	1	165	175
1	3	P02647|APOA1_HUMAN	R.LEALKENGGAR.L	Y	35.85	1156.62	0.4	386.547	3	20.59	1460	4	202	212
1	3	P02647|APOA1_HUMAN	K.ETEGLRQEM(+15.99)SKDLEEVK.A	Y	32.57	2035.97	-0.9	679.664	3	30.12	3062	2	102	118	Oxidation (M)
1	3	P02647|APOA1_HUMAN	R.QKVEPLR.A	Y	32.34	868.513	-0.1	435.264	2	19.09	1206	1	141	147
1	3	P02647|APOA1_HUMAN	R.QEM(+15.99)SKDLEEVK.A	Y	31.39	1350.63	0.8	451.219	3	21.01	1532	1	108	118	Oxidation (M)
8	2	P02787|TRFE_HUMAN	R.FDEFFSEGC(+57.02)APGSK.K	Y	74.81	1576.65	0.2	789.333	2	49.07	6245	1	495	508	Carbamidomethylation
8	2	P02787|TRFE_HUMAN	K.C(+57.02)STSSLLEAC(+57.02)TFR.R	Y	73.72	1530.68	-0.5	766.347	2	49.22	6271	1	684	696	Carbamidomethylation
8	2	P02787|TRFE_HUMAN	K.LC(+57.02)MGSGLNLC(+57.02)EPNNK.E	Y	71.89	1705.76	-0.4	853.886	2	46.7	5844	1	516	530	Carbamidomethylation
8	2	P02787|TRFE_HUMAN	K.LC(+57.02)M(+15.99)GSGLNLC(+57.02)EPNNK.E	Y	70.48	1721.75	-1.3	861.883	2	37.08	4250	1	516	530	Carbamidomethylation; Oxidation (M)
8	2	P02787|TRFE_HUMAN	K.SVIPSDGPSVAC(+57.02)VK.K	Y	68.56	1414.71	-0.4	708.363	2	40.2	4775	1	47	60	Carbamidomethylation
8	2	P02787|TRFE_HUMAN	K.EDPQTFYYAVAVVK.K	Y	65.11	1628.81	-2.6	815.409	2	59.16	7882	1	108	121
8	2	P02787|TRFE_HUMAN	K.DGAGDVAFVK.H	Y	64.49	977.482	-0.2	489.748	2	36.22	4104	1	216	225
8	2	P02787|TRFE_HUMAN	K.EGYYGYTGAFR.C	Y	61.07	1282.56	0.6	642.289	2	44.78	5529	1	531	541
8	2	P02787|TRFE_HUMAN	K.C(+57.02)LKDGAGDVAFVK.H	Y	60.8	1378.69	0	460.571	3	36.09	4083	1	213	225	Carbamidomethylation
8	2	P02787|TRFE_HUMAN	K.DSGFQMNQLR.G	Y	60.71	1194.55	-0.8	598.279	2	41.72	5028	1	123	132
8	2	P02787|TRFE_HUMAN	K.HQTVPQNTGGK.N	Y	58.64	1165.58	0.3	583.799	2	16.29	748	1	554	564
8	2	P02787|TRFE_HUMAN	K.DSGFQM(+15.99)NQLR.G	Y	57.34	1210.54	-0.7	606.277	2	29.33	2926	1	123	132	Oxidation (M)
8	2	P02787|TRFE_HUMAN	R.C(+57.02)LVEKGDVAFVK.H	Y	57.24	1363.72	0.2	455.58	3	39.87	4720	1	542	553	Carbamidomethylation
8	2	P02787|TRFE_HUMAN	K.YLGEEYVK.A	Y	55.52	999.491	-0.4	500.753	2	38.69	4525	1	669	676
8	2	P02787|TRFE_HUMAN	K.HSTIFENLANK.A	Y	55.25	1272.65	0.4	425.223	3	40.84	4883	2	226	236
8	2	P02787|TRFE_HUMAN	R.SAGWNIPIGLLYC(+57.02)DLPEPR.K	Y	55.12	2170.09	3.6	1086.06	2	79.31	10921	3	144	162	Carbamidomethylation
8	2	P02787|TRFE_HUMAN	K.LC(+57.02)M(+15.99)GSGLNLC(+57.02)EPNNKEGYYGYTGAFR.C	Y	55.01	2986.3	-1	996.441	3	51.77	6693	1	516	541	Carbamidomethylation; Oxidation (M)
8	2	P02787|TRFE_HUMAN	R.APNHAVVTR.K	Y	53.6	963.525	0.2	482.77	2	16.97	854	1	601	609
8	2	P02787|TRFE_HUMAN	R.KPVEEYANC(+57.02)HLAR.A	Y	53.08	1585.77	0.8	529.597	3	26.09	2369	1	588	600	Carbamidomethylation
8	2	P02787|TRFE_HUMAN	R.KC(+57.02)STSSLLEAC(+57.02)TFR.R	Y	52.72	1658.78	-1.9	553.932	3	43.75	5360	1	683	696	Carbamidomethylation
8	2	P02787|TRFE_HUMAN	K.ASYLDC(+57.02)IR.A	Y	50.13	996.47	-0.7	499.242	2	40.99	4907	1	62	69	Carbamidomethylation
8	2	P02787|TRFE_HUMAN	K.KASYLDC(+57.02)IR.A	Y	49.16	1124.56	0.5	375.862	3	33.9	3708	1	61	69	Carbamidomethylation
8	2	P02787|TRFE_HUMAN	K.HQTVPQNTGGKNPDPWAK.N	Y	48.63	1973.97	-0.1	658.997	3	28.27	2743	1	554	571
8	2	P02787|TRFE_HUMAN	K.KDSGFQMNQLR.G	Y	48.45	1322.64	-0.2	441.887	3	35.19	3930	1	122	132
8	2	P02787|TRFE_HUMAN	K.ADRDQYELLC(+57.02)LDNTR.K	Y	48.26	1880.87	-0.4	627.963	3	48.69	6183	1	237	251	Carbamidomethylation
8	2	P02787|TRFE_HUMAN	K.NLNEKDYELLC(+57.02)LDGTR.K	Y	48.05	1951.93	0.2	651.651	3	51.69	6679	1	572	587	Carbamidomethylation
8	2	P02787|TRFE_HUMAN	R.FDEFFSEGC(+57.02)APGSKK.D	Y	47.97	1704.75	0	569.256	3	43.98	5397	1	495	509	Carbamidomethylation
8	2	P02787|TRFE_HUMAN	K.GDVAFVK.H	Y	47.42	734.396	0.5	368.206	2	30.75	3170	1	547	553
8	2	P02787|TRFE_HUMAN	K.KDSGFQM(+15.99)NQLR.G	Y	46.66	1338.63	1.6	447.22	3	23.59	1961	1	122	132	Oxidation (M)
8	2	P02787|TRFE_HUMAN	R.WC(+57.02)AVSEHEATK.C	Y	45.92	1316.58	-0.1	439.868	3	24.13	2046	1	27	37	Carbamidomethylation
8	2	P02787|TRFE_HUMAN	K.SASDLTWDNLK.G	Y	45.72	1248.6	2.9	625.308	2	48.01	6067	1	454	464
8	2	P02787|TRFE_HUMAN	K.NPDPWAK.N	Y	41.26	826.397	0.8	414.206	2	30.02	3043	1	565	571
8	2	P02787|TRFE_HUMAN	K.DLLFRDDTVC(+57.02)LAK.L	Y	41	1564.79	1	522.605	3	53.9	7044	1	647	659	Carbamidomethylation
8	2	P02787|TRFE_HUMAN	K.SVIPSDGPSVAC(+57.02)VKK.A	Y	29.03	1542.81	-0.1	515.276	3	34.75	3852	1	47	61	Carbamidomethylation
13	1	P04264|K2C1_HUMAN	R.FSSC(+57.02)GGGGGSFGAGGGFGSR.S	Y	75.65	1764.73	-1	883.37	2	39.42	4646	1	46	65	Carbamidomethylation
13	1	P04264|K2C1_HUMAN	K.QISNLQQSISDAEQR.G	Y	72.51	1715.84	-0.5	858.929	2	43.45	5309	1	418	432
13	1	P04264|K2C1_HUMAN	R.GGGGGGYGSGGSSYGSGGGSYGSGGGGGGGR.G	Y	70.52	2382.94	-1.2	1192.48	2	24.1	2042	3	519	549
13	1	P04264|K2C1_HUMAN	K.WELLQQVDTSTR.T	Y	69.99	1474.74	0.1	738.378	2	55.05	7231	1	212	223
13	1	P04264|K2C1_HUMAN	R.FLEQQNQVLQTK.W	N	67.56	1474.78	-2.2	738.395	2	37.97	4401	1	200	211
13	1	P04264|K2C1_HUMAN	R.SGGGFSSGSAGIINYQR.R	Y	65.75	1656.79	-0.5	829.4	2	43	5235	1	13	29
13	1	P04264|K2C1_HUMAN	R.TNAENEFVTIK.K	Y	63.16	1264.63	-0.5	633.322	2	41.47	4985	1	278	288
13	1	P04264|K2C1_HUMAN	K.SKAEAESLYQSK.Y	Y	62.69	1339.66	-1.8	670.837	2	22.7	1818	1	365	376
13	1	P04264|K2C1_HUMAN	K.AEAESLYQSK.Y	Y	62.51	1124.53	1.8	563.276	2	26.27	2400	1	367	376
13	1	P04264|K2C1_HUMAN	K.YEELQITAGR.H	N	62.34	1178.59	-0.5	590.303	2	39.15	4601	1	377	386
13	1	P04264|K2C1_HUMAN	R.SLDLDSIIAEVK.A	Y	62.16	1301.71	0.7	651.862	2	69.94	9553	1	344	355
13	1	P04264|K2C1_HUMAN	K.SLNNQFASFIDK.V	Y	59.56	1382.68	-0.7	692.348	2	56.35	7438	1	186	197
13	1	P04264|K2C1_HUMAN	K.DVDGAYM(+15.99)TK.V	Y	58.76	1014.43	0.6	508.224	2	20.15	1385	1	290	298	Oxidation (M)
13	1	P04264|K2C1_HUMAN	R.SLVNLGGSK.S	Y	56.59	873.492	-1.1	437.753	2	35.38	3962	1	66	74
13	1	P04264|K2C1_HUMAN	R.TLLEGEESR.M	Y	56.09	1032.51	-0.6	517.261	2	29.01	2871	1	484	492
13	1	P04264|K2C1_HUMAN	R.GSGGGSSGGSIGGR.G	Y	55.13	1091.5	0.4	546.755	2	16.74	817	2	603	616
13	1	P04264|K2C1_HUMAN	K.DVDGAYMTK.V	Y	54.9	998.438	-0.9	500.226	2	27.49	2612	1	290	298
13	1	P04264|K2C1_HUMAN	R.DYQELM(+15.99)NTK.L	Y	53.12	1156.51	-0.5	579.26	2	26.03	2358	1	464	472	Oxidation (M)
13	1	P04264|K2C1_HUMAN	R.GSYGSGGSSYGSGGGSYGSGGGGGGHGSYGSGSSSGGYR.G	Y	51.33	3311.3	-0.4	1104.77	3	27.8	2663	1	550	588
13	1	P04264|K2C1_HUMAN	K.AQYEDIAQK.S	Y	50.93	1064.51	1.6	533.265	2	25.21	2222	1	356	364
13	1	P04264|K2C1_HUMAN	R.LDSELKNM(+15.99)QDM(+15.99)VEDYR.N	Y	50.33	2016.88	0.1	673.3	3	34.24	3765	2	252	267	Oxidation (M)
13	1	P04264|K2C1_HUMAN	K.SISISVAR.G	Y	49.4	831.481	0.6	416.748	2	35.19	3929	1	75	82
13	1	P04264|K2C1_HUMAN	K.IEISELNR.V	N	49.39	972.524	-0.5	487.269	2	37.97	4402	1	396	403
13	1	P04264|K2C1_HUMAN	R.TNAENEFVTIKK.D	Y	39.16	1392.72	-2.2	465.248	3	33.47	3631	1	278	289
13	1	P04264|K2C1_HUMAN	R.NKYEDEINKR.T	N	38.46	1307.65	2.1	436.89	3	20.84	1503	1	268	277
13	1	P04264|K2C1_HUMAN	R.LRSEIDNVKK.Q	Y	29.11	1200.68	0.9	601.349	2	19.46	1270	1	408	417
10	6	P01024|CO3_HUMAN	R.ILLQGTPVAQMTEDAVDAER.L	Y	70.85	2156.08	-4.5	1079.04	2	65.31	8840	1	980	999
10	6	P01024|CO3_HUMAN	K.VYAYYNLEESC(+57.02)TR.F	Y	69.15	1666.73	-0.7	834.372	2	43.81	5369	1	1479	1491	Carbamidomethylation
10	6	P01024|CO3_HUMAN	R.SNLDEDIIAEENIVSR.S	Y	65.58	1815.88	0.1	908.95	2	57.88	7679	2	749	764
10	6	P01024|CO3_HUMAN	K.SGSDEVQVGQQR.T	Y	64.28	1288.6	-0.5	645.307	2	20.59	1459	1	1571	1582
10	6	P01024|CO3_HUMAN	K.TGLQEVEVK.A	Y	60.83	1001.54	-0.8	501.777	2	32.76	3510	1	905	913
10	6	P01024|CO3_HUMAN	R.SEETKENEGFTVTAEGK.G	Y	57.57	1854.85	0	619.29	3	29.75	2996	1	1321	1337
10	6	P01024|CO3_HUMAN	K.AC(+57.02)EPGVDYVYK.T	Y	57.45	1299.58	-1	650.797	2	37.32	4291	1	1536	1546	Carbamidomethylation
10	6	P01024|CO3_HUMAN	R.C(+57.02)AEENC(+57.02)FIQK.S	Y	56.33	1297.54	-0.3	649.779	2	30.89	3192	1	1513	1522	Carbamidomethylation
10	6	P01024|CO3_HUMAN	R.LDKAC(+57.02)EPGVDYVYK.T	Y	56.05	1655.79	0.5	552.936	3	36.48	4148	1	1533	1546	Carbamidomethylation
10	6	P01024|CO3_HUMAN	K.VSHSEDDC(+57.02)LAFK.V	Y	54.51	1406.61	0.8	469.879	3	32.16	3408	1	1451	1462	Carbamidomethylation
10	6	P01024|CO3_HUMAN	K.SSLSVPYVIVPLK.T	Y	54.4	1400.83	0.7	701.422	2	64.58	8728	1	892	904
10	6	P01024|CO3_HUMAN	K.VHQYFNVELIQPGAVK.V	Y	51.86	1840.98	2.4	614.67	3	55.23	7259	1	1463	1478
10	6	P01024|CO3_HUMAN	R.VELLHNPAFC(+57.02)SLATTK.R	Y	50.35	1799.92	0	600.982	3	52.43	6804	1	864	879	Carbamidomethylation
10	6	P01024|CO3_HUMAN	K.LMNIFLK.D	Y	49.61	877.51	0.8	439.762	2	58.25	7739	1	790	796
10	6	P01024|CO3_HUMAN	R.LPYSVVR.N	Y	48.19	832.481	-0.2	417.248	2	35.89	4049	1	835	841
10	6	P01024|CO3_HUMAN	R.TFISPIK.C	Y	46.57	804.475	0.8	403.245	2	41.63	5013	1	1583	1589
10	6	P01024|CO3_HUMAN	R.AVLYNYR.Q	Y	46.18	897.471	-0.6	449.742	2	33.41	3620	1	849	855
10	6	P01024|CO3_HUMAN	K.SDDKVTLEER.L	Y	45.98	1190.58	0.8	397.867	3	22.62	1804	1	1523	1532
10	6	P01024|CO3_HUMAN	K.SDDKVTLEERLDK.A	Y	45.82	1546.78	0.1	516.602	3	31.28	3259	1	1523	1535
10	6	P01024|CO3_HUMAN	K.GYTQQLAFR.Q	Y	43.6	1082.55	-0.2	542.283	2	40.3	4793	1	1052	1060
10	6	P01024|CO3_HUMAN	K.VTIKPAPETEK.R	Y	43.46	1211.68	-0.1	404.899	3	21.71	1649	1	1365	1375
10	6	P01024|CO3_HUMAN	R.QPSSAFAAFVK.R	Y	42.9	1151.6	1.8	576.807	2	51.53	6654	1	1061	1071
10	6	P01024|CO3_HUMAN	K.LM(+15.99)NIFLK.D	Y	41.81	893.505	0.4	447.76	2	49.13	6256	1	790	796	Oxidation (M)
10	6	P01024|CO3_HUMAN	R.EALKLEEK.K	Y	39.44	958.533	0.1	480.274	2	24.65	2130	1	1592	1599
10	6	P01024|CO3_HUMAN	K.LC(+57.02)RDELC(+57.02)R.C	Y	38.51	1120.51	0.5	374.511	3	21.5	1613	1	1505	1512	Carbamidomethylation
10	6	P01024|CO3_HUMAN	K.GQGTLSVVTMYHAK.A	Y	34.75	1490.76	0	497.926	3	42.18	5102	1	1338	1351
10	6	P01024|CO3_HUMAN	K.VVPEGIR.M	Y	33.92	768.449	0.4	385.232	2	26.47	2434	1	931	937
16	4	P13645|K1C10_HUMAN	K.GSLGGGFSSGGFSGGSFSR.G	Y	71.95	1706.76	0	854.39	2	49.38	6297	2	41	59
16	4	P13645|K1C10_HUMAN	R.SGGGGGGGGC(+57.02)GGGGGVSSLR.I	Y	70.94	1548.67	-1	775.341	2	22.84	1841	1	16	35	Carbamidomethylation
16	4	P13645|K1C10_HUMAN	R.AETEC(+57.02)QNTEYQQLLDIK.I	Y	68.47	2081.96	-2.5	1041.98	2	54.24	7099	1	423	439	Carbamidomethylation
16	4	P13645|K1C10_HUMAN	K.ELTTEIDNNIEQISSYK.S	Y	68.27	1995.96	-2.2	998.987	2	58.73	7815	1	346	362
16	4	P13645|K1C10_HUMAN	R.SLLEGEGSSGGGGR.G	Y	67.19	1261.59	-0.6	631.802	2	28.42	2768	1	451	464
16	4	P13645|K1C10_HUMAN	K.QSLEASLAETEGR.Y	Y	66.72	1389.67	-0.6	695.844	2	42	5073	1	387	399
16	4	P13645|K1C10_HUMAN	R.ALEESNYELEGK.I	Y	65.3	1380.64	-0.3	691.327	2	34.4	3793	1	166	177
16	4	P13645|K1C10_HUMAN	R.SQYEQLAEQNR.K	Y	64.42	1364.63	0.3	683.323	2	28.35	2755	1	323	333
16	4	P13645|K1C10_HUMAN	R.NVSTGDVNVEM(+15.99)NAAPGVDLTQLLNNMR.S	Y	64.21	2887.38	-1.5	963.466	3	73.3	10060	1	296	322	Oxidation (M)
16	4	P13645|K1C10_HUMAN	R.LENEIQTYR.S	Y	61.39	1164.58	-0.3	583.296	2	31.67	3324	1	442	450
16	4	P13645|K1C10_HUMAN	K.SKELTTEIDNNIEQISSYK.S	Y	61.34	2211.09	-0.3	738.037	3	54.91	7207	1	344	362
16	4	P13645|K1C10_HUMAN	R.VLDELTLTK.A	Y	57.57	1030.59	0	516.303	2	45.49	5644	1	258	266
16	4	P13645|K1C10_HUMAN	R.NVSTGDVNVEM(+15.99)NAAPGVDLTQLLNNM(+15.99)R.S	Y	56.66	2903.38	-1	968.798	3	63	8485	1	296	322	Oxidation (M)
16	4	P13645|K1C10_HUMAN	K.YENEVALR.Q	Y	54.55	992.493	0.1	497.254	2	29.88	3018	1	238	245
16	4	P13645|K1C10_HUMAN	R.LAADDFR.L	N	51.35	806.392	0.3	404.204	2	31.53	3301	1	229	235
16	4	P13645|K1C10_HUMAN	K.DAEAWFNEK.S	Y	50.92	1108.48	1.1	555.249	2	46.3	5778	1	335	343
16	4	P13645|K1C10_HUMAN	K.NHEEEMKDLR.N	Y	47.01	1299.59	-0.9	434.203	3	20.28	1407	1	286	295
16	4	P13645|K1C10_HUMAN	R.LASYLDK.V	N	46.82	808.433	-0.6	405.224	2	29.86	3016	1	157	163
16	4	P13645|K1C10_HUMAN	K.VTMQNLNDR.L	N	46.46	1089.52	1.9	545.77	2	28.45	2774	1	148	156
16	4	P13645|K1C10_HUMAN	K.SEITELRR.N	Y	41.06	1002.55	0	502.28	2	26.02	2356	1	363	370
16	4	P13645|K1C10_HUMAN	K.NHEEEM(+15.99)KDLR.N	Y	39.24	1315.58	0.1	439.535	3	16.4	765	1	286	295	Oxidation (M)
16	4	P13645|K1C10_HUMAN	R.LASYLDKVR.A	N	29.01	1063.6	0.2	355.541	3	33.9	3709	1	157	165
14	7	P00738|HPT_HUMAN	K.SC(+57.02)AVAEYGVYVK.V	N	69.14	1344.64	-0.7	673.326	2	41.58	5004	1	380	391	Carbamidomethylation
14	7	P00738|HPT_HUMAN	K.YVMLPVADQDQC(+57.02)IR.H	Y	66.41	1706.81	-0.9	854.413	2	50.81	6536	1	298	311	Carbamidomethylation
14	7	P00738|HPT_HUMAN	R.TEGDGVYTLNDK.K	N	65.8	1310.6	-0.5	656.307	2	32.63	3489	1	60	71
14	7	P00738|HPT_HUMAN	R.TEGDGVYTLNNEK.Q	Y	60.18	1438.66	0	720.336	2	31.77	3341	1	119	131
14	7	P00738|HPT_HUMAN	K.DIAPTLTLYVGK.K	N	59.05	1289.72	0.9	645.869	2	57.74	7658	1	216	227
14	7	P00738|HPT_HUMAN	R.VGYVSGWGR.N	Y	57.02	979.487	-0.1	490.751	2	39.75	4700	1	278	286
14	7	P00738|HPT_HUMAN	K.NPANPVQR.I	N	55.65	894.467	-0.6	448.241	2	19.03	1196	1	154	161
14	7	P00738|HPT_HUMAN	K.LRTEGDGVYTLNNEK.Q	Y	55.36	1707.84	0.9	570.289	3	32.2	3414	1	117	131
14	7	P00738|HPT_HUMAN	K.VTSIQDWVQK.T	Y	54.35	1202.63	0.4	602.322	2	46.15	5754	1	392	401
14	7	P00738|HPT_HUMAN	K.SPVGVQPILNEHTFC(+57.02)AGM(+15.99)SK.Y	Y	52.62	2187.05	0.1	730.022	3	47.92	6051	1	326	345	Carbamidomethylation; Oxidation (M)
14	7	P00738|HPT_HUMAN	R.VM(+15.99)PIC(+57.02)LPSKDYAEVGR.V	Y	51.42	1849.91	1.4	617.644	3	44.46	5477	1	262	277	Oxidation (M); Carbamidomethylation
14	7	P00738|HPT_HUMAN	K.SPVGVQPILNEHTFC(+57.02)AGMSK.Y	Y	51.23	2171.05	1	724.691	3	51.62	6668	1	326	345	Carbamidomethylation
14	7	P00738|HPT_HUMAN	K.GSFPWQAK.M	N	51.23	919.455	-0.1	460.735	2	45.7	5678	1	171	178
14	7	P00738|HPT_HUMAN	K.LRTEGDGVYTLNDKK.Q	N	50.74	1707.88	-1.2	427.977	4	28.63	2805	1	58	72
14	7	P00738|HPT_HUMAN	K.LRTEGDGVYTLNDK.K	N	50.62	1579.78	0.6	527.602	3	32.84	3523	1	58	71
14	7	P00738|HPT_HUMAN	K.VVLHPNYSQVDIGLIK.L	Y	50.57	1794	1	599.009	3	53.31	6946	1	236	251
14	7	P00738|HPT_HUMAN	R.TEGDGVYTLNDKK.Q	N	44.8	1438.69	-0.8	480.572	3	27.31	2582	1	60	72
14	7	P00738|HPT_HUMAN	R.HYEGSTVPEKK.T	Y	43.78	1273.63	0.1	425.551	3	16.5	781	1	312	322
14	7	P00738|HPT_HUMAN	R.HYEGSTVPEK.K	Y	43.22	1145.54	0.9	573.775	2	17.76	984	1	312	321
14	7	P00738|HPT_HUMAN	K.VSVNER.V	Y	43.03	702.366	0.6	352.19	2	17.55	948	1	256	261
14	7	P00738|HPT_HUMAN	K.FTDHLK.Y	Y	42.24	759.391	2	380.704	2	20.94	1519	1	292	297
14	7	P00738|HPT_HUMAN	R.TEGDGVYTLNNEKQWINK.A	Y	42.2	2108.02	0.9	703.68	3	44.89	5548	1	119	136
14	7	P00738|HPT_HUMAN	R.VMPIC(+57.02)LPSK.D	N	41.65	1043.55	0.2	522.783	2	46.1	5746	1	262	270	Carbamidomethylation
14	7	P00738|HPT_HUMAN	K.QLVEIEK.V	N	40.74	857.486	-0.3	429.75	2	32.96	3543	1	229	235
14	7	P00738|HPT_HUMAN	R.VMPIC(+57.02)LPSKDYAEVGR.V	Y	35.9	1833.91	0.1	612.311	3	49.69	6348	1	262	277	Carbamidomethylation
14	7	P00738|HPT_HUMAN	R.VM(+15.99)PIC(+57.02)LPSK.D	N	35.44	1059.55	-0.6	530.78	2	38.18	4438	1	262	270	Oxidation (M); Carbamidomethylation
17	9	P35527|K1C9_HUMAN	R.GGGGSFGYSYGGGSGGGFSASSLGGGFGGGSR.G	Y	78.44	2704.15	0.5	902.392	3	55.72	7338	1	64	95
17	9	P35527|K1C9_HUMAN	R.GGSGGSHGGGSGFGGESGGSYGGGEEASGSGGGYGGGSGK.S	Y	77.11	3222.27	-0.5	1075.1	3	27.89	2679	2	580	619
17	9	P35527|K1C9_HUMAN	R.GGSGGSYGGGGSGGGYGGGSGSR.G	Y	73.39	1790.72	1.3	896.369	2	18.76	1152	2	491	513
17	9	P35527|K1C9_HUMAN	R.SGGGGGGGLGSGGSIR.S	Y	61.31	1231.59	1.2	616.803	2	23.64	1970	2	14	29
17	9	P35527|K1C9_HUMAN	K.EIETYHNLLEGGQEDFESSGAGK.I	Y	60.99	2509.12	-0.3	837.382	3	50.56	6492	1	450	472
17	9	P35527|K1C9_HUMAN	K.TLLDIDNTR.M	Y	60.8	1059.56	-0.3	530.785	2	43.55	5325	1	225	233
17	9	P35527|K1C9_HUMAN	K.STMQELNSR.L	Y	59.36	1064.49	1	533.254	2	24.35	2082	1	155	163
17	9	P35527|K1C9_HUMAN	R.QGVDADINGLR.Q	Y	58.36	1156.58	0.2	579.299	2	37.92	4392	1	251	261
17	9	P35527|K1C9_HUMAN	K.DIENQYETQITQIEHEVSSSGQEVQSSAK.E	Y	57.39	3263.51	-1.2	1088.84	3	65.43	8859	2	340	368
17	9	P35527|K1C9_HUMAN	R.MTLDDFR.I	Y	50.22	896.406	0.5	449.211	2	45.43	5635	1	234	240
17	9	P35527|K1C9_HUMAN	K.STM(+15.99)QELNSR.L	Y	49.24	1080.49	-1.8	541.25	2	17.94	1016	1	155	163	Oxidation (M)
17	9	P35527|K1C9_HUMAN	R.LASYLDK.V	N	46.82	808.433	-0.6	405.224	2	29.86	3016	1	164	170
17	9	P35527|K1C9_HUMAN	R.M(+15.99)TLDDFR.I	Y	45.27	912.401	-2	457.207	2	34.56	3820	1	234	240	Oxidation (M)
17	9	P35527|K1C9_HUMAN	R.IKFEM(+15.99)EQNLR.Q	Y	44.77	1322.67	-1.1	441.895	3	31.87	3358	1	241	250	Oxidation (M)
17	9	P35527|K1C9_HUMAN	R.QVLDNLTM(+15.99)EK.S	Y	41.36	1205.6	0.7	603.806	2	36.91	4223	1	262	271	Oxidation (M)
17	9	P35527|K1C9_HUMAN	R.QEYEQLIAK.N	Y	40.34	1120.58	0.8	561.296	2	36.66	4179	1	328	336
17	9	P35527|K1C9_HUMAN	K.TLNDM(+15.99)RQEYEQLIAK.N	Y	37.4	1866.91	-0.1	623.312	3	43.5	5317	1	322	336	Oxidation (M)
2	42	P01834|IGKC_HUMAN	K.VDNALQSGNSQESVTEQDSK.D	Y	94.31	2134.96	-0.8	1068.49	2	27.66	2640	11	42	61
2	42	P01834|IGKC_HUMAN	K.SGTASVVC(+57.02)LLNNFYPR.E	Y	73.11	1796.89	0.1	899.451	2	73.44	10081	89	19	34	Carbamidomethylation
2	42	P01834|IGKC_HUMAN	TVAAPSVFIFPPSDEQLK.S	Y	72.87	1945.02	0.4	973.518	2	66.43	9013	95	1	18
2	42	P01834|IGKC_HUMAN	K.VQWKVDNALQSGNSQESVTEQDSK.D	Y	72.7	2676.26	-0.8	893.094	3	41.15	4933	2	38	61
2	42	P01834|IGKC_HUMAN	K.DSTYSLSSTLTLSK.A	Y	65.95	1501.75	0.2	751.883	2	49.69	6349	6	62	75
2	42	P01834|IGKC_HUMAN	K.VDNALQSGNSQESVTEQDSKDSTYSLSSTLTLSK.A	Y	64.48	3618.7	-1.8	1207.24	3	54.02	7064	78	42	75
2	42	P01834|IGKC_HUMAN	K.VYAC(+57.02)EVTHQGLSSPVTK.S	Y	64.14	1874.92	0.6	625.981	3	34.93	3884	69	83	99	Carbamidomethylation
2	42	P01834|IGKC_HUMAN	K.HKVYAC(+57.02)EVTHQGLSSPVTK.S	Y	63.09	2140.07	-0.9	714.364	3	29.18	2900	3	81	99	Carbamidomethylation
2	42	P01834|IGKC_HUMAN	K.VYACEVTHQGLSSPVTK.S	Y	58.1	1817.9	0.6	606.974	3	38	4408	1	83	99
2	42	P01834|IGKC_HUMAN	K.SFNRGEC(+57.02)	Y	31.89	868.35	1.9	435.183	2	17.68	971	2	100	106	Carbamidomethylation
20	8	P35908|K22E_HUMAN	R.GFSSGSAVVSGGSR.R	Y	70.17	1253.6	0.7	627.808	2	28.61	2802	1	21	34
20	8	P35908|K22E_HUMAN	R.FLEQQNQVLQTK.W	N	67.56	1474.78	-2.2	738.395	2	37.97	4401	1	198	209
20	8	P35908|K22E_HUMAN	R.GGSGGGGSISGGGYGSGGGSGGR.Y	Y	66.36	1740.74	0.3	871.378	2	20.43	1432	1	550	572
20	8	P35908|K22E_HUMAN	K.VDLLNQEIEFLK.V	Y	63.9	1459.79	0.4	730.904	2	68.55	9341	1	303	314
20	8	P35908|K22E_HUMAN	R.NLDLDSIIAEVK.A	N	59.09	1328.72	-0.6	665.366	2	69.74	9522	1	342	353
20	8	P35908|K22E_HUMAN	K.AQYEEIAQR.S	N	56.64	1106.54	-0.5	554.275	2	26.94	2516	1	354	362
20	8	P35908|K22E_HUMAN	K.GGSISGGGYGSGGGK.H	Y	54.89	1196.54	0.4	599.279	2	19.36	1253	1	581	595
20	8	P35908|K22E_HUMAN	R.SKEEAEALYHSK.Y	Y	54.14	1390.67	0.9	464.565	3	20.99	1529	1	363	374
20	8	P35908|K22E_HUMAN	R.TAAENDFVTLK.K	Y	53.87	1207.61	0.6	604.812	2	42.28	5119	1	276	286
20	8	P35908|K22E_HUMAN	R.YLDGLTAER.T	Y	53.69	1036.52	-1.6	519.266	2	38.55	4501	1	239	247
20	8	P35908|K22E_HUMAN	K.IEISELNR.V	N	49.39	972.524	-0.5	487.269	2	37.97	4402	1	394	401
20	8	P35908|K22E_HUMAN	K.FASFIDK.V	N	49.33	826.423	0.1	414.219	2	41.68	5020	1	189	195
20	8	P35908|K22E_HUMAN	K.LLEGEEC(+57.02)R.M	N	46.35	1004.46	0.9	503.238	2	23.45	1940	2	483	490	Carbamidomethylation
20	8	P35908|K22E_HUMAN	K.KYEDEINKR.T	N	45.42	1193.6	0.5	398.875	3	18.11	1044	1	267	275
20	8	P35908|K22E_HUMAN	R.TAAENDFVTLKK.D	Y	42.75	1335.7	-1.2	668.858	2	34.45	3802	1	276	287
20	8	P35908|K22E_HUMAN	R.KLLEGEEC(+57.02)R.M	N	37.05	1132.55	0.2	378.526	3	21.61	1632	1	482	490	Carbamidomethylation
20	8	P35908|K22E_HUMAN	K.FASFIDKVR.F	N	33.71	1081.59	0.6	361.538	3	43.39	5300	1	189	197
12	10	P0C0L5|CO4B_HUMAN	R.ALEILQEEDLIDEDDIPVR.S	Y	77.49	2224.11	-0.7	1113.06	2	68.04	9263	3	757	775
12	10	P0C0L5|CO4B_HUMAN	R.TTNIQGINLLFSSR.R	Y	65.61	1562.84	0.1	782.428	2	64.08	8651	1	124	137
12	10	P0C0L5|CO4B_HUMAN	R.GSFEFPVGDAVSK.V	Y	63.76	1338.65	1	670.331	2	52.22	6768	1	917	929
12	10	P0C0L5|CO4B_HUMAN	K.AEMADQAAAWLTR.Q	Y	54.67	1432.68	-1	717.345	2	55.2	7254	1	1279	1291
12	10	P0C0L5|CO4B_HUMAN	R.GLQDEDGYR.M	Y	52.94	1051.46	1.3	526.736	2	25.05	2196	1	1605	1613
12	10	P0C0L5|CO4B_HUMAN	R.VGDTLNLNLR.A	Y	52	1113.61	0.6	557.815	2	47.11	5912	2	485	494
12	10	P0C0L5|CO4B_HUMAN	K.TKGLC(+57.02)VATPVQLR.V	Y	51.76	1441.81	1.7	481.611	3	42.45	5145	1	816	828	Carbamidomethylation
12	10	P0C0L5|CO4B_HUMAN	R.TYNVLDMK.N	Y	50.58	982.479	0.7	492.247	2	44.65	5507	1	1383	1390
12	10	P0C0L5|CO4B_HUMAN	R.LLATLC(+57.02)SAEVC(+57.02)QC(+57.02)AEGK.C	Y	50.48	1908.87	-0.9	955.444	2	46.01	5730	1	1578	1594	Carbamidomethylation
12	10	P0C0L5|CO4B_HUMAN	R.QGSFQGGFR.S	Y	50.03	982.462	-0.5	492.238	2	31.21	3247	1	1292	1300
12	10	P0C0L5|CO4B_HUMAN	K.GLC(+57.02)VATPVQLR.V	Y	48.49	1212.66	-0.9	607.339	2	47.53	5985	1	818	828	Carbamidomethylation
12	10	P0C0L5|CO4B_HUMAN	K.SHALQLNNR.Q	Y	48.27	1051.55	0.1	351.525	3	21.34	1587	1	1341	1349
12	10	P0C0L5|CO4B_HUMAN	R.VTASDPLDTLGSEGALSPGGVASLLR.L	Y	44.58	2482.29	-4.3	828.434	3	75.14	10333	1	980	1005
12	10	P0C0L5|CO4B_HUMAN	K.VLQIEK.E	N	39.23	728.443	0.3	365.229	2	28.02	2701	1	930	935
12	10	P0C0L5|CO4B_HUMAN	R.LPMSVR.R	Y	38.69	701.389	-2.5	351.701	2	30.1	3058	1	839	844
12	10	P0C0L5|CO4B_HUMAN	K.VGLSGM(+15.99)AIADVTLLSGFHALR.A	Y	35.71	2143.15	0.1	715.389	3	73.47	10087	2	1478	1498	Oxidation (M)
12	10	P0C0L5|CO4B_HUMAN	R.VETVDR.F	Y	30.88	717.366	0.3	359.69	2	17.04	865	1	786	791
18	12	P02675|FIBB_HUMAN	R.NSVDELNNNVEAVSQTSSSSFQYMYLLK.D	Y	72.49	3166.48	0.5	1056.5	3	70.02	9565	1	125	152
18	12	P02675|FIBB_HUMAN	R.NSVDELNNNVEAVSQTSSSSFQYM(+15.99)YLLK.D	Y	71.85	3182.47	-1.1	1061.83	3	62.91	8471	2	125	152	Oxidation (M)
18	12	P02675|FIBB_HUMAN	K.DNENVVNEYSSELEK.H	Y	69.02	1767.78	-0.4	884.897	2	47.53	5986	1	164	178
18	12	P02675|FIBB_HUMAN	K.LESDVSAQM(+15.99)EYC(+57.02)R.T	Y	68.02	1602.67	-0.5	802.34	2	28.72	2822	1	212	224	Oxidation (M); Carbamidomethylation
18	12	P02675|FIBB_HUMAN	K.LESDVSAQMEYC(+57.02)R.T	Y	66.47	1586.67	-1	794.342	2	36.46	4145	1	212	224	Carbamidomethylation
18	12	P02675|FIBB_HUMAN	K.AHYGGFTVQNEANK.Y	Y	63.37	1534.72	0.7	768.366	2	30.33	3099	2	354	367
18	12	P02675|FIBB_HUMAN	K.NYC(+57.02)GLPGEYWLGNDK.I	Y	63.26	1784.78	-0.2	893.399	2	58.59	7793	1	314	328	Carbamidomethylation
18	12	P02675|FIBB_HUMAN	K.QGFGNVATNTDGK.N	Y	60	1307.61	-0.3	654.812	2	28.71	2819	1	301	313
18	12	P02675|FIBB_HUMAN	K.IQKLESDVSAQM(+15.99)EYC(+57.02)R.T	Y	56.14	1971.9	1.3	658.309	3	31.7	3330	1	209	224	Oxidation (M); Carbamidomethylation
18	12	P02675|FIBB_HUMAN	R.QDGSVDFGR.K	Y	53.03	979.436	-0.5	490.725	2	27.86	2673	1	286	294
18	12	P02675|FIBB_HUMAN	K.YQISVNK.Y	Y	47.74	850.455	0	426.235	2	28.19	2728	1	368	374
18	12	P02675|FIBB_HUMAN	K.IRPFFPQQ	Y	42.62	1031.56	0.4	516.785	2	47.33	5952	1	484	491
18	12	P02675|FIBB_HUMAN	K.QVKDNENVVNEYSSELEK.H	Y	40.81	2123	-0.7	708.674	3	43.12	5256	1	161	178
18	12	P02675|FIBB_HUMAN	R.SILENLR.S	Y	40.57	843.481	0.9	422.748	2	43.1	5252	1	200	206
18	12	P02675|FIBB_HUMAN	K.HGTDDGVVWM(+15.99)NWK.G	Y	39.38	1559.68	1.6	520.902	3	46.73	5849	1	459	471	Oxidation (M)
18	12	P02675|FIBB_HUMAN	K.AHYGGFTVQNEANKYQISVNK.Y	Y	37.88	2367.16	0.5	592.798	4	41.94	5064	1	354	374
18	12	P02675|FIBB_HUMAN	K.GSWYSM(+15.99)R.K	Y	36.91	901.375	0.4	451.695	2	30.72	3164	1	472	478	Oxidation (M)
18	12	P02675|FIBB_HUMAN	R.KWDPYK.Q	Y	36.81	835.423	0.3	418.719	2	25.03	2192	1	295	300
18	12	P02675|FIBB_HUMAN	K.DLWQKR.Q	Y	36.74	844.456	-0.1	423.235	2	28.01	2698	1	153	158
11	11	P02671|FIBA_HUMAN	K.GLIDEVNQDFTNR.I	Y	72.06	1519.73	-0.2	760.87	2	54.29	7108	1	72	84
11	11	P02671|FIBA_HUMAN	R.GGSTSYGTGSETESPR.N	Y	71.8	1571.67	0.1	786.842	2	20.3	1411	1	272	287
11	11	P02671|FIBA_HUMAN	R.GSESGIFTNTK.E	Y	61.01	1139.55	-1.1	570.78	2	32.45	3456	1	548	558
11	11	P02671|FIBA_HUMAN	K.EVVTSEDGSDC(+57.02)PEAM(+15.99)DLGTLSGIGTLDGFR.H	Y	54.95	3143.39	0.5	1048.8	3	67.19	9133	2	481	510	Carbamidomethylation; Oxidation (M)
11	11	P02671|FIBA_HUMAN	K.NSLFEYQK.N	Y	53.83	1027.5	0.1	514.756	2	39.7	4692	1	90	97
11	11	P02671|FIBA_HUMAN	K.MKPVPDLVPGNFK.S	Y	50.12	1440.78	0.8	481.268	3	49.66	6343	1	226	238
11	11	P02671|FIBA_HUMAN	R.GDFSSANNRDNTYNR.V	Y	47.76	1729.74	0.1	577.587	3	20.54	1450	1	115	129
11	11	P02671|FIBA_HUMAN	K.M(+15.99)ADEAGSEADHEGTHSTK.R	Y	46.62	1887.75	0.9	630.259	3	16.22	737	1	603	620	Oxidation (M)
11	11	P02671|FIBA_HUMAN	R.HPDEAAFFDTASTGK.T	Y	45.97	1592.71	-0.5	531.911	3	40.77	4870	1	513	527
11	11	P02671|FIBA_HUMAN	K.ESSSHHPGIAEFPSR.G	Y	45.89	1636.76	-0.6	546.593	3	30.33	3100	1	559	573
11	11	P02671|FIBA_HUMAN	K.M(+15.99)KPVPDLVPGNFK.S	Y	44.28	1456.77	1	486.599	3	45.38	5626	3	226	238	Oxidation (M)
11	11	P02671|FIBA_HUMAN	K.VQHIQLLQK.N	Y	44.06	1105.66	0.7	369.561	3	33.6	3656	1	149	157
11	11	P02671|FIBA_HUMAN	K.EVVTSEDGSDC(+57.02)PEAMDLGTLSGIGTLDGFR.H	Y	43.48	3127.4	1.4	1043.47	3	71.92	9848	2	481	510	Carbamidomethylation
11	11	P02671|FIBA_HUMAN	K.ALTDMPQMR.M	Y	43.47	1061.5	0.2	531.757	2	40.18	4772	1	250	258
11	11	P02671|FIBA_HUMAN	K.TFPGFFSPM(+15.99)LGEFVSETESR.G	Y	42.65	2280.04	-1.3	761.02	3	75.75	10422	2	528	547	Oxidation (M)
11	11	P02671|FIBA_HUMAN	R.VSEDLR.S	Y	41.8	717.366	0.2	359.69	2	19.88	1339	1	130	135
11	11	P02671|FIBA_HUMAN	K.DLLPSR.D	Y	39.27	699.391	0.3	350.703	2	33.18	3581	1	211	216
11	11	P02671|FIBA_HUMAN	R.EVDLKDYEDQQK.Q	Y	36.06	1508.7	0.3	503.907	3	32.12	3400	1	191	202
11	11	P02671|FIBA_HUMAN	K.TVIGPDGHKEVTK.E	Y	35.53	1379.74	0.4	460.921	3	19.29	1241	1	468	480
11	11	P02671|FIBA_HUMAN	K.M(+15.99)ADEAGSEADHEGTHSTKR.G	Y	33.13	2043.86	0.6	511.971	4	16.15	726	1	603	621	Oxidation (M)
11	11	P02671|FIBA_HUMAN	R.M(+15.99)ELERPGGNEITR.G	Y	31.08	1516.73	-0.8	506.584	3	26.99	2524	2	259	271	Oxidation (M)
11	11	P02671|FIBA_HUMAN	K.QFTSSTSYNRGDSTFESK.S	Y	30.72	2040.9	-1	681.307	3	31.11	3230	1	582	599
3	36	P0CG05|LAC2_HUMAN	K.YAASSYLSLTPEQWK.S	N	74.67	1742.85	-0.1	872.433	2	59.89	7998	94	66	80
3	36	P0CG05|LAC2_HUMAN	K.AAPSVTLFPPSSEELQANK.A	N	72.2	1985.01	-0.6	993.512	2	56.48	7459	111	5	23
3	36	P0CG05|LAC2_HUMAN	K.ATLVC(+57.02)LISDFYPGAVTVAWK.A	N	64.62	2210.14	-1.9	1106.08	2	86.7	11862	2	24	43	Carbamidomethylation
3	36	P0CG05|LAC2_HUMAN	R.SYSC(+57.02)QVTHEGSTVEK.T	N	64.25	1710.75	-0.9	856.383	2	22.76	1828	43	84	98	Carbamidomethylation
3	36	P0CG05|LAC2_HUMAN	K.AGVETTTPSK.Q	Y	57.67	989.503	-0.3	495.759	2	18.17	1053	16	51	60
3	36	P0CG05|LAC2_HUMAN	K.QSNNKYAASSYLSLTPEQWK.S	N	54.57	2314.12	0.7	772.382	3	53.83	7032	2	61	80
3	36	P0CG05|LAC2_HUMAN	R.SYSC(+57.02)QVTHEGSTVEKTVAPTEC(+57.02)S	N	49.49	2556.11	-0.1	853.044	3	35.92	4054	2	84	106	Carbamidomethylation
3	36	P0CG05|LAC2_HUMAN	K.TVAPTEC(+57.02)S	N	48.8	863.37	0	432.692	2	19.74	1316	2	99	106	Carbamidomethylation
3	36	P0CG05|LAC2_HUMAN	K.ADSSPVKAGVETTTPSK.Q	Y	47.47	1673.85	1.5	558.957	3	23.71	1981	5	44	60
3	36	P0CG05|LAC2_HUMAN	K.AGVETTTPSKQSNNK.Y	Y	42.54	1560.77	0.6	521.266	3	16.65	803	1	51	65
3	36	P0CG05|LAC2_HUMAN	R.SYSCQVTHEGSTVEK.T	N	35.38	1653.73	0.2	552.251	3	25.47	2266	1	84	98
26	34	P05090|APOD_HUMAN	K.C(+57.02)PNPPVQENFDVNK.Y	Y	67.17	1656.76	-0.8	829.385	2	36.77	4198	1	28	41	Carbamidomethylation
26	34	P05090|APOD_HUMAN	K.M(+15.99)TVTDQVNC(+57.02)PK.L	Y	66.73	1307.59	-0.1	654.8	2	22.27	1748	1	177	187	Oxidation (M); Carbamidomethylation
26	34	P05090|APOD_HUMAN	K.NILTSNNIDVK.K	Y	65.41	1229.66	-0.3	615.838	2	42.47	5149	1	165	175
26	34	P05090|APOD_HUMAN	K.MTVTDQVNC(+57.02)PK.L	Y	64.84	1291.59	-0.3	646.802	2	28.89	2850	1	177	187	Carbamidomethylation
26	34	P05090|APOD_HUMAN	K.IPTTFENGR.C	Y	62.35	1033.52	-0.3	517.767	2	31.67	3323	1	52	60
26	34	P05090|APOD_HUMAN	R.NPNLPPETVDSLK.N	Y	59.4	1422.74	-0.6	712.375	2	40.87	4887	2	152	164
26	34	P05090|APOD_HUMAN	K.C(+57.02)PNPPVQENFDVNKYLGR.W	Y	48.96	2146.03	0.3	716.35	3	50.89	6549	1	28	45	Carbamidomethylation
26	34	P05090|APOD_HUMAN	K.KMTVTDQVNC(+57.02)PK.L	Y	48.58	1419.69	0.3	474.236	3	25.22	2224	1	176	187	Carbamidomethylation
26	34	P05090|APOD_HUMAN	R.WYEIEKIPTTFENGR.C	Y	48.29	1881.93	0	628.316	3	55.66	7330	1	46	60
26	34	P05090|APOD_HUMAN	K.KM(+15.99)TVTDQVNC(+57.02)PK.L	Y	47.31	1435.68	0.9	479.568	3	19.55	1283	1	176	187	Oxidation (M); Carbamidomethylation
26	34	P05090|APOD_HUMAN	K.VLNQELR.A	Y	46.19	870.492	-0.4	436.253	2	26.84	2497	1	76	82
26	34	P05090|APOD_HUMAN	K.NILTSNNIDVKK.M	Y	45.25	1357.76	-0.1	453.593	3	35.63	4005	1	165	176
26	34	P05090|APOD_HUMAN	R.WYEIEK.I	Y	40.55	866.417	-0.3	434.216	2	37.92	4391	1	46	51
26	34	P05090|APOD_HUMAN	K.IKVLNQELR.A	Y	39.17	1111.67	0	556.843	2	37.42	4308	1	74	82
26	34	P05090|APOD_HUMAN	R.NPNLPPETVDSLKNILTSNNIDVK.K	Y	37.29	2634.39	2.9	879.139	3	65.4	8854	3	152	175
23	14	P02679|FIBG_HUMAN	R.YLQEIYNSNNQK.I	Y	64.63	1512.72	-2.8	757.366	2	34.94	3885	1	135	146
23	14	P02679|FIBG_HUMAN	R.FGSYC(+57.02)PTTC(+57.02)GIADFLSTYQTK.V	Y	59.95	2416.07	-0.8	806.364	3	69.35	9462	2	41	61	Carbamidomethylation
23	14	P02679|FIBG_HUMAN	R.TSTADYAMFK.V	Y	59.46	1133.51	-0.5	567.76	2	41.53	4995	1	283	292
23	14	P02679|FIBG_HUMAN	R.TSTADYAM(+15.99)FK.V	Y	57.36	1149.5	0.2	575.758	2	33.03	3555	1	283	292	Oxidation (M)
23	14	P02679|FIBG_HUMAN	R.VELEDWNGR.T	Y	56.69	1116.52	-0.1	559.267	2	40.86	4885	1	274	282
23	14	P02679|FIBG_HUMAN	K.NWIQYK.E	Y	55.41	850.434	0.7	426.224	2	38.35	4468	2	233	238
23	14	P02679|FIBG_HUMAN	K.IHLISTQSAIPYALR.V	Y	55.17	1681.95	0.3	561.658	3	54.25	7100	1	259	273
23	14	P02679|FIBG_HUMAN	K.EGFGHLSPTGTTEFWLGNEK.I	Y	54.86	2206.03	0.2	736.352	3	60.03	8021	1	239	258
23	14	P02679|FIBG_HUMAN	R.DNC(+57.02)C(+57.02)ILDER.F	Y	52.57	1193.48	0.8	597.748	2	35.03	3901	1	32	40	Carbamidomethylation
23	14	P02679|FIBG_HUMAN	K.AIQLTYNPDESSKPNMIDAATLK.S	Y	51.48	2519.26	0.4	840.76	3	52.23	6770	2	89	111
23	14	P02679|FIBG_HUMAN	K.YEASILTHDSSIR.Y	Y	50.66	1490.74	-1.3	497.919	3	38.43	4482	1	122	134
23	14	P02679|FIBG_HUMAN	K.ASTPNGYDNGIIWATWK.T	Y	47.49	1892.91	-0.7	947.459	2	63.29	8529	1	383	399
23	14	P02679|FIBG_HUMAN	K.AIQLTYNPDESSKPNM(+15.99)IDAATLK.S	Y	45	2535.25	0.1	846.092	3	46.83	5865	1	89	111	Oxidation (M)
23	14	P02679|FIBG_HUMAN	K.IIPFNR.L	Y	42.93	758.444	0	380.229	2	38.19	4441	2	412	417
23	14	P02679|FIBG_HUMAN	R.LTIGEGQQHHLGGAK.Q	Y	37.55	1544.81	0.9	387.209	4	25.74	2310	1	418	432
23	14	P02679|FIBG_HUMAN	K.QSGLYFIKPLK.A	Y	30.99	1292.75	0.2	431.924	3	50.69	6514	1	189	199
23	14	P02679|FIBG_HUMAN	K.VAQLEAQC(+57.02)QEPC(+57.02)KDTVQIHDITGK.D	Y	28.87	2767.33	-0.2	692.839	4	40.14	4766	1	154	177	Carbamidomethylation
5	32	B9A064|IGLL5_HUMAN	K.YAASSYLSLTPEQWK.S	N	74.67	1742.85	-0.1	872.433	2	59.89	7998	94	174	188
5	32	B9A064|IGLL5_HUMAN	K.ANPTVTLFPPSSEELQANK.A	Y	71.73	2042.03	-2.1	1022.02	2	54.97	7217	31	113	131
5	32	B9A064|IGLL5_HUMAN	K.ATLVC(+57.02)LISDFYPGAVTVAWK.A	N	64.62	2210.14	-1.9	1106.08	2	86.7	11862	2	132	151	Carbamidomethylation
5	32	B9A064|IGLL5_HUMAN	R.SYSC(+57.02)QVTHEGSTVEK.T	N	64.25	1710.75	-0.9	856.383	2	22.76	1828	43	192	206	Carbamidomethylation
5	32	B9A064|IGLL5_HUMAN	K.AGVETTKPSK.Q	Y	55.33	1016.55	1	509.283	2	16.31	751	1	159	168
5	32	B9A064|IGLL5_HUMAN	K.QSNNKYAASSYLSLTPEQWK.S	N	54.57	2314.12	0.7	772.382	3	53.83	7032	2	169	188
5	32	B9A064|IGLL5_HUMAN	K.VTVLGQPK.A	Y	49.55	840.507	0.1	421.261	2	29.98	3036	23	105	112
5	32	B9A064|IGLL5_HUMAN	R.SYSC(+57.02)QVTHEGSTVEKTVAPTEC(+57.02)S	N	49.49	2556.11	-0.1	853.044	3	35.92	4054	2	192	214	Carbamidomethylation
5	32	B9A064|IGLL5_HUMAN	K.TVAPTEC(+57.02)S	N	48.8	863.37	0	432.692	2	19.74	1316	2	207	214	Carbamidomethylation
5	32	B9A064|IGLL5_HUMAN	R.SYSCQVTHEGSTVEK.T	N	35.38	1653.73	0.2	552.251	3	25.47	2266	1	192	206
21	26	P02743|SAMP_HUMAN	R.VGEYSLYIGR.H	Y	69.19	1155.59	-0.9	578.803	2	46.62	5831	2	87	96
21	26	P02743|SAMP_HUMAN	K.IVLGQEQDSYGGK.F	Y	67.26	1392.69	-1.7	697.35	2	32.45	3457	1	150	162
21	26	P02743|SAMP_HUMAN	R.QGYFVEAQPK.I	Y	61.37	1165.58	-0.4	583.795	2	35.25	3939	6	140	149
21	26	P02743|SAMP_HUMAN	R.AYSLFSYNTQGR.D	Y	60.19	1405.66	-0.4	703.838	2	49.39	6299	1	65	76
21	26	P02743|SAMP_HUMAN	R.DNELLVYK.E	Y	54.68	992.518	-0.1	497.266	2	42.41	5138	2	77	84
21	26	P02743|SAMP_HUMAN	K.IVLGQEQDSYGGKFDR.S	Y	50.02	1810.88	0.4	604.636	3	38	4407	2	150	165
21	26	P02743|SAMP_HUMAN	K.VFVFPR.E	Y	47.92	763.438	2.4	382.727	2	47.98	6062	3	27	32
21	26	P02743|SAMP_HUMAN	R.GYVIIKPLVWV	Y	46.2	1285.78	0.1	643.897	2	74.88	10293	2	213	223
21	26	P02743|SAMP_HUMAN	R.AYSDLSR.A	Y	44.29	810.387	0	406.201	2	21.3	1580	1	58	64
21	26	P02743|SAMP_HUMAN	R.DNELLVYKER.V	Y	43.87	1277.66	0.7	426.895	3	37.26	4280	1	77	86
21	26	P02743|SAMP_HUMAN	R.AYSLFSYNTQGRDNELLVYK.E	Y	37.96	2380.17	-0.7	794.397	3	59.82	7987	1	65	84
37	21	P01876|IGHA1_HUMAN	R.QEPSQGTTTFAVTSILR.V	Y	73.13	1834.94	-2.6	918.476	2	59.61	7954	1	283	299
37	21	P01876|IGHA1_HUMAN	R.DASGVTFTWTPSSGK.S	Y	63.37	1539.72	0.1	770.868	2	50.78	6531	1	154	168
37	21	P01876|IGHA1_HUMAN	K.TFTC(+57.02)TAAYPESK.T	Y	59.41	1374.61	-0.8	688.313	2	31.74	3336	1	201	212	Carbamidomethylation
37	21	P01876|IGHA1_HUMAN	R.WLQGSQELPR.E	Y	56.88	1212.63	-0.2	607.32	2	41.4	4974	1	264	273
37	21	P01876|IGHA1_HUMAN	K.YLTWASR.Q	Y	52.21	895.455	0.8	448.735	2	40.69	4857	1	276	282
37	21	P01876|IGHA1_HUMAN	K.TPLTATLSK.S	Y	50.38	930.539	-1.2	466.276	2	34.44	3800	1	213	221
37	21	P01876|IGHA1_HUMAN	K.SAVQGPPER.D	Y	49.85	939.477	4.9	470.748	2	18.9	1175	1	169	177
37	21	P01876|IGHA1_HUMAN	R.VAAEDWK.K	Y	47.11	817.397	0.3	409.706	2	26.79	2489	1	300	306
37	21	P01876|IGHA1_HUMAN	R.NFPPSQDASGDLYTTSSQLTLPATQC(+57.02)LAGK.S	Y	46.44	3167.51	-1	1056.84	3	62.73	8444	7	52	81	Carbamidomethylation
60	33	P01591|IGJ_HUMAN	K.C(+57.02)YTAVVPLVYGGETK.M	Y	76.27	1655.82	-0.9	828.918	2	53.48	6975	1	131	145	Carbamidomethylation
60	33	P01591|IGJ_HUMAN	K.KC(+57.02)DPTEVELDNQIVTATQSNIC(+57.02)DEDSATETC(+57.02)YTYDR.N	Y	69.05	4240.8	-3.3	1414.6	3	55.21	7257	2	93	128	Carbamidomethylation
60	33	P01591|IGJ_HUMAN	R.SSEDPNEDIVER.N	Y	59.68	1388.61	-0.2	695.31	2	28.51	2784	1	47	58
60	33	P01591|IGJ_HUMAN	K.MVETALTPDAC(+57.02)YPD	Y	50.51	1581.67	-0.3	791.842	2	49.09	6249	1	146	159	Carbamidomethylation
60	33	P01591|IGJ_HUMAN	R.IVLVDNK.C	Y	47.14	799.48	0.2	400.748	2	30.27	3089	1	28	34
60	33	P01591|IGJ_HUMAN	K.M(+15.99)VETALTPDAC(+57.02)YPD	Y	47.1	1597.66	0.5	799.84	2	45.32	5618	1	146	159	Oxidation (M); Carbamidomethylation
60	33	P01591|IGJ_HUMAN	R.FVYHLSDLC(+57.02)K.K	Y	46.06	1280.62	-0.2	427.881	3	44.24	5442	1	83	92	Carbamidomethylation
60	33	P01591|IGJ_HUMAN	R.IIVPLNNR.E	Y	44.53	937.571	-2.4	469.792	2	38.52	4496	1	62	69
39	29	P01009|A1AT_HUMAN	K.VFSNGADLSGVTEEAPLK.L	Y	79.07	1832.92	-0.6	917.465	2	49.76	6360	1	335	352
39	29	P01009|A1AT_HUMAN	K.SVLGQLGITK.V	Y	60.23	1014.61	0.8	508.311	2	51.03	6571	1	325	334
39	29	P01009|A1AT_HUMAN	K.LSITGTYDLK.S	Y	58.44	1109.6	-0.4	555.806	2	46.09	5744	1	315	324
39	29	P01009|A1AT_HUMAN	R.SASLHLPK.L	Y	51.92	851.486	0.7	426.751	2	30.03	3045	1	307	314
39	29	P01009|A1AT_HUMAN	K.GTEAAGAMFLEAIPMSIPPEVK.F	Y	44.98	2258.13	-1.4	1130.07	2	77.13	10619	4	368	389
39	29	P01009|A1AT_HUMAN	K.ITPNLAEFAFSLYR.Q	Y	43.39	1640.86	-0.9	821.435	2	78.39	10800	2	50	63
39	29	P01009|A1AT_HUMAN	K.FLENEDRR.S	Y	36.18	1077.52	0.5	360.181	3	21.37	1592	1	299	306
39	29	P01009|A1AT_HUMAN	K.GTEAAGAMFLEAIPM(+15.99)SIPPEVK.F	Y	35.77	2274.13	0.5	759.05	3	71.24	9747	2	368	389	Oxidation (M)
25	19	P01857|IGHG1_HUMAN	K.STSGGTAALGC(+57.02)LVK.D	N	60.63	1320.67	-0.9	661.342	2	42.95	5227	1	17	30	Carbamidomethylation
25	19	P01857|IGHG1_HUMAN	R.TPEVTC(+57.02)VVVDVSHEDPEVK.F	Y	58.66	2138.02	1.1	713.681	3	50.1	6417	1	139	157	Carbamidomethylation
25	19	P01857|IGHG1_HUMAN	K.GFYPSDIAVEWESNGQPENNYK.T	N	57.37	2543.12	-1.1	1272.57	2	61.78	8297	3	254	275
25	19	P01857|IGHG1_HUMAN	K.TTPPVLDSDGSFFLYSK.L	Y	57.24	1872.91	-1.8	937.463	2	63.38	8544	3	276	292
25	19	P01857|IGHG1_HUMAN	K.GPSVFPLAPSSK.S	Y	57.15	1185.64	0.6	593.827	2	48.31	6118	1	5	16
25	19	P01857|IGHG1_HUMAN	K.NQVSLTC(+57.02)LVK.G	N	56.8	1160.62	0	581.318	2	47.22	5931	1	244	253	Carbamidomethylation
25	19	P01857|IGHG1_HUMAN	K.FNWYVDGVEVHNAK.T	Y	52.71	1676.79	0.1	559.939	3	50.36	6459	1	158	171
25	19	P01857|IGHG1_HUMAN	K.DTLMISR.T	N	45.42	834.427	0.9	418.221	2	34.1	3741	1	132	138
25	19	P01857|IGHG1_HUMAN	K.ALPAPIEK.T	N	42.53	837.496	0.9	419.756	2	32.12	3401	1	210	217
25	19	P01857|IGHG1_HUMAN	K.DTLM(+15.99)ISR.T	N	41.31	850.422	-1.5	426.218	2	29.34	2927	1	132	138	Oxidation (M)
40	20	P02790|HEMO_HUMAN	K.EVGTPHGIILDSVDAAFIC(+57.02)PGSSR.L	Y	60.61	2497.23	0.3	833.417	3	64.93	8781	1	348	371	Carbamidomethylation
40	20	P02790|HEMO_HUMAN	K.GGYTLVSGYPK.R	Y	59.94	1140.58	0.6	571.298	2	41.27	4952	1	333	343
40	20	P02790|HEMO_HUMAN	R.YYC(+57.02)FQGNQFLR.F	Y	57.51	1494.67	-0.7	748.342	2	52.75	6856	1	198	208	Carbamidomethylation
40	20	P02790|HEMO_HUMAN	K.NFPSPVDAAFR.Q	Y	53.41	1219.6	-0.2	610.806	2	52.43	6803	3	92	102
40	20	P02790|HEMO_HUMAN	K.VDGALC(+57.02)MEK.S	Y	52.41	1021.46	0	511.736	2	30.09	3056	1	403	411	Carbamidomethylation
40	20	P02790|HEMO_HUMAN	K.SGAQATWTELPWPHEK.V	Y	50.53	1836.88	0.1	613.301	3	56.25	7423	1	387	402
40	20	P02790|HEMO_HUMAN	R.QGHNSVFLIK.G	Y	48.97	1141.62	0.1	381.549	3	39.28	4622	1	103	112
40	20	P02790|HEMO_HUMAN	K.GEFVWK.S	Y	42.86	764.386	0.4	383.2	2	42.81	5204	1	72	77
40	20	P02790|HEMO_HUMAN	R.LHIMAGR.R	Y	40.79	796.438	-0.2	399.226	2	26.51	2440	1	372	378
40	20	P02790|HEMO_HUMAN	R.ELISER.W	Y	39.05	745.397	-0.2	373.706	2	24.49	2104	1	84	89
40	20	P02790|HEMO_HUMAN	R.LHIM(+15.99)AGR.R	Y	36.73	812.433	0	407.224	2	20.62	1465	1	372	378	Oxidation (M)
40	20	P02790|HEMO_HUMAN	K.VDGALC(+57.02)M(+15.99)EK.S	Y	35.41	1037.45	2.8	519.735	2	20.93	1517	1	403	411	Carbamidomethylation; Oxidation (M)
59	28	P02774|VTDB_HUMAN	K.SLGEC(+57.02)C(+57.02)DVEDSTTC(+57.02)FNAK.G	Y	71.78	2091.82	-2.1	1046.91	2	39.41	4644	1	371	388	Carbamidomethylation
59	28	P02774|VTDB_HUMAN	K.VM(+15.99)DKYTFELSR.R	Y	53.7	1403.68	0.2	468.899	3	39.96	4734	1	342	352	Oxidation (M)
59	28	P02774|VTDB_HUMAN	K.LC(+57.02)DNLSTK.N	Y	50.73	949.454	2.4	475.735	2	23.53	1952	1	285	292	Carbamidomethylation
59	28	P02774|VTDB_HUMAN	R.VC(+57.02)SQYAAYGEK.K	Y	47.5	1274.56	1.9	638.288	2	26.43	2428	1	219	229	Carbamidomethylation
59	28	P02774|VTDB_HUMAN	K.YTFELSR.R	Y	47.44	914.45	0.8	458.233	2	42.9	5219	1	346	352
59	28	P02774|VTDB_HUMAN	R.THLPEVFLSK.V	Y	46.92	1169.64	-3.2	585.828	2	46.78	5858	1	354	363
59	28	P02774|VTDB_HUMAN	K.NSKFEDC(+57.02)C(+57.02)QEK.T	Y	40.62	1443.58	1.8	482.2	3	17.87	1003	1	293	303	Carbamidomethylation
59	28	P02774|VTDB_HUMAN	K.ELPEHTVK.L	Y	37.74	951.503	0.9	476.759	2	19.32	1245	1	277	284
59	28	P02774|VTDB_HUMAN	K.VLEPTLK.S	Y	37.5	798.485	0.3	400.25	2	33.21	3587	1	364	370
32	27	P13647|K2C5_HUMAN	K.YEELQQTAGR.H	Y	59.63	1193.57	-0.8	597.791	2	24.79	2153	1	365	374
32	27	P13647|K2C5_HUMAN	R.VSLAGAC(+57.02)GVGGYGSR.S	Y	59.58	1409.67	-1.3	705.842	2	37.67	4349	1	49	63	Carbamidomethylation
32	27	P13647|K2C5_HUMAN	R.NLDLDSIIAEVK.A	N	59.09	1328.72	-0.6	665.366	2	69.74	9522	1	332	343
32	27	P13647|K2C5_HUMAN	R.ISISTSGGSFR.N	Y	51.77	1110.57	0.1	556.291	2	38.58	4507	1	74	84
32	27	P13647|K2C5_HUMAN	K.FASFIDK.V	N	49.33	826.423	0.1	414.219	2	41.68	5020	1	179	185
32	27	P13647|K2C5_HUMAN	R.QLDSIVGER.G	N	48.22	1015.53	0.2	508.772	2	35.46	3977	1	229	237
32	27	P13647|K2C5_HUMAN	K.LLEGEEC(+57.02)R.L	N	46.35	1004.46	0.9	503.238	2	23.45	1940	2	473	480	Carbamidomethylation
32	27	P13647|K2C5_HUMAN	K.NKYEDEINKR.T	N	38.46	1307.65	2.1	436.89	3	20.84	1503	1	256	265
32	27	P13647|K2C5_HUMAN	R.KLLEGEEC(+57.02)R.L	N	37.05	1132.55	0.2	378.526	3	21.61	1632	1	472	480	Carbamidomethylation
32	27	P13647|K2C5_HUMAN	K.FASFIDKVR.F	N	33.71	1081.59	0.6	361.538	3	43.39	5300	1	179	187
80	50	P01011|AACT_HUMAN	K.AVLDVFEEGTEASAATAVK.I	Y	81.63	1906.95	0.3	954.484	2	58.92	7844	1	361	379
80	50	P01011|AACT_HUMAN	K.ITLLSALVETR.T	Y	61.52	1214.72	0.5	608.369	2	67.54	9186	1	380	390
80	50	P01011|AACT_HUMAN	K.ADLSGITGAR.N	Y	60.19	959.504	-1.4	480.758	2	33.48	3634	1	341	350
80	50	P01011|AACT_HUMAN	R.EIGELYLPK.F	Y	55.37	1060.58	0.1	531.298	2	49.89	6381	1	307	315
80	50	P01011|AACT_HUMAN	R.NLAVSQVVHK.A	Y	52.7	1093.62	-2.4	547.818	2	30.75	3169	1	351	360
30	23	P01023|A2MG_HUMAN	R.LLLQQVSLPELPGEYSM(+15.99)K.V	Y	65.45	2060.09	-1.6	1031.05	2	67.68	9208	2	1298	1315	Oxidation (M)
30	23	P01023|A2MG_HUMAN	R.IAQWQSFQLEGGLK.Q	Y	61.29	1603.84	0.7	802.926	2	58.8	7826	1	175	188
30	23	P01023|A2MG_HUMAN	K.QFSFPLSSEPFQGSYK.V	Y	60.26	1847.87	-0.3	924.943	2	63.73	8597	1	189	204
30	23	P01023|A2MG_HUMAN	R.LLLQQVSLPELPGEYSMK.V	Y	59.45	2044.09	-0.4	1023.05	2	70.83	9685	1	1298	1315
30	23	P01023|A2MG_HUMAN	K.NEDSLVFVQTDK.S	Y	57.53	1393.67	0.2	697.844	2	45.33	5619	1	124	135
30	23	P01023|A2MG_HUMAN	K.MVSGFIPLKPTVK.M	Y	42.36	1415.82	0.7	472.948	3	50.07	6412	1	1385	1397
30	23	P01023|A2MG_HUMAN	K.M(+15.99)VSGFIPLKPTVK.M	Y	39.17	1431.82	0.2	478.279	3	46.6	5828	1	1385	1397	Oxidation (M)
30	23	P01023|A2MG_HUMAN	R.SASNM(+15.99)AIVDVK.M	Y	37.95	1149.57	0.6	575.793	2	29.8	3004	1	1374	1384	Oxidation (M)
30	23	P01023|A2MG_HUMAN	K.FQVDNNNR.L	Y	33.56	1005.46	0.6	503.739	2	21.19	1561	1	1290	1297
30	23	P01023|A2MG_HUMAN	R.DLKPAIVK.V	Y	31.9	882.554	0	442.284	2	29.61	2973	1	1441	1448
51	37	P68871|HBB_HUMAN	R.FFESFGDLSTPDAVMGNPK.V	Y	67.39	2057.94	-0.5	1029.98	2	64.42	8704	2	42	60
51	37	P68871|HBB_HUMAN	R.FFESFGDLSTPDAVM(+15.99)GNPK.V	Y	66.47	2073.94	-0.2	1037.97	2	58.94	7848	1	42	60	Oxidation (M)
51	37	P68871|HBB_HUMAN	K.VNVDEVGGEALGR.L	Y	63.83	1313.66	0	657.836	2	40.21	4778	1	19	31
51	37	P68871|HBB_HUMAN	K.SAVTALWGK.V	Y	59.62	931.513	0.2	466.764	2	47.87	6043	1	10	18
51	37	P68871|HBB_HUMAN	K.EFTPPVQAAYQK.V	Y	58.48	1377.69	-1.3	689.853	2	39.9	4725	1	122	133
51	37	P68871|HBB_HUMAN	R.LLVVYPWTQR.F	Y	45.39	1273.72	0.8	637.867	2	61.37	8232	1	32	41
51	37	P68871|HBB_HUMAN	K.VVAGVANALAHK.Y	Y	33.65	1148.67	1.8	383.897	3	33.12	3571	2	134	145
62	45	P25311|ZA2G_HUMAN	R.YSLTYIYTGLSK.H	Y	64.76	1407.73	0.5	704.872	2	58.57	7790	1	28	39
62	45	P25311|ZA2G_HUMAN	K.QKWEAEPVYVQR.A	Y	50.07	1531.78	1.1	511.601	3	36.52	4155	1	166	177
62	45	P25311|ZA2G_HUMAN	K.AYLEEEC(+57.02)PATLR.K	Y	49.74	1450.68	-0.1	726.345	2	40.44	4815	1	180	191	Carbamidomethylation
62	45	P25311|ZA2G_HUMAN	K.EIPAWVPFDPAAQITK.Q	Y	46.66	1781.94	-0.5	891.974	2	70.16	9586	1	150	165
62	45	P25311|ZA2G_HUMAN	R.AKAYLEEEC(+57.02)PATLR.K	Y	45.93	1649.81	0.3	550.943	3	36.31	4120	1	178	191	Carbamidomethylation
62	45	P25311|ZA2G_HUMAN	K.AYLEEEC(+57.02)PATLRK.Y	Y	38.88	1578.77	-1	527.264	3	34.29	3775	1	180	192	Carbamidomethylation
62	45	P25311|ZA2G_HUMAN	K.YYYDGKDYIEFNK.E	Y	37.25	1716.77	0	573.263	3	44.9	5549	1	137	149
62	45	P25311|ZA2G_HUMAN	R.QVEGM(+15.99)EDWKQDSQLQK.A	Y	32.48	1963.89	0	655.639	3	30.99	3209	1	76	91	Oxidation (M)
50	30	P19823|ITIH2_HUMAN	R.TEVNVLPGAK.V	Y	60.6	1026.57	0.2	514.293	2	35.1	3914	1	167	176
50	30	P19823|ITIH2_HUMAN	K.VVNNSPQPQNVVFDVQIPK.G	Y	56.51	2121.12	0.3	708.048	3	58.65	7803	1	94	112
50	30	P19823|ITIH2_HUMAN	K.AHVSFKPTVAQQR.I	Y	56.02	1467.79	0.3	490.272	3	26.45	2431	1	247	259
50	30	P19823|ITIH2_HUMAN	R.SSALDMENFR.T	Y	55.27	1168.52	0.7	585.267	2	44.7	5516	1	157	166
50	30	P19823|ITIH2_HUMAN	R.SSALDM(+15.99)ENFR.T	Y	52.49	1184.51	0.3	593.264	2	33.04	3557	1	157	166	Oxidation (M)
50	30	P19823|ITIH2_HUMAN	R.IYLQPGR.L	Y	46.87	845.476	0.5	423.745	2	30.28	3092	1	198	204
50	30	P19823|ITIH2_HUMAN	R.MATTMIQSK.V	Y	31.89	1009.49	0.7	505.755	2	28.3	2748	1	85	93
50	30	P19823|ITIH2_HUMAN	R.IYGNQDTSSQLKK.F	Y	31.26	1480.75	0.2	494.591	3	21.12	1550	1	476	488
54	46	P83593|KV405_HUMAN	DIVM(+15.99)TQSPDSLVVSLGER.A	Y	76.8	1960.98	-0.1	981.496	2	58.64	7801	3	1	18	Oxidation (M)
54	46	P83593|KV405_HUMAN	R.SSQSVLYSSNNK.N	N	52.56	1312.63	-0.5	657.32	2	29.67	2984	3	25	36
54	46	P83593|KV405_HUMAN	K.LLFSWASTR.E	Y	45.72	1079.58	1.1	540.796	2	51.74	6687	1	52	60
54	46	P83593|KV405_HUMAN	DIVMTQSPDSLVVSLGER.A	Y	42.08	1944.98	-0.8	973.498	2	61.57	8264	1	1	18
54	46	P83593|KV405_HUMAN	R.ESGVPDR.F	N	38.62	758.356	0.5	380.185	2	17.28	903	1	61	67
54	46	P83593|KV405_HUMAN	R.ATINC(+57.02)R.S	Y	38.3	733.354	0.5	367.685	2	16.94	849	1	19	24	Carbamidomethylation
34	97	P01610|KV118_HUMAN	DIQMTQSPSSLSASVGDR.V	N	77.33	1877.88	-1.6	939.945	2	44.27	5446	5	1	18
34	97	P01610|KV118_HUMAN	DIQM(+15.99)TQSPSSLSASVGDR.V	N	75.52	1893.87	-1	947.943	2	36.8	4203	7	1	18	Oxidation (M)
34	97	P01610|KV118_HUMAN	R.LIYGATSLQSGVPSR.F	Y	61.73	1547.83	-0.9	774.922	2	44.16	5428	1	47	61
34	97	P01610|KV118_HUMAN	K.RLIYGATSLQSGVPSR.F	Y	44.26	1703.93	0.4	568.985	3	40.96	4903	1	46	61
34	97	P01610|KV118_HUMAN	DIQMTQSPSSLSASVGDRVTITC(+57.02)R.A	Y	36.6	2608.26	0.5	870.427	3	49.84	6374	1	1	24	Carbamidomethylation
34	97	P01610|KV118_HUMAN	R.VTITC(+57.02)R.A	N	35.47	748.39	3.1	375.204	2	20.86	1505	1	19	24	Carbamidomethylation
65	67	P41222|PTGDS_HUMAN	R.TM(+15.99)LLQPAGSLGSYSYR.S	Y	78.58	1758.86	-0.6	880.437	2	50.49	6481	1	93	108	Oxidation (M)
65	67	P41222|PTGDS_HUMAN	R.TMLLQPAGSLGSYSYR.S	Y	68.49	1742.87	0.3	872.441	2	55.25	7262	2	93	108
65	67	P41222|PTGDS_HUMAN	K.AQGFTEDTIVFLPQTDK.C	Y	63.27	1908.95	-0.2	955.481	2	61.5	8254	2	169	185
65	67	P41222|PTGDS_HUMAN	K.FTAFC(+57.02)K.A	Y	44.14	772.358	0.4	387.186	2	31.87	3359	1	163	168	Carbamidomethylation
65	67	P41222|PTGDS_HUMAN	R.MATLYSR.T	Y	39.27	840.416	-0.2	421.215	2	30.22	3081	1	145	151
19	38	P04114|APOB_HUMAN	K.IAELSATAQEIIK.S	Y	54.98	1385.78	0.9	693.896	2	52.05	6740	1	4466	4478
19	38	P04114|APOB_HUMAN	R.TGISPLALIK.G	Y	50.48	1011.63	0.6	506.824	2	60.28	8059	1	220	229
19	38	P04114|APOB_HUMAN	K.GNVATEISTER.D	Y	48.72	1175.58	0	588.796	2	30.87	3189	1	197	207
19	38	P04114|APOB_HUMAN	R.KGNVATEISTER.D	Y	39.52	1303.67	1.2	435.565	3	25.64	2293	1	196	207
19	38	P04114|APOB_HUMAN	K.TILGTM(+15.99)PAFEVSLQALQK.A	Y	35.22	1962.05	-0.3	655.024	3	74.82	10286	3	2592	2609	Oxidation (M)
19	38	P04114|APOB_HUMAN	K.IISDYHQQFR.Y	Y	31.96	1305.65	0.1	436.223	3	31.25	3254	1	4487	4496
96	52	P02746|C1QB_HUMAN	K.LEQGENVFLQATDK.N	Y	68.99	1590.79	0	796.402	2	47.79	6029	1	216	229
96	52	P02746|C1QB_HUMAN	K.IAFSATR.T	Y	49.24	764.418	0.4	383.216	2	29.92	3025	1	122	128
96	52	P02746|C1QB_HUMAN	R.GNLC(+57.02)VNLMR.G	Y	49.12	1075.53	0.3	538.771	2	44.77	5528	1	178	186	Carbamidomethylation
96	52	P02746|C1QB_HUMAN	R.FDHVITNM(+15.99)NNNYEPR.S	Y	47.58	1878.83	-0.5	627.284	3	32.55	3475	1	142	156	Oxidation (M)
96	52	P02746|C1QB_HUMAN	R.GNLC(+57.02)VNLM(+15.99)R.G	Y	45.72	1091.52	0.3	546.768	2	36.38	4132	1	178	186	Carbamidomethylation; Oxidation (M)
96	52	P02746|C1QB_HUMAN	R.TINVPLRR.D	Y	40	967.593	0.3	484.804	2	31.61	3314	1	129	136
99	69	P80748|LV302_HUMAN	R.FSGSNSGNTATLTISR.V	Y	73.56	1611.79	-1.4	806.899	2	35.56	3994	2	60	75
99	69	P80748|LV302_HUMAN	YVLTQPPSVSVAPGETAR.L	Y	64.08	1870.98	-1	936.496	2	46.55	5820	1	1	18
99	69	P80748|LV302_HUMAN	K.LTVLSQPK	Y	52.59	884.533	0.1	443.274	2	30.88	3191	2	104	111
63	47	P04004|VTNC_HUMAN	R.SIAQYWLGC(+57.02)PAPGHL	Y	56.67	1668.81	0.1	835.412	2	64.55	8724	1	464	478	Carbamidomethylation
63	47	P04004|VTNC_HUMAN	R.DWHGVPGQVDAAM(+15.99)AGR.I	Y	53.67	1681.76	-0.2	561.595	3	37.48	4318	1	338	353	Oxidation (M)
63	47	P04004|VTNC_HUMAN	R.VYFFK.G	Y	51.74	702.374	0.2	352.194	2	45.71	5682	1	271	275
63	47	P04004|VTNC_HUMAN	R.DWHGVPGQVDAAMAGR.I	Y	50.21	1665.77	4.4	556.266	3	46.64	5835	1	338	353
63	47	P04004|VTNC_HUMAN	R.RVDTVDPPYPR.S	Y	44.74	1313.67	0.5	438.898	3	31.23	3251	1	453	463
63	47	P04004|VTNC_HUMAN	R.TSAGTRQPQFISR.D	Y	34.83	1447.75	0.1	483.592	3	28.04	2704	1	325	337
45	48	P08603|CFAH_HUMAN	R.EIM(+15.99)ENYNIALR.W	N	56.77	1380.67	-0.5	691.342	2	43.44	5307	2	1172	1182	Oxidation (M)
45	48	P08603|CFAH_HUMAN	R.EIMENYNIALR.W	N	55.86	1364.68	-0.5	683.345	2	49.64	6340	1	1172	1182
45	48	P08603|CFAH_HUMAN	R.EC(+57.02)DTDGWTNDIPIC(+57.02)EVVK.C	Y	52.97	2149.93	-1.7	1075.97	2	62.37	8387	1	128	145	Carbamidomethylation
45	48	P08603|CFAH_HUMAN	K.C(+57.02)LHPC(+57.02)VISR.E	N	48.1	1140.55	1.2	381.192	3	27.34	2586	1	1163	1171	Carbamidomethylation
45	48	P08603|CFAH_HUMAN	R.TGESVEFVC(+57.02)K.R	Y	44.94	1154.53	-0.1	578.271	2	34.52	3813	1	1193	1202	Carbamidomethylation
45	48	P08603|CFAH_HUMAN	K.C(+57.02)LPVTAPENGK.I	Y	40.52	1184.59	0	593.3	2	29.97	3034	1	146	156	Carbamidomethylation
82	62	P10909|CLUS_HUMAN	K.LFDSDPITVTVPVEVSR.K	Y	76.53	1872.98	-0.5	937.498	2	62.44	8399	1	409	425
82	62	P10909|CLUS_HUMAN	R.VTTVASHTSDSDVPSGVTEVVVK.L	Y	50.67	2313.17	-0.3	772.064	3	41.89	5055	1	386	408
82	62	P10909|CLUS_HUMAN	K.FMETVAEK.A	Y	41.83	953.453	0.2	477.734	2	29.78	3001	1	430	437
70	59	P06727|APOA4_HUMAN	K.SELTQQLNALFQDK.L	Y	67.82	1633.83	-0.2	817.923	2	68.42	9321	1	52	65
70	59	P06727|APOA4_HUMAN	K.LGEVNTYAGDLQK.K	Y	57.65	1406.7	-3.3	704.357	2	38.77	4538	1	66	78
70	59	P06727|APOA4_HUMAN	R.LEPYADQLR.T	Y	48	1103.56	0.6	552.788	2	36.24	4108	1	135	143
104	98	P01611|KV119_HUMAN	DIQM(+15.99)TQSPSSVSASVGDR.V	Y	69.11	1879.86	-1.8	940.935	2	32.08	3394	1	1	18	Oxidation (M)
104	98	P01611|KV119_HUMAN	DIQMTQSPSSVSASVGDR.V	Y	68.66	1863.86	-1.4	932.938	2	39.14	4599	2	1	18
104	98	P01611|KV119_HUMAN	K.LLIYSASSLENGVPSR.F	Y	50.94	1704.9	3.5	853.462	2	53.11	6915	1	46	61
104	98	P01611|KV119_HUMAN	R.VTITC(+57.02)R.A	N	35.47	748.39	3.1	375.204	2	20.86	1505	1	19	24	Carbamidomethylation
104	98	P01611|KV119_HUMAN	DIQM(+15.99)TQSPSSVSASVGDRVTITC(+57.02)R.A	Y	33.58	2610.24	-0.9	871.086	3	41.91	5059	1	1	24	Oxidation (M); Carbamidomethylation
84	86	P01612|KV120_HUMAN	DVQMTQSPSSLSASVGDR.V	Y	76.78	1863.86	-0.8	932.938	2	40.68	4855	2	1	18
84	86	P01612|KV120_HUMAN	DVQM(+15.99)TQSPSSLSASVGDR.V	Y	63.57	1879.86	-1.6	940.935	2	34.44	3801	1	1	18	Oxidation (M)
84	86	P01612|KV120_HUMAN	K.LLIFDTSNLQSGVPSR.F	Y	46.97	1745.93	0.2	873.973	2	53.09	6911	1	46	61
84	86	P01612|KV120_HUMAN	R.VIITC(+57.02)R.A	Y	39.65	760.427	0.2	381.221	2	24.68	2135	1	19	24	Carbamidomethylation
71	71	P15814|IGLL1_HUMAN	K.YAASSYLSLTPEQWR.S	Y	68.35	1770.86	-0.4	886.436	2	60.62	8112	3	173	187
71	71	P15814|IGLL1_HUMAN	K.ATPSVTLFPPSSEELQANK.A	Y	47.2	2015.02	-0.7	1008.52	2	53.39	6960	1	112	130
71	71	P15814|IGLL1_HUMAN	R.SYSC(+57.02)QVM(+15.99)HEGSTVEK.T	Y	41.28	1756.74	-1.6	586.586	3	26.52	2442	2	191	205	Carbamidomethylation; Oxidation (M)
83	68	P05546|HEP2_HUMAN	K.TLEAQLTPR.V	Y	56.61	1027.57	0.6	514.791	2	36.04	4075	1	368	376
83	68	P05546|HEP2_HUMAN	K.NYNLVESLK.L	Y	54.87	1078.57	-0.1	540.29	2	47.16	5921	1	402	410
83	68	P05546|HEP2_HUMAN	R.IAIDLFK.H	Y	40.11	818.49	0.6	410.253	2	57.25	7581	1	432	438
225	81	P04196|HRG_HUMAN	K.DSPVLIDFFEDTER.Y	Y	66.65	1681.78	1.1	841.9	2	75.62	10403	1	140	153
225	81	P04196|HRG_HUMAN	R.DGYLFQLLR.I	Y	48.06	1123.6	1.3	562.809	2	71.29	9754	1	44	52
225	81	P04196|HRG_HUMAN	R.RPSEIVIGQC(+57.02)K.V	Y	39.1	1285.68	-2.5	429.567	3	28.84	2842	1	96	106	Carbamidomethylation
156	66	P04217|A1BG_HUMAN	R.C(+57.02)EGPIPDVTFELLR.E	Y	52.88	1644.82	1.2	823.417	2	71.44	9776	1	423	436	Carbamidomethylation
156	66	P04217|A1BG_HUMAN	R.SGLSTGWTQLSK.L	Y	50.58	1263.65	0	632.83	2	46.57	5823	1	95	106
156	66	P04217|A1BG_HUMAN	K.LLELTGPK.S	Y	49.76	869.522	1.1	435.769	2	41.62	5011	1	107	114
156	66	P04217|A1BG_HUMAN	R.GVTFLLR.R	Y	32.91	804.486	0	403.25	2	52.51	6817	1	145	151
81	60	P00746|CFAD_HUMAN	R.DSC(+57.02)KGDSGGPLVC(+57.02)GGVLEGVVTSGSR.V	Y	55.02	2549.19	-0.6	850.735	3	54.83	7195	2	202	227	Carbamidomethylation
81	60	P00746|CFAD_HUMAN	R.VASYAAWIDSVLA	Y	49.07	1364.7	1	683.357	2	81.85	11265	1	241	253
81	60	P00746|CFAD_HUMAN	K.ATLGPAVRPLPWQR.V	Y	37.61	1560.89	0.1	521.304	3	50.29	6448	1	124	137
81	60	P00746|CFAD_HUMAN	R.LYDVLR.A	Y	33.43	777.438	0.6	389.727	2	41	4908	1	94	99
102	82	P01714|LV301_HUMAN	SELTQDPAVSVALGQTVR.I	Y	64.35	1869.98	-0.1	935.997	2	52.03	6737	3	1	18
102	82	P01714|LV301_HUMAN	R.NNRPSGIPDR.F	Y	44.17	1124.57	0.4	375.864	3	19.42	1261	2	50	59
102	82	P01714|LV301_HUMAN	R.ITC(+57.02)QGDSLR.G	Y	37.38	1048.5	0.6	525.256	2	20.4	1427	1	19	27	Carbamidomethylation
157	78	P04211|LV001_HUMAN	R.ALIYSTSNK.H	Y	52.84	995.529	-0.1	498.772	2	29.46	2948	1	68	76
157	78	P04211|LV001_HUMAN	R.FSGSLLGGK.A	Y	51.82	864.471	0.4	433.243	2	38.87	4556	2	84	92
157	78	P04211|LV001_HUMAN	K.HSWTPAR.F	Y	51.02	853.419	0.1	427.717	2	20.53	1448	1	77	83
158	84	P01615|KV202_HUMAN	R.FSDSGSGTDFTLK.I	Y	44.69	1360.61	-1.2	681.314	2	41.66	5017	1	67	79
158	84	P01615|KV202_HUMAN	R.DSGVPDR.F	N	42.75	744.34	0.9	373.178	2	17.4	924	1	60	66
158	84	P01615|KV202_HUMAN	R.DSGVPDRFSDSGSGTDFTLK.I	Y	41.74	2086.94	-0.3	696.655	3	46.62	5832	1	60	79
158	84	P01615|KV202_HUMAN	R.SSQSLVYR.B	Y	37.11	938.482	-1.5	470.248	2	27.03	2532	1	25	32
161	95	P00450|CERU_HUMAN	K.DIASGLIGPLIIC(+57.02)K.K	Y	52.97	1468.83	0.6	735.424	2	70.4	9621	1	188	201	Carbamidomethylation
161	95	P00450|CERU_HUMAN	K.DLYSGLIGPLIVC(+57.02)R.R	Y	43.86	1574.85	0.4	788.432	2	73.98	10163	2	888	901	Carbamidomethylation
161	95	P00450|CERU_HUMAN	K.AETGDKVYVHLK.N	Y	33.16	1358.72	0.8	453.914	3	28.22	2734	1	99	110
181	178	P01603|KV111_HUMAN	DIQMTQSPSTLSVSVGDR.V	Y	43.28	1919.93	-2	960.968	2	46.85	5869	1	1	18
181	178	P01603|KV111_HUMAN	R.TFGQGTKVDLK.R	Y	39.82	1192.65	0	398.556	3	26.9	2508	1	97	107
181	178	P01603|KV111_HUMAN	R.TFGQGTKVDLKR	Y	38.81	1348.75	-0.5	450.589	3	22.42	1771	1	97	108
181	178	P01603|KV111_HUMAN	R.TFGQGTK.V	N	35.46	737.371	0.3	369.693	2	17.79	990	1	97	103
72	96	P04434|KV310_HUMAN	R.EIVMTQSPPTLSLSPGER.V	Y	50.12	1940.99	7.3	971.508	2	53.04	6902	4	21	38
72	96	P04434|KV310_HUMAN	R.ATSIPAR.F	Y	39.03	714.402	0.2	358.209	2	20.6	1462	1	76	82
72	96	P04434|KV310_HUMAN	R.VTLSC(+57.02)R.A	Y	38.31	734.375	-0.4	368.194	2	20.27	1405	2	39	44	Carbamidomethylation

## Sheet: HC2
Protein Group	Protein ID	Protein Accession	Peptide	Unique	-10lgP	Mass	ppm	m/z	z	RT	Scan	#Spec	Start	End	PTM
1	3	P02647|APOA1_HUMAN	K.VSFLSALEEYTK.K	Y	106.61	1385.71	0	693.861	2	72.58	10778	37	251	262
1	3	P02647|APOA1_HUMAN	R.DYVSQFEGSALGK.Q	Y	100.24	1399.66	-0.5	700.838	2	52.08	7313	65	52	64
1	3	P02647|APOA1_HUMAN	K.LLDNWDSVTSTFSK.L	Y	100.15	1611.78	0.1	806.896	2	60.99	8864	69	70	83
1	3	P02647|APOA1_HUMAN	K.LREQLGPVTQEFWDNLEK.E	Y	100.02	2201.11	0.5	734.712	3	64.11	9392	8	84	101
1	3	P02647|APOA1_HUMAN	R.EQLGPVTQEFWDNLEK.E	Y	97.78	1931.93	-1.6	966.969	2	59.02	8527	2	86	101
1	3	P02647|APOA1_HUMAN	K.DLATVYVDVLK.D	Y	89.23	1234.68	0.2	618.348	2	63.47	9283	36	37	47
1	3	P02647|APOA1_HUMAN	K.LREQLGPVTQEFWDNLEKETEGLR.Q	Y	89.08	2886.45	1.3	1444.23	2	74.09	11017	10	84	107
1	3	P02647|APOA1_HUMAN	R.VKDLATVYVDVLKDSGR.D	Y	87.21	1877.03	-0.6	939.52	2	111.12	15753	15	35	51
1	3	P02647|APOA1_HUMAN	R.VKDLATVYVDVLK.D	Y	86.69	1461.84	-0.4	731.929	2	55.42	7907	80	35	47
1	3	P02647|APOA1_HUMAN	R.QGLLPVLESFK.V	Y	84.14	1229.7	0.8	615.859	2	68.31	10085	34	240	250
1	3	P02647|APOA1_HUMAN	K.WQEEMELYR.Q	Y	80.67	1282.57	-0.1	642.29	2	47.21	6433	7	132	140
1	3	P02647|APOA1_HUMAN	K.ATEHLSTLSEK.A	Y	80.31	1214.61	0.5	405.879	3	22.41	2100	12	220	230
1	3	P02647|APOA1_HUMAN	K.DSGRDYVSQFEGSALGK.Q	Y	78.89	1814.84	0.1	908.429	2	48.17	6612	38	48	64
1	3	P02647|APOA1_HUMAN	K.VQPYLDDFQK.K	Y	74.8	1251.61	-1.2	626.813	2	43.81	5806	5	121	130
1	3	P02647|APOA1_HUMAN	R.THLAPYSDELRQR.L	Y	73.77	1584.8	-1.7	793.406	2	30.05	3385	6	185	197
1	3	P02647|APOA1_HUMAN	K.DLATVYVDVLKDSGR.D	Y	73.44	1649.86	0.5	550.962	3	67.1	9888	3	37	51
1	3	P02647|APOA1_HUMAN	K.LSPLGEEM(+15.99)R.D	Y	73.38	1046.51	-2.6	524.259	2	29.54	3294	4	165	173	Oxidation (M)
1	3	P02647|APOA1_HUMAN	R.THLAPYSDELR.Q	Y	72.85	1300.64	-0.8	434.554	3	34.04	4068	51	185	195
1	3	P02647|APOA1_HUMAN	K.AKVQPYLDDFQKK.W	Y	72.77	1578.84	-0.9	527.287	3	34.98	4234	1	119	131
1	3	P02647|APOA1_HUMAN	K.WQEEM(+15.99)ELYR.Q	Y	71.99	1298.56	-1.8	650.286	2	37.36	4651	9	132	140	Oxidation (M)
1	3	P02647|APOA1_HUMAN	K.LSPLGEEMR.D	Y	71.62	1030.51	-1.3	516.263	2	38.18	4794	2	165	173
1	3	P02647|APOA1_HUMAN	K.QLNLKLLDNWDSVTSTFSK.L	Y	70.83	2208.14	0.2	737.055	3	70.06	10376	1	65	83
1	3	P02647|APOA1_HUMAN	R.LAEYHAK.A	Y	67.66	830.429	0.1	416.222	2	17.04	1214	1	213	219
1	3	P02647|APOA1_HUMAN	K.LREQLGPVTQEFWDNLEKETEGLRQEM(+15.99)SK.D	Y	67.11	3505.71	3.8	1169.58	3	71.35	10586	19	84	112	Oxidation (M)
1	3	P02647|APOA1_HUMAN	R.VKDLATVYVDVLKDSGRDYVSQFEGSALGK.Q	Y	66.85	3258.68	-2.4	1087.23	3	66.7	9823	10	35	64
1	3	P02647|APOA1_HUMAN	K.KWQEEMELYR.Q	Y	63.18	1410.66	1	471.228	3	43.07	5665	2	131	140
1	3	P02647|APOA1_HUMAN	K.AKPALEDLR.Q	Y	63.15	1011.57	-1.7	506.792	2	30.02	3380	11	231	239
1	3	P02647|APOA1_HUMAN	K.ETEGLRQEMSKDLEEVK.A	Y	62.82	2019.98	-1.3	674.332	3	44.47	5927	2	102	118
1	3	P02647|APOA1_HUMAN	R.QEMSKDLEEVK.A	Y	62.14	1334.64	-3.2	668.324	2	28.68	3144	1	108	118
1	3	P02647|APOA1_HUMAN	K.VSFLSALEEYTKK.L	Y	60.55	1513.8	-0.7	757.908	2	102.21	14841	15	251	263
1	3	P02647|APOA1_HUMAN	K.KWQEEM(+15.99)ELYR.Q	Y	60.35	1426.65	-1.4	476.558	3	33.32	3948	6	131	140	Oxidation (M)
1	3	P02647|APOA1_HUMAN	R.QKVEPLRAELQEGAR.Q	Y	56.97	1722.94	-1.7	862.475	2	31	3545	9	141	155
1	3	P02647|APOA1_HUMAN	R.AELQEGAR.Q	Y	56.5	872.435	0	437.225	2	17.69	1322	1	148	155
1	3	P02647|APOA1_HUMAN	K.AKVQPYLDDFQK.K	Y	55.73	1450.75	-0.4	484.589	3	39.84	5082	1	119	130
1	3	P02647|APOA1_HUMAN	R.DYVSQFEGSALGKQLNLK.L	Y	54.72	1996.03	0	666.349	3	60.92	8853	1	52	69
1	3	P02647|APOA1_HUMAN	R.AHVDALR.T	Y	53.86	780.424	1.8	391.22	2	18.37	1432	1	178	184
1	3	P02647|APOA1_HUMAN	K.LLDNWDSVTSTFSKLR.E	Y	53.6	1880.96	0.5	627.995	3	65.75	9667	1	70	85
1	3	P02647|APOA1_HUMAN	K.DLATVYVDVLKDSGRDYVSQFEGSALGK.Q	Y	52.29	3031.51	0.1	758.886	4	74.74	11119	5	37	64
1	3	P02647|APOA1_HUMAN	K.VQPYLDDFQKK.W	Y	52.1	1379.71	-0.4	460.91	3	38.44	4838	15	121	131
1	3	P02647|APOA1_HUMAN	R.HFWQQDEPPQSPWDR.V	Y	51.98	1951.86	-1.8	651.626	3	47.47	6484	1	20	34
1	3	P02647|APOA1_HUMAN	K.LREQLGPVTQEFWDNLEKETEGLRQEM(+15.99)SKDLEEVK.A	Y	51.79	4219.07	1.7	1055.78	4	60.62	8803	22	84	118	Oxidation (M)
1	3	P02647|APOA1_HUMAN	K.DLEEVKAK.V	Y	50.85	930.502	-0.1	466.258	2	19.67	1644	1	113	120
1	3	P02647|APOA1_HUMAN	K.LHELQEK.L	Y	50.69	895.476	-0.5	448.745	2	17.89	1355	1	158	164
1	3	P02647|APOA1_HUMAN	K.ETEGLRQEM(+15.99)SKDLEEVKAK.V	Y	50.49	2235.11	-2.9	1118.56	2	29.11	3219	3	102	120	Oxidation (M)
1	3	P02647|APOA1_HUMAN	K.LREQLGPVTQEFWDNLEKETEGLRQEMSK.D	Y	50.48	3489.72	-2.2	873.435	4	63.55	9297	5	84	112
1	3	P02647|APOA1_HUMAN	K.AKPALEDLRQGLLPVLESFK.V	Y	49.41	2223.26	-2.3	742.093	3	71.48	10607	3	231	250
1	3	P02647|APOA1_HUMAN	K.LREQLGPVTQEFWDNLEKETEGLRQEM(+15.99)SKDLEEVKAK.V	Y	48.09	4418.21	0.4	1105.56	4	71.35	10587	10	84	120	Oxidation (M)
1	3	P02647|APOA1_HUMAN	K.DLEEVK.A	Y	46.67	731.37	0	366.692	2	25.91	2668	2	113	118
1	3	P02647|APOA1_HUMAN	R.LAEYHAKATEHLSTLSEK.A	Y	45.85	2027.03	0.1	507.765	4	29.04	3206	1	213	230
1	3	P02647|APOA1_HUMAN	R.LEALKENGGAR.L	Y	45.1	1156.62	0.5	386.548	3	20.08	1711	1	202	212
1	3	P02647|APOA1_HUMAN	K.ETEGLRQEM(+15.99)SKDLEEVK.A	Y	41.56	2035.97	-1.4	679.664	3	28.87	3178	3	102	118	Oxidation (M)
1	3	P02647|APOA1_HUMAN	K.VEPLRAELQEGAR.Q	Y	41.27	1466.78	0.6	734.4	2	104.37	15105	14	143	155
1	3	P02647|APOA1_HUMAN	K.ETEGLRQEMSK.D	Y	40.67	1306.62	0	436.547	3	22.12	2052	1	102	112
1	3	P02647|APOA1_HUMAN	R.AHVDALRTHLAPYSDELR.Q	Y	40.27	2063.05	0.4	516.771	4	40.96	5281	1	178	195
1	3	P02647|APOA1_HUMAN	R.QGLLPVLESFKVSFLSALEEYTK.K	Y	40.12	2597.4	-2	866.805	3	99.36	14537	6	240	262
1	3	P02647|APOA1_HUMAN	K.ETEGLR.Q	Y	39.73	703.35	2	352.683	2	17.44	1280	1	102	107
1	3	P02647|APOA1_HUMAN	K.DSGRDYVSQFEGSALGKQLNLK.L	Y	39.7	2411.21	1.4	603.81	4	57.03	8184	1	48	69
1	3	P02647|APOA1_HUMAN	R.QKVEPLR.A	Y	38.99	868.513	0	435.264	2	18.64	1476	1	141	147
1	3	P02647|APOA1_HUMAN	R.LAARLEALKENGGAR.L	Y	37.54	1567.88	-0.7	392.977	4	30.09	3392	1	198	212
1	3	P02647|APOA1_HUMAN	R.EQLGPVTQEFWDNLEKETEGLR.Q	Y	35.2	2617.27	0.2	873.429	3	77.23	11504	2	86	107
1	3	P02647|APOA1_HUMAN	K.LSPLGEEM(+15.99)RDR.A	Y	34.78	1317.63	-0.9	440.218	3	26.99	2854	19	165	175	Oxidation (M)
1	3	P02647|APOA1_HUMAN	R.DYVSQ(+156.12)FEGSALGK.Q	Y	32.89	1555.78	-8.8	519.595	3	45.44	6104	1	52	64	SL-HNE (RQ)
1	3	P02647|APOA1_HUMAN	R.QGLLPVLESFKVSFLSALEEYTKK.L	Y	30.05	2725.49	-0.8	909.505	3	94.12	13956	2	240	263
1	3	P02647|APOA1_HUMAN	R.QEMSKDLEEVKAK.V	Y	28.88	1533.77	0.1	512.264	3	26.47	2767	2	108	120
8	5	P02768|ALBU_HUMAN	K.DVFLGM(+15.99)FLYEYAR.R	Y	99.56	1638.78	-0.8	820.394	2	76.04	11319	1	348	360	Oxidation (M)
8	5	P02768|ALBU_HUMAN	K.QNC(+57.02)ELFEQLGEYK.F	Y	98.59	1656.75	-1.8	829.379	2	55.48	7918	3	414	426	Carbamidomethylation
8	5	P02768|ALBU_HUMAN	K.TC(+57.02)VADESAENC(+57.02)DK.S	Y	96.67	1497.57	1	749.794	2	18.37	1433	1	76	88	Carbamidomethylation
8	5	P02768|ALBU_HUMAN	K.AVM(+15.99)DDFAAFVEK.C	Y	95.9	1357.62	-0.8	679.818	2	54.22	7698	16	570	581	Oxidation (M)
8	5	P02768|ALBU_HUMAN	K.VPQVSTPTLVEVSR.N	Y	95.6	1510.84	-1.4	756.424	2	47.51	6490	3	439	452
8	5	P02768|ALBU_HUMAN	K.YIC(+57.02)ENQDSISSK.L	Y	94.9	1442.63	-0.1	722.325	2	25.77	2645	2	287	298	Carbamidomethylation
8	5	P02768|ALBU_HUMAN	K.AVMDDFAAFVEK.C	Y	92.19	1341.63	-0.4	671.821	2	63.85	9348	1	570	581
8	5	P02768|ALBU_HUMAN	R.MPC(+57.02)AEDYLSVVLNQLC(+57.02)VLHEK.T	Y	83.99	2517.21	-0.5	840.076	3	83.15	12414	2	470	490	Carbamidomethylation
8	5	P02768|ALBU_HUMAN	R.M(+15.99)PC(+57.02)AEDYLSVVLNQLC(+57.02)VLHEK.T	Y	83.37	2533.2	-0.4	845.407	3	80.04	11933	5	470	490	Oxidation (M); Carbamidomethylation
8	5	P02768|ALBU_HUMAN	R.HPYFYAPELLFFAK.R	Y	82.78	1741.89	0.9	581.637	3	74.75	11120	1	170	183
8	5	P02768|ALBU_HUMAN	K.LVNEVTEFAK.T	Y	81.58	1148.61	-0.6	575.311	2	42.83	5619	1	66	75
8	5	P02768|ALBU_HUMAN	K.VFDEFKPLVEEPQNLIK.Q	Y	80.94	2044.09	0.3	682.37	3	63.47	9282	5	397	413
8	5	P02768|ALBU_HUMAN	K.ALVLIAFAQYLQQC(+57.02)PFEDHVK.L	Y	79.79	2489.28	-1.1	830.766	3	82.72	12347	3	45	65	Carbamidomethylation
8	5	P02768|ALBU_HUMAN	K.C(+57.02)C(+57.02)TESLVNR.R	Y	78.32	1137.49	-0.2	569.753	2	25.26	2560	2	500	508	Carbamidomethylation
8	5	P02768|ALBU_HUMAN	K.SHC(+57.02)IAEVENDEM(+15.99)PADLPSLAADFVESK.D	Y	78.17	2989.33	-0.8	997.451	3	66.33	9763	1	311	337	Carbamidomethylation; Oxidation (M)
8	5	P02768|ALBU_HUMAN	K.ADDKETC(+57.02)FAEEGK.K	Y	77.73	1498.62	0	500.549	3	21.81	2001	1	585	597	Carbamidomethylation
8	5	P02768|ALBU_HUMAN	K.LVAASQAALGL	Y	76.93	1012.59	0.7	507.303	2	53.26	7524	7	599	609
8	5	P02768|ALBU_HUMAN	K.SLHTLFGDK.L	Y	73.06	1016.53	0.3	509.272	2	39.15	4960	1	89	97
8	5	P02768|ALBU_HUMAN	K.SLHTLFGDKLC(+57.02)TVATLR.E	Y	72.94	1931.03	0.9	644.684	3	55.12	7857	4	89	105	Carbamidomethylation
8	5	P02768|ALBU_HUMAN	K.KVPQVSTPTLVEVSR.N	Y	70.84	1638.93	-0.7	547.317	3	43.29	5707	23	438	452
8	5	P02768|ALBU_HUMAN	K.DDNPNLPR.L	Y	70.74	939.441	-0.2	470.728	2	23.83	2328	1	131	138
8	5	P02768|ALBU_HUMAN	K.AAFTEC(+57.02)C(+57.02)QAADK.A	Y	70.69	1370.56	-1	686.286	2	24.51	2437	1	187	198	Carbamidomethylation
8	5	P02768|ALBU_HUMAN	R.RHPDYSVVLLLR.L	Y	68.31	1466.84	0	489.952	3	52.67	7419	1	361	372
8	5	P02768|ALBU_HUMAN	R.ETYGEMADC(+57.02)C(+57.02)AK.Q	Y	67.42	1433.53	-1	717.77	2	28.09	3041	1	106	117	Carbamidomethylation
8	5	P02768|ALBU_HUMAN	R.RPC(+57.02)FSALEVDETYVPK.E	Y	66.59	1909.92	0	637.649	3	50.12	6961	9	509	524	Carbamidomethylation
8	5	P02768|ALBU_HUMAN	R.RHPYFYAPELLFFAK.R	Y	66.27	1897.99	-3.3	633.668	3	68.82	10173	3	169	183
8	5	P02768|ALBU_HUMAN	K.RM(+15.99)PC(+57.02)AEDYLSVVLNQLC(+57.02)VLHEK.T	Y	65.3	2689.3	-0.9	1345.66	2	76.48	11388	11	469	490	Oxidation (M); Carbamidomethylation
8	5	P02768|ALBU_HUMAN	R.ETYGEM(+15.99)ADC(+57.02)C(+57.02)AK.Q	Y	64.33	1449.52	0	725.768	2	19.53	1622	1	106	117	Oxidation (M); Carbamidomethylation
8	5	P02768|ALBU_HUMAN	R.YKAAFTEC(+57.02)C(+57.02)QAADK.A	Y	64.23	1661.72	-0.2	554.913	3	27.19	2890	1	185	198	Carbamidomethylation
8	5	P02768|ALBU_HUMAN	K.QTALVELVK.H	Y	63.76	999.596	0.5	500.806	2	46.81	6360	5	550	558
8	5	P02768|ALBU_HUMAN	R.RPC(+57.02)FSALEVDETYVPKEFNAETFTFHADIC(+57.02)TLSEKER.Q	Y	62.76	4436.07	0	888.222	5	66.42	9777	2	509	545	Carbamidomethylation
8	5	P02768|ALBU_HUMAN	K.QNC(+57.02)ELFEQLGEYKFQNALLVR.Y	Y	62.63	2598.29	-1	867.103	3	68.86	10180	2	414	434	Carbamidomethylation
8	5	P02768|ALBU_HUMAN	K.YLYEIAR.R	Y	62.14	926.486	-1.1	464.25	2	40.51	5201	1	162	168
8	5	P02768|ALBU_HUMAN	K.KLVAASQAALGL	Y	62.01	1140.69	-0.6	571.35	2	48.28	6632	1	598	609
8	5	P02768|ALBU_HUMAN	K.KQTALVELVK.H	Y	59.54	1127.69	0.1	564.853	2	39.08	4948	1	549	558
8	5	P02768|ALBU_HUMAN	K.FQNALLVR.Y	Y	58.99	959.555	-0.4	480.785	2	43.02	5655	6	427	434
8	5	P02768|ALBU_HUMAN	K.TPVSDRVTK.C	Y	58.86	1001.55	-1.1	501.782	2	17.76	1333	1	491	499
8	5	P02768|ALBU_HUMAN	R.FKDLGEENFK.A	Y	57.13	1225.6	-0.4	409.54	3	34.8	4200	1	35	44
8	5	P02768|ALBU_HUMAN	K.TYETTLEK.C	Y	56.19	983.481	-0.4	492.748	2	25.47	2595	1	376	383
8	5	P02768|ALBU_HUMAN	R.LVRPEVDVM(+15.99)C(+57.02)TAFHDNEETFLK.K	Y	55.26	2665.25	-0.9	667.319	4	51.03	7127	1	139	160	Oxidation (M); Carbamidomethylation
8	5	P02768|ALBU_HUMAN	K.EFNAETFTFHADIC(+57.02)TLSEK.E	Y	52.73	2259.02	-1.9	754.011	3	60.07	8708	4	525	543	Carbamidomethylation
8	5	P02768|ALBU_HUMAN	K.KYLYEIAR.R	Y	52.65	1054.58	-0.1	528.298	2	36.51	4499	1	161	168
8	5	P02768|ALBU_HUMAN	K.LC(+57.02)TVATLR.E	Y	51.69	932.511	-0.9	467.262	2	33.07	3907	1	98	105	Carbamidomethylation
8	5	P02768|ALBU_HUMAN	K.ADDKETC(+57.02)FAEEGKK.L	Y	51.01	1626.72	1.4	543.248	3	19.06	1545	1	585	598	Carbamidomethylation
8	5	P02768|ALBU_HUMAN	K.LVTDLTK.V	Y	47.46	788.464	-0.3	395.239	2	29.65	3315	2	258	264
8	5	P02768|ALBU_HUMAN	R.LVRPEVDVMC(+57.02)TAFHDNEETFLK.K	Y	45.37	2649.26	2.2	663.323	4	59.53	8615	1	139	160	Carbamidomethylation
8	5	P02768|ALBU_HUMAN	R.LVRPEVDVM(+15.99)C(+57.02)TAFHDNEETFLKK.Y	Y	45.09	2793.35	-0.1	559.677	5	47.27	6444	1	139	161	Oxidation (M); Carbamidomethylation
8	5	P02768|ALBU_HUMAN	K.EFNAETFTFHADIC(+57.02)TLSEKER.Q	Y	43.02	2544.16	0.3	849.061	3	57.72	8301	2	525	545	Carbamidomethylation
8	5	P02768|ALBU_HUMAN	K.LKEC(+57.02)C(+57.02)EKPLLEK.S	Y	42.81	1545.79	0.6	516.271	3	25.51	2601	1	299	310	Carbamidomethylation
8	5	P02768|ALBU_HUMAN	K.AAC(+57.02)LLPK.L	Y	38.84	771.431	0.4	386.723	2	32.22	3755	1	199	205	Carbamidomethylation
8	5	P02768|ALBU_HUMAN	K.LDELRDEGK.A	Y	38.38	1073.54	2.1	358.853	3	20.38	1762	1	206	214
8	5	P02768|ALBU_HUMAN	K.EQLKAVM(+15.99)DDFAAFVEK.C	Y	38.3	1855.9	1	619.642	3	58.9	8504	2	566	581	Oxidation (M)
8	5	P02768|ALBU_HUMAN	R.HPDYSVVLLLR.L	Y	36.79	1310.73	0	656.375	2	57.91	8333	1	362	372
8	5	P02768|ALBU_HUMAN	K.ADDKETCFAEEGKK.L	Y	36.32	1569.7	0.4	524.24	3	20.89	1847	1	585	598
8	5	P02768|ALBU_HUMAN	K.QEPERNEC(+57.02)FLQHKDDNPNLPR.L	Y	35.75	2635.22	4.5	659.815	4	32	3718	1	118	138	Carbamidomethylation
8	5	P02768|ALBU_HUMAN	K.C(+57.02)C(+57.02)AAADPHEC(+57.02)YAK.V	Y	34.34	1551.59	0.1	518.204	3	18.91	1521	1	384	396	Carbamidomethylation
8	5	P02768|ALBU_HUMAN	K.C(+57.02)C(+57.02)KADDKETC(+57.02)FAEEGKK.L	Y	31.44	2074.88	1.9	519.727	4	18.38	1434	1	582	598	Carbamidomethylation
8	5	P02768|ALBU_HUMAN	R.M(+15.99)PC(+57.02)AEDYLSVVLNQLC(+57.02)VLHEKTPVSDR.V	Y	29.77	3188.53	-1.4	798.139	4	77.47	11542	2	470	496	Oxidation (M); Carbamidomethylation
10	2	P02787|TRFE_HUMAN	K.LC(+57.02)M(+15.99)GSGLNLC(+57.02)EPNNK.E	Y	103.53	1721.75	-1.3	861.883	2	36.84	4558	1	516	530	Carbamidomethylation; Oxidation (M)
10	2	P02787|TRFE_HUMAN	R.FDEFFSEGC(+57.02)APGSK.K	Y	102.51	1576.65	0.6	789.333	2	49.12	6783	1	495	508	Carbamidomethylation
10	2	P02787|TRFE_HUMAN	K.EDPQTFYYAVAVVK.K	Y	90.55	1628.81	-2.3	815.41	2	59.01	8525	1	108	121
10	2	P02787|TRFE_HUMAN	K.DGAGDVAFVK.H	Y	90.41	977.482	-0.6	489.748	2	36.06	4420	1	216	225
10	2	P02787|TRFE_HUMAN	K.M(+15.99)YLGYEYVTAIR.N	Y	90.1	1493.72	-0.3	747.868	2	54.19	7694	1	332	343	Oxidation (M)
10	2	P02787|TRFE_HUMAN	K.HSTIFENLANK.A	Y	87.32	1272.65	-1.7	637.329	2	40.51	5202	1	226	236
10	2	P02787|TRFE_HUMAN	K.EGYYGYTGAFR.C	Y	84.65	1282.56	-0.8	642.288	2	44.9	6005	1	531	541
10	2	P02787|TRFE_HUMAN	K.SVIPSDGPSVAC(+57.02)VK.K	Y	84.33	1414.71	-1.1	708.363	2	40.27	5158	1	47	60	Carbamidomethylation
10	2	P02787|TRFE_HUMAN	K.C(+57.02)STSSLLEAC(+57.02)TFR.R	Y	83.1	1530.68	-0.2	766.347	2	49.26	6807	1	684	696	Carbamidomethylation
10	2	P02787|TRFE_HUMAN	R.KPVEEYANC(+57.02)HLAR.A	Y	82.9	1585.77	-0.4	529.596	3	25.44	2590	1	588	600	Carbamidomethylation
10	2	P02787|TRFE_HUMAN	K.LC(+57.02)M(+15.99)GSGLNLC(+57.02)EPNNKEGYYGYTGAFR.C	Y	79.29	2986.3	-0.7	996.442	3	51.73	7249	1	516	541	Carbamidomethylation; Oxidation (M)
10	2	P02787|TRFE_HUMAN	K.C(+57.02)LKDGAGDVAFVK.H	Y	78.54	1378.69	-0.5	460.571	3	36.19	4442	1	213	225	Carbamidomethylation
10	2	P02787|TRFE_HUMAN	R.SAGWNIPIGLLYC(+57.02)DLPEPR.K	Y	78.22	2170.09	0.3	724.37	3	79.02	11779	2	144	162	Carbamidomethylation
10	2	P02787|TRFE_HUMAN	K.DSGFQM(+15.99)NQLR.G	Y	72.59	1210.54	-1.2	606.277	2	28.78	3162	1	123	132	Oxidation (M)
10	2	P02787|TRFE_HUMAN	K.HSTIFENLANKADR.D	Y	72.17	1614.81	0.8	539.278	3	40.42	5186	1	226	239
10	2	P02787|TRFE_HUMAN	K.YLGEEYVK.A	Y	66.58	999.491	-0.2	500.753	2	38.52	4853	1	669	676
10	2	P02787|TRFE_HUMAN	K.HQTVPQNTGGKNPDPWAK.N	Y	66.19	1973.97	-0.4	658.997	3	27.8	2990	1	554	571
10	2	P02787|TRFE_HUMAN	K.DSGFQMNQLR.G	Y	66.17	1194.55	-0.9	598.279	2	41.8	5434	1	123	132
10	2	P02787|TRFE_HUMAN	K.HQTVPQNTGGK.N	Y	64.21	1165.58	-0.1	583.799	2	8.67	633	1	554	564
10	2	P02787|TRFE_HUMAN	K.HSTIFENLANKADRDQYELLC(+57.02)LDNTR.K	Y	63.13	3135.5	2.1	784.885	4	59.27	8572	4	226	251	Carbamidomethylation
10	2	P02787|TRFE_HUMAN	K.NLNEKDYELLC(+57.02)LDGTR.K	Y	62.23	1951.93	0.1	651.651	3	51.56	7219	1	572	587	Carbamidomethylation
10	2	P02787|TRFE_HUMAN	R.AIAANEADAVTLDAGLVYDAYLAPNNLKPVVAEFYGSK.E	Y	62.11	3953.01	0	1318.68	3	81.62	12177	6	70	107
10	2	P02787|TRFE_HUMAN	R.C(+57.02)LVEKGDVAFVK.H	Y	61.57	1363.72	-0.1	455.579	3	39.6	5038	1	542	553	Carbamidomethylation
10	2	P02787|TRFE_HUMAN	R.KC(+57.02)STSSLLEAC(+57.02)TFR.R	Y	60.87	1658.78	-3.1	553.931	3	43.7	5786	1	683	696	Carbamidomethylation
10	2	P02787|TRFE_HUMAN	K.ASYLDC(+57.02)IR.A	Y	58.19	996.47	-0.7	499.242	2	41.07	5300	1	62	69	Carbamidomethylation
10	2	P02787|TRFE_HUMAN	K.ADRDQYELLC(+57.02)LDNTR.K	Y	57.84	1880.87	-2.9	627.962	3	48.7	6708	1	237	251	Carbamidomethylation
10	2	P02787|TRFE_HUMAN	K.KDSGFQM(+15.99)NQLR.G	Y	57.43	1338.63	1.8	447.22	3	23.01	2198	1	122	132	Oxidation (M)
10	2	P02787|TRFE_HUMAN	R.DQYELLC(+57.02)LDNTR.K	Y	56.48	1538.7	0.1	770.359	2	54.03	7663	1	240	251	Carbamidomethylation
10	2	P02787|TRFE_HUMAN	K.GDVAFVK.H	Y	55.65	734.396	-0.2	368.205	2	30.32	3430	1	547	553
10	2	P02787|TRFE_HUMAN	R.WC(+57.02)AVSEHEATK.C	Y	54.8	1316.58	0.6	439.868	3	23.54	2283	1	27	37	Carbamidomethylation
10	2	P02787|TRFE_HUMAN	K.KASYLDC(+57.02)IR.A	Y	53.04	1124.56	-0.1	375.862	3	33.14	3918	1	61	69	Carbamidomethylation
10	2	P02787|TRFE_HUMAN	K.DLLFRDDTVC(+57.02)LAK.L	Y	51.58	1564.79	0.4	522.605	3	53.68	7600	1	647	659	Carbamidomethylation
10	2	P02787|TRFE_HUMAN	R.FDEFFSEGC(+57.02)APGSKK.D	Y	48.22	1704.75	-1.6	569.255	3	43.83	5809	1	495	509	Carbamidomethylation
10	2	P02787|TRFE_HUMAN	K.KDSGFQMNQLR.G	Y	47.69	1322.64	-1.2	441.887	3	34.83	4208	1	122	132
10	2	P02787|TRFE_HUMAN	R.LKC(+57.02)DEWSVNSVGK.I	Y	46.78	1520.73	-0.2	507.917	3	36.35	4470	1	372	384	Carbamidomethylation
10	2	P02787|TRFE_HUMAN	R.APNHAVVTR.K	Y	33.95	963.525	0.4	482.77	2	16.73	1165	1	601	609
10	2	P02787|TRFE_HUMAN	R.SETKDLLFRDDTVC(+57.02)LAK.L	Y	33.37	2010.01	-0.9	671.01	3	47.62	6510	1	643	659	Carbamidomethylation
10	2	P02787|TRFE_HUMAN	K.EFQLFSSPHGK.D	Y	30.34	1275.62	2.1	426.216	3	46.3	6265	1	300	310
14	9	P35527|K1C9_HUMAN	R.GGSGGSHGGGSGFGGESGGSYGGGEEASGSGGGYGGGSGK.S	Y	128.16	3222.27	-2.3	1075.1	3	27.25	2900	1	580	619
14	9	P35527|K1C9_HUMAN	K.EIETYHNLLEGGQEDFESSGAGK.I	Y	94.78	2509.12	-2.2	837.38	3	50.53	7038	1	450	472
14	9	P35527|K1C9_HUMAN	K.DIENQYETQITQIEHEVSSSGQEVQSSAK.E	Y	91.56	3263.51	-0.8	1088.84	3	65.24	9581	2	340	368
14	9	P35527|K1C9_HUMAN	R.FSSSSGYGGGSSR.V	Y	91.49	1234.52	-0.5	618.268	2	19.52	1620	1	47	59
14	9	P35527|K1C9_HUMAN	R.HGVQELEIELQSQLSKK.A	Y	86.26	1965.05	-0.1	656.025	3	54.01	7660	1	375	391
14	9	P35527|K1C9_HUMAN	R.GGGGSFGYSYGGGSGGGFSASSLGGGFGGGSR.G	Y	83.97	2704.15	1	902.393	3	55.78	7970	2	64	95
14	9	P35527|K1C9_HUMAN	K.TLLDIDNTR.M	Y	80.94	1059.56	-0.4	530.785	2	43.64	5773	1	225	233
14	9	P35527|K1C9_HUMAN	R.GGSGGSYGGGGSGGGYGGGSGSR.G	Y	80.72	1790.72	2	896.369	2	18.38	1435	2	491	513
14	9	P35527|K1C9_HUMAN	R.SGGGGGGGLGSGGSIR.S	Y	80.56	1231.59	1.1	616.803	2	23.13	2217	2	14	29
14	9	P35527|K1C9_HUMAN	K.NYSPYYNTIDDLKDQIVDLTVGNNK.T	Y	80.48	2901.4	-0.3	968.141	3	75.74	11273	1	200	224
14	9	P35527|K1C9_HUMAN	R.HGVQELEIELQSQLSK.K	Y	80.18	1836.96	0.1	613.327	3	58.02	8352	1	375	390
14	9	P35527|K1C9_HUMAN	R.QGVDADINGLR.Q	Y	68.76	1156.58	-0.2	579.299	2	37.49	4676	1	251	261
14	9	P35527|K1C9_HUMAN	K.STM(+15.99)QELNSR.L	Y	65.54	1080.49	1.2	541.251	2	17.53	1295	1	155	163	Oxidation (M)
14	9	P35527|K1C9_HUMAN	R.YC(+57.02)GQLQM(+15.99)IQEQISNLEAQITDVR.Q	Y	62.62	2752.32	-1.1	918.445	3	83.05	12398	1	405	427	Carbamidomethylation; Oxidation (M)
14	9	P35527|K1C9_HUMAN	R.IKFEMEQNLR.Q	Y	61.53	1306.67	0.5	436.564	3	42.23	5511	1	241	250
14	9	P35527|K1C9_HUMAN	R.QVLDNLTM(+15.99)EK.S	Y	56.98	1205.6	0.2	603.806	2	36.78	4546	1	262	271	Oxidation (M)
14	9	P35527|K1C9_HUMAN	R.MTLDDFR.I	Y	52.39	896.406	0.3	449.211	2	45.56	6127	1	234	240
14	9	P35527|K1C9_HUMAN	R.LASYLDK.V	N	49.76	808.433	0.3	405.224	2	29.45	3278	1	164	170
14	9	P35527|K1C9_HUMAN	K.STMQELNSR.L	Y	42.95	1064.49	1.6	533.254	2	23.92	2342	1	155	163
14	9	P35527|K1C9_HUMAN	K.TLNDM(+15.99)RQEYEQLIAK.N	Y	37.66	1866.91	-1.1	623.312	3	43.59	5764	1	322	336	Oxidation (M)
14	9	P35527|K1C9_HUMAN	R.IKFEM(+15.99)EQNLR.Q	Y	33.04	1322.67	-1.5	662.339	2	31.34	3606	1	241	250	Oxidation (M)
13	1	P04264|K2C1_HUMAN	R.FSSC(+57.02)GGGGGSFGAGGGFGSR.S	Y	114.65	1764.73	-0.1	883.371	2	39.48	5018	1	46	65	Carbamidomethylation
13	1	P04264|K2C1_HUMAN	R.GGGGGGYGSGGSSYGSGGGSYGSGGGGGGGR.G	Y	110.76	2382.94	1	1192.48	2	23.14	2219	3	519	549
13	1	P04264|K2C1_HUMAN	R.SLDLDSIIAEVK.A	Y	88.56	1301.71	-0.2	651.861	2	69.63	10305	1	344	355
13	1	P04264|K2C1_HUMAN	R.FLEQQNQVLQTK.W	N	88.31	1474.78	-1	738.395	2	37.72	4717	1	200	211
13	1	P04264|K2C1_HUMAN	K.LALDLEIATYR.T	N	87.63	1276.7	0.6	639.359	2	60.87	8845	1	473	483
13	1	P04264|K2C1_HUMAN	R.THNLEPYFESFINNLR.R	Y	80.94	1992.97	-0.5	665.33	3	71.43	10599	1	224	239
13	1	P04264|K2C1_HUMAN	K.SLNNQFASFIDK.V	Y	78.7	1382.68	-1.6	692.348	2	56.33	8063	1	186	197
13	1	P04264|K2C1_HUMAN	K.AEAESLYQSK.Y	Y	76.17	1124.53	1	563.275	2	25.67	2628	1	367	376
13	1	P04264|K2C1_HUMAN	K.NKLNDLEDALQQAKEDLAR.L	Y	75.13	2183.12	1.9	728.715	3	64.54	9464	2	442	460
13	1	P04264|K2C1_HUMAN	K.WELLQQVDTSTR.T	Y	73.75	1474.74	-0.3	738.378	2	54.81	7804	1	212	223
13	1	P04264|K2C1_HUMAN	K.DVDGAYM(+15.99)TK.V	Y	72.31	1014.43	0	508.224	2	19.73	1655	1	290	298	Oxidation (M)
13	1	P04264|K2C1_HUMAN	R.TLLEGEESR.M	Y	67.28	1032.51	0	517.262	2	28.54	3119	1	484	492
13	1	P04264|K2C1_HUMAN	K.AQYEDIAQK.S	Y	66.56	1064.51	-0.1	533.264	2	24.57	2447	1	356	364
13	1	P04264|K2C1_HUMAN	R.DYQELM(+15.99)NTK.L	Y	63.78	1156.51	-2.6	579.259	2	25.34	2574	1	464	472	Oxidation (M)
13	1	P04264|K2C1_HUMAN	K.IEISELNR.V	N	63.33	972.524	-0.5	487.269	2	37.55	4687	1	396	403
13	1	P04264|K2C1_HUMAN	K.SKAEAESLYQSK.Y	Y	60.62	1339.66	0.9	447.562	3	22.29	2080	1	365	376
13	1	P04264|K2C1_HUMAN	K.NM(+15.99)QDM(+15.99)VEDYR.N	Y	57.87	1331.51	-1.9	666.762	2	24.04	2362	1	258	267	Oxidation (M)
13	1	P04264|K2C1_HUMAN	R.LLRDYQELMNTK.L	Y	51.58	1522.78	1.3	508.602	3	44.74	5977	1	461	472
13	1	P04264|K2C1_HUMAN	R.M(+15.99)SGEC(+57.02)APNVSVSVSTSHTTISGGGSR.G	Y	49.73	2580.15	-1.6	861.057	3	35.89	4391	1	493	518	Oxidation (M); Carbamidomethylation
13	1	P04264|K2C1_HUMAN	R.THNLEPYFESFINNLRR.R	Y	49.4	2149.07	1.2	538.275	4	67.88	10016	1	224	240
13	1	P04264|K2C1_HUMAN	R.LDSELKNM(+15.99)QDM(+15.99)VEDYR.N	Y	48.8	2016.88	-1.5	673.298	3	33.98	4059	1	252	267	Oxidation (M)
13	1	P04264|K2C1_HUMAN	K.SLNNQFASFIDKVR.F	Y	48.61	1637.85	0.5	546.958	3	60.28	8744	1	186	199
13	1	P04264|K2C1_HUMAN	R.LLRDYQELM(+15.99)NTK.L	Y	47.89	1538.78	-0.9	513.932	3	34.5	4149	1	461	472	Oxidation (M)
13	1	P04264|K2C1_HUMAN	K.SISISVAR.G	Y	40.75	831.481	0.1	416.748	2	34.83	4207	1	75	82
13	1	P04264|K2C1_HUMAN	R.NKYEDEINKR.T	N	35.63	1307.65	3.7	436.891	3	20.31	1751	1	268	277
13	1	P04264|K2C1_HUMAN	K.QISNLQQSISDAEQRGENALK.D	Y	29.44	2328.17	-0.6	777.062	3	55.95	7998	1	418	438
9	6	P01024|CO3_HUMAN	K.VQLSNDFDEYIM(+15.99)AIEQTIK.S	Y	106.72	2272.09	-0.4	1137.05	2	84.68	12645	1	1552	1570	Oxidation (M)
9	6	P01024|CO3_HUMAN	R.SNLDEDIIAEENIVSR.S	Y	94.17	1815.88	-0.3	908.949	2	57.61	8283	2	749	764
9	6	P01024|CO3_HUMAN	K.SGSDEVQVGQQR.T	Y	87.19	1288.6	0.4	645.308	2	20.18	1729	1	1571	1582
9	6	P01024|CO3_HUMAN	R.EPGQDLVVLPLSITTDFIPSFR.L	Y	85.18	2443.3	-0.1	1222.66	2	90.54	13524	4	509	530
9	6	P01024|CO3_HUMAN	K.TGLQEVEVK.A	Y	82.11	1001.54	-0.6	501.777	2	32.4	3786	1	905	913
9	6	P01024|CO3_HUMAN	R.C(+57.02)AEENC(+57.02)FIQK.S	Y	75.95	1297.54	-0.9	649.778	2	30.39	3443	1	1513	1522	Carbamidomethylation
9	6	P01024|CO3_HUMAN	K.AC(+57.02)EPGVDYVYK.T	Y	74.97	1299.58	-1.7	650.796	2	37.07	4599	1	1536	1546	Carbamidomethylation
9	6	P01024|CO3_HUMAN	R.TELRPGETLNVNFLLR.M	Y	73.51	1871.03	0.6	624.683	3	62.53	9121	1	463	478
9	6	P01024|CO3_HUMAN	K.AAVYHHFISDGVR.K	Y	73.34	1470.74	-1.5	491.252	3	32.02	3720	1	914	926
9	6	P01024|CO3_HUMAN	K.VHQYFNVELIQPGAVK.V	Y	69.32	1840.98	-0.5	614.668	3	55.03	7841	1	1463	1478
9	6	P01024|CO3_HUMAN	R.VELLHNPAFC(+57.02)SLATTK.R	Y	68.29	1799.92	0.5	600.982	3	52.29	7352	1	864	879	Carbamidomethylation
9	6	P01024|CO3_HUMAN	K.SSLSVPYVIVPLK.T	Y	65.33	1400.83	0.5	701.422	2	64.31	9425	2	892	904
9	6	P01024|CO3_HUMAN	K.VSHSEDDC(+57.02)LAFK.V	Y	63.39	1406.61	-1.7	469.878	3	31.44	3623	1	1451	1462	Carbamidomethylation
9	6	P01024|CO3_HUMAN	K.QLYNVEATSYALLALLQLK.D	Y	63.11	2150.2	-0.6	1076.11	2	93.22	13845	2	1226	1244
9	6	P01024|CO3_HUMAN	R.NTLIIYLDK.V	Y	61.46	1091.62	2	546.82	2	53.9	7640	1	1442	1450
9	6	P01024|CO3_HUMAN	R.LDKAC(+57.02)EPGVDYVYK.T	Y	61.14	1655.79	-0.4	552.936	3	36.38	4475	1	1533	1546	Carbamidomethylation
9	6	P01024|CO3_HUMAN	R.IHWESASLLR.S	Y	58.6	1210.65	0.5	404.556	3	47.71	6528	1	1311	1320
9	6	P01024|CO3_HUMAN	K.VRVELLHNPAFC(+57.02)SLATTK.R	Y	58.01	2055.09	0.7	514.781	4	51.36	7184	1	862	879	Carbamidomethylation
9	6	P01024|CO3_HUMAN	R.TFISPIK.C	Y	55.2	804.475	0.5	403.245	2	41.55	5388	1	1583	1589
9	6	P01024|CO3_HUMAN	K.SDDKVTLEER.L	Y	53.57	1190.58	-0.1	397.866	3	22.22	2069	1	1523	1532
9	6	P01024|CO3_HUMAN	K.LMNIFLK.D	Y	53.55	877.51	0.5	439.762	2	57.7	8298	1	790	796
9	6	P01024|CO3_HUMAN	R.LPYSVVR.N	Y	51.2	832.481	-0.3	417.248	2	35.61	4343	1	835	841
9	6	P01024|CO3_HUMAN	R.SEETKENEGFTVTAEGK.G	Y	50.76	1854.85	-0.6	619.29	3	29.28	3247	1	1321	1337
9	6	P01024|CO3_HUMAN	R.QVREPGQDLVVLPLSITTDFIPSFR.L	Y	50.22	2826.53	-1.2	943.182	3	85.22	12726	2	506	530
9	6	P01024|CO3_HUMAN	K.SDDKVTLEERLDK.A	Y	46.94	1546.78	-0.4	516.602	3	30.72	3499	1	1523	1535
9	6	P01024|CO3_HUMAN	K.KHYLM(+15.99)WGLSSDFWGEKPNLSYIIGK.D	Y	43.77	2984.49	-1.7	747.128	4	68.01	10036	1	1600	1624	Oxidation (M)
9	6	P01024|CO3_HUMAN	R.EALKLEEK.K	Y	43.54	958.533	0.8	480.274	2	24.19	2386	1	1592	1599
9	6	P01024|CO3_HUMAN	K.LM(+15.99)NIFLK.D	Y	42.93	893.505	0.5	447.76	2	49.14	6785	1	790	796	Oxidation (M)
9	6	P01024|CO3_HUMAN	K.VTIKPAPETEK.R	Y	40.68	1211.68	0.7	404.9	3	21.26	1908	1	1365	1375
9	6	P01024|CO3_HUMAN	K.VVPEGIR.M	Y	38.77	768.449	0.7	385.232	2	26	2683	1	931	937
9	6	P01024|CO3_HUMAN	R.QPSSAFAAFVK.R	Y	37.23	1151.6	1	576.807	2	51.57	7220	1	1061	1071
9	6	P01024|CO3_HUMAN	K.AAVYHHFISDGVRK.S	Y	34.35	1598.83	0.7	400.716	4	27.38	2922	1	914	927
9	6	P01024|CO3_HUMAN	K.LC(+57.02)RDELC(+57.02)R.C	Y	33.87	1120.51	1.4	374.512	3	21.06	1875	1	1505	1512	Carbamidomethylation
9	6	P01024|CO3_HUMAN	K.VTIKPAPETEKRPQDAK.N	Y	30.14	1907.05	-0.4	477.769	4	19.39	1599	1	1365	1381
9	6	P01024|CO3_HUMAN	R.AVLYNYR.Q	Y	29.73	897.471	-2.5	449.742	2	32.84	3865	1	849	855
2	42	P01834|IGKC_HUMAN	K.VDNALQSGNSQESVTEQDSK.D	Y	138.26	2134.96	-1.3	1068.49	2	26.62	2792	13	42	61
2	42	P01834|IGKC_HUMAN	K.SGTASVVC(+57.02)LLNNFYPR.E	Y	102.95	1796.89	-1.4	899.45	2	73.07	10855	72	19	34	Carbamidomethylation
2	42	P01834|IGKC_HUMAN	TVAAPSVFIFPPSDEQLK.S	Y	98.86	1945.02	-0.9	973.516	2	66.9	9854	110	1	18
2	42	P01834|IGKC_HUMAN	K.VDNALQSGNSQESVTEQDSKDSTYSLSSTLTLSK.A	Y	96.49	3618.7	-1.5	1207.24	3	58.83	8493	107	42	75
2	42	P01834|IGKC_HUMAN	K.DSTYSLSSTLTLSK.A	Y	93.89	1501.75	0	751.883	2	51.54	7214	26	62	75
2	42	P01834|IGKC_HUMAN	K.VYAC(+57.02)EVTHQGLSSPVTK.S	Y	76.22	1874.92	0.4	938.467	2	102.99	14944	23	83	99	Carbamidomethylation
2	42	P01834|IGKC_HUMAN	K.VQWKVDNALQSGNSQESVTEQDSK.D	Y	76	2676.26	-1.3	893.094	3	41.37	5355	1	38	61
2	42	P01834|IGKC_HUMAN	K.HKVYAC(+57.02)EVTHQGLSSPVTK.S	Y	62.34	2140.07	-0.7	714.365	3	29.22	3236	7	81	99	Carbamidomethylation
2	42	P01834|IGKC_HUMAN	K.VQWKVDNALQSGNSQESVTEQDSKDSTYSLSSTLTLSK.A	Y	53.23	4160	-2.2	1041.01	4	54.88	7817	3	38	75
2	42	P01834|IGKC_HUMAN	TVAAPSVFIFPPSDEQLKSGTASVVC(+57.02)LLNNFYPR.E	Y	52.01	3723.9	1.1	1242.31	3	83.89	12526	6	1	34	Carbamidomethylation
2	42	P01834|IGKC_HUMAN	K.SFNRGEC(+57.02)	Y	48.6	868.35	0.4	435.182	2	17.23	1245	1	100	106	Carbamidomethylation
2	42	P01834|IGKC_HUMAN	K.ADYEKHKVYAC(+57.02)EVTHQGLSSPVTK.S	Y	33.15	2746.34	0	687.592	4	30.77	3506	1	76	99	Carbamidomethylation
12	13	P0C0L4|CO4A_HUMAN	R.ALEILQEEDLIDEDDIPVR.S	Y	113.73	2224.11	-2	1113.06	2	67.64	9975	1	757	775
12	13	P0C0L4|CO4A_HUMAN	R.GSFEFPVGDAVSK.V	Y	94.06	1338.65	-0.1	670.33	2	52.26	7346	1	917	929
12	13	P0C0L4|CO4A_HUMAN	R.GLEEELQFSLGSK.I	Y	92.11	1435.72	-4.3	718.864	2	59.14	8547	1	1353	1365
12	13	P0C0L4|CO4A_HUMAN	K.LHLETDSLALVALGALDTALYAAGSK.S	Y	91.35	2612.41	-2.2	1307.21	2	95.93	14171	4	589	614
12	13	P0C0L4|CO4A_HUMAN	R.TTNIQGINLLFSSR.R	Y	89.4	1562.84	-0.2	782.428	2	63.7	9323	1	124	137
12	13	P0C0L4|CO4A_HUMAN	R.SFFPENWLWR.V	Y	73.9	1380.66	0.4	691.338	2	75.95	11306	1	776	785
12	13	P0C0L4|CO4A_HUMAN	K.ASAGLLGAHAAAITAYALTLTK.A	Y	73.21	2084.16	0.2	695.728	3	69.77	10328	1	1183	1204
12	13	P0C0L4|CO4A_HUMAN	R.VGDTLNLNLR.A	Y	69.91	1113.61	-0.7	557.814	2	47.16	6424	1	485	494
12	13	P0C0L4|CO4A_HUMAN	R.QGSFQGGFR.S	Y	65.42	982.462	-0.3	492.238	2	30.7	3494	1	1292	1300
12	13	P0C0L4|CO4A_HUMAN	R.LLLFSPSVVHLGVPLSVGVQLQDVPR.G	Y	64.28	2768.6	1.2	923.873	3	79.46	11846	1	23	48
12	13	P0C0L4|CO4A_HUMAN	K.TKGLC(+57.02)VATPVQLR.V	Y	61.05	1441.81	0.2	481.61	3	42.56	5572	1	816	828	Carbamidomethylation
12	13	P0C0L4|CO4A_HUMAN	R.GLQDEDGYR.M	Y	60.56	1051.46	0.2	526.736	2	24.39	2419	1	1605	1613
12	13	P0C0L4|CO4A_HUMAN	R.STQDTVIALDALSAYWIASHTTEER.G	Y	55.41	2777.35	-0.1	926.791	3	76.94	11460	3	1301	1325
12	13	P0C0L4|CO4A_HUMAN	K.GLC(+57.02)VATPVQLR.V	Y	53.79	1212.66	-1.1	607.339	2	47.68	6521	1	818	828	Carbamidomethylation
12	13	P0C0L4|CO4A_HUMAN	K.SHALQLNNR.Q	Y	48.57	1051.55	0.9	351.525	3	20.88	1845	1	1341	1349
12	13	P0C0L4|CO4A_HUMAN	R.AVGSGATFSHYYYMILSR.G	Y	39.89	2021.97	0	674.996	3	63.23	9243	1	495	512
12	13	P0C0L4|CO4A_HUMAN	K.VLQIEK.E	N	37.57	728.443	0.1	365.229	2	27.45	2933	1	930	935
12	13	P0C0L4|CO4A_HUMAN	K.EGAIHREELVYELNPLDHR.G	Y	35.03	2289.15	0.5	573.295	4	51.73	7248	2	936	954
12	10	P0C0L5|CO4B_HUMAN	R.ALEILQEEDLIDEDDIPVR.S	Y	113.73	2224.11	-2	1113.06	2	67.64	9975	1	757	775
12	10	P0C0L5|CO4B_HUMAN	R.GSFEFPVGDAVSK.V	Y	94.06	1338.65	-0.1	670.33	2	52.26	7346	1	917	929
12	10	P0C0L5|CO4B_HUMAN	R.GLEEELQFSLGSK.I	Y	92.11	1435.72	-4.3	718.864	2	59.14	8547	1	1353	1365
12	10	P0C0L5|CO4B_HUMAN	K.LHLETDSLALVALGALDTALYAAGSK.S	Y	91.35	2612.41	-2.2	1307.21	2	95.93	14171	4	589	614
12	10	P0C0L5|CO4B_HUMAN	R.TTNIQGINLLFSSR.R	Y	89.4	1562.84	-0.2	782.428	2	63.7	9323	1	124	137
12	10	P0C0L5|CO4B_HUMAN	R.SFFPENWLWR.V	Y	73.9	1380.66	0.4	691.338	2	75.95	11306	1	776	785
12	10	P0C0L5|CO4B_HUMAN	K.ASAGLLGAHAAAITAYALTLTK.A	Y	73.21	2084.16	0.2	695.728	3	69.77	10328	1	1183	1204
12	10	P0C0L5|CO4B_HUMAN	R.VGDTLNLNLR.A	Y	69.91	1113.61	-0.7	557.814	2	47.16	6424	1	485	494
12	10	P0C0L5|CO4B_HUMAN	R.QGSFQGGFR.S	Y	65.42	982.462	-0.3	492.238	2	30.7	3494	1	1292	1300
12	10	P0C0L5|CO4B_HUMAN	R.LLLFSPSVVHLGVPLSVGVQLQDVPR.G	Y	64.28	2768.6	1.2	923.873	3	79.46	11846	1	23	48
12	10	P0C0L5|CO4B_HUMAN	K.TKGLC(+57.02)VATPVQLR.V	Y	61.05	1441.81	0.2	481.61	3	42.56	5572	1	816	828	Carbamidomethylation
12	10	P0C0L5|CO4B_HUMAN	R.GLQDEDGYR.M	Y	60.56	1051.46	0.2	526.736	2	24.39	2419	1	1605	1613
12	10	P0C0L5|CO4B_HUMAN	R.STQDTVIALDALSAYWIASHTTEER.G	Y	55.41	2777.35	-0.1	926.791	3	76.94	11460	3	1301	1325
12	10	P0C0L5|CO4B_HUMAN	K.GLC(+57.02)VATPVQLR.V	Y	53.79	1212.66	-1.1	607.339	2	47.68	6521	1	818	828	Carbamidomethylation
12	10	P0C0L5|CO4B_HUMAN	K.SHALQLNNR.Q	Y	48.57	1051.55	0.9	351.525	3	20.88	1845	1	1341	1349
12	10	P0C0L5|CO4B_HUMAN	R.AVGSGATFSHYYYMILSR.G	Y	39.89	2021.97	0	674.996	3	63.23	9243	1	495	512
12	10	P0C0L5|CO4B_HUMAN	K.VLQIEK.E	N	37.57	728.443	0.1	365.229	2	27.45	2933	1	930	935
12	10	P0C0L5|CO4B_HUMAN	K.EGAIHREELVYELNPLDHR.G	Y	35.03	2289.15	0.5	573.295	4	51.73	7248	2	936	954
11	11	P02671|FIBA_HUMAN	R.GGSTSYGTGSETESPR.N	Y	102.07	1571.67	-0.6	786.842	2	19.85	1674	1	272	287
11	11	P02671|FIBA_HUMAN	K.EVVTSEDGSDC(+57.02)PEAM(+15.99)DLGTLSGIGTLDGFR.H	Y	95.83	3143.39	0.8	1048.81	3	66.83	9844	2	481	510	Carbamidomethylation; Oxidation (M)
11	11	P02671|FIBA_HUMAN	K.GLIDEVNQDFTNR.I	Y	95.49	1519.73	0.4	760.871	2	54.29	7711	1	72	84
11	11	P02671|FIBA_HUMAN	R.NPSSAGSWNSGSSGPGSTGNR.N	Y	89.77	1962.84	-0.3	982.428	2	25.41	2585	1	288	308
11	11	P02671|FIBA_HUMAN	K.TFPGFFSPM(+15.99)LGEFVSETESR.G	Y	81.5	2280.04	0.5	1141.03	2	75.14	11181	2	528	547	Oxidation (M)
11	11	P02671|FIBA_HUMAN	R.HPDEAAFFDTASTGK.T	Y	76.77	1592.71	-2.9	797.36	2	40.73	5241	1	513	527
11	11	P02671|FIBA_HUMAN	K.ESSSHHPGIAEFPSR.G	Y	67.67	1636.76	0.1	546.594	3	29.67	3320	2	559	573
11	11	P02671|FIBA_HUMAN	K.DSHSLTTNIM(+15.99)EILR.G	Y	64.18	1644.81	0	549.279	3	59.03	8528	1	101	114	Oxidation (M)
11	11	P02671|FIBA_HUMAN	K.MKPVPDLVPGNFK.S	Y	62.39	1440.78	0.8	481.268	3	49.73	6889	1	226	238
11	11	P02671|FIBA_HUMAN	K.NSLFEYQK.N	Y	60.95	1027.5	0.8	514.756	2	39.43	5009	1	90	97
11	11	P02671|FIBA_HUMAN	R.GDFSSANNRDNTYNR.V	Y	59.75	1729.74	0.1	577.587	3	20.01	1699	1	115	129
11	11	P02671|FIBA_HUMAN	R.M(+15.99)KGLIDEVNQDFTNR.I	Y	56.97	1794.86	0.4	599.293	3	48.92	6748	2	70	84	Oxidation (M)
11	11	P02671|FIBA_HUMAN	K.DSHSLTTNIMEILR.G	Y	55.75	1628.82	0.7	543.947	3	67.51	9954	1	101	114
11	11	P02671|FIBA_HUMAN	R.M(+15.99)ELERPGGNEITR.G	Y	50.92	1516.73	-1.9	506.583	3	26.44	2762	2	259	271	Oxidation (M)
11	11	P02671|FIBA_HUMAN	R.VSEDLR.S	Y	50.76	717.366	-0.2	359.69	2	19.39	1600	1	130	135
11	11	P02671|FIBA_HUMAN	K.VQHIQLLQK.N	Y	50.61	1105.66	-1.1	369.56	3	32.95	3885	1	149	157
11	11	P02671|FIBA_HUMAN	K.LKNSLFEYQK.N	Y	45.04	1268.68	0.9	423.9	3	37.62	4701	1	88	97
11	11	P02671|FIBA_HUMAN	K.M(+15.99)ADEAGSEADHEGTHSTKR.G	Y	44.37	2043.86	1.3	511.972	4	8.6	622	2	603	621	Oxidation (M)
11	11	P02671|FIBA_HUMAN	K.M(+15.99)ADEAGSEADHEGTHSTK.R	Y	42.15	1887.75	1.2	630.259	3	8.6	623	1	603	620	Oxidation (M)
11	11	P02671|FIBA_HUMAN	R.AQLVDM(+15.99)K.R	Y	41.75	819.416	-0.5	410.715	2	19.36	1594	1	161	167	Oxidation (M)
11	11	P02671|FIBA_HUMAN	K.TFPGFFSPMLGEFVSETESR.G	Y	40.98	2264.05	-2.9	1133.03	2	84.51	12620	1	528	547
11	11	P02671|FIBA_HUMAN	K.DLLPSR.D	Y	40.88	699.391	0.1	350.703	2	32.69	3838	1	211	216
11	11	P02671|FIBA_HUMAN	K.M(+15.99)KPVPDLVPGNFK.S	Y	40.83	1456.77	0.1	486.599	3	45.39	6095	1	226	238	Oxidation (M)
11	11	P02671|FIBA_HUMAN	K.NNKDSHSLTTNIM(+15.99)EILR.G	Y	39.42	2000.99	0.5	501.256	4	51.49	7206	1	98	114	Oxidation (M)
11	11	P02671|FIBA_HUMAN	R.DRQHLPLIK.M	Y	39.18	1118.66	-0.7	373.892	3	31.85	3693	1	217	225
11	11	P02671|FIBA_HUMAN	K.MADEAGSEADHEGTHSTKR.G	Y	39.07	2027.86	1	507.973	4	16.27	1092	1	603	621
11	11	P02671|FIBA_HUMAN	R.EVDLKDYEDQQK.Q	Y	33.37	1508.7	-1	503.907	3	31.63	3654	1	191	202
15	12	P02675|FIBB_HUMAN	R.NSVDELNNNVEAVSQTSSSSFQYM(+15.99)YLLK.D	Y	98.14	3182.47	0.1	1061.83	3	62.71	9152	1	125	152	Oxidation (M)
15	12	P02675|FIBB_HUMAN	K.LESDVSAQM(+15.99)EYC(+57.02)R.T	Y	94.54	1602.67	0.1	802.34	2	28.09	3042	1	212	224	Oxidation (M); Carbamidomethylation
15	12	P02675|FIBB_HUMAN	R.YYWGGQYTWDM(+15.99)AK.H	Y	92.65	1683.7	-0.7	842.858	2	53.51	7570	1	446	458	Oxidation (M)
15	12	P02675|FIBB_HUMAN	R.NSVDELNNNVEAVSQTSSSSFQYMYLLK.D	Y	92.54	3166.48	-1.2	1056.5	3	69.7	10317	1	125	152
15	12	P02675|FIBB_HUMAN	K.AHYGGFTVQNEANK.Y	Y	90.95	1534.72	-3.2	768.363	2	29.77	3337	1	354	367
15	12	P02675|FIBB_HUMAN	K.DNENVVNEYSSELEKHQLYIDETVNSNIPTNLR.V	Y	88.29	3875.84	-1.5	1292.95	3	65.58	9638	2	164	196
15	12	P02675|FIBB_HUMAN	K.NYC(+57.02)GLPGEYWLGNDK.I	Y	87.23	1784.78	-0.6	893.398	2	58.53	8440	1	314	328	Carbamidomethylation
15	12	P02675|FIBB_HUMAN	K.QGFGNVATNTDGK.N	Y	86.46	1307.61	0	654.813	2	28.18	3057	1	301	313
15	12	P02675|FIBB_HUMAN	K.HQLYIDETVNSNIPTNLR.V	Y	75.16	2126.08	-0.7	709.699	3	49.39	6829	1	179	196
15	12	P02675|FIBB_HUMAN	K.HGTDDGVVWM(+15.99)NWK.G	Y	61.34	1559.68	-0.5	520.901	3	46.69	6338	1	459	471	Oxidation (M)
15	12	P02675|FIBB_HUMAN	R.QDGSVDFGR.K	Y	60.43	979.436	-1.1	490.725	2	27.31	2909	1	286	294
15	12	P02675|FIBB_HUMAN	K.HGTDDGVVWMNWK.G	Y	57.65	1543.69	-0.1	515.57	3	54.48	7745	1	459	471
15	12	P02675|FIBB_HUMAN	K.YQISVNK.Y	Y	54.25	850.455	0.1	426.235	2	27.71	2975	1	368	374
15	12	P02675|FIBB_HUMAN	K.AHYGGFTVQNEANKYQISVNK.Y	Y	50.65	2367.16	-0.7	592.797	4	41.98	5465	1	354	374
15	12	P02675|FIBB_HUMAN	K.KREEAPSLRPAPPPISGGGYR.A	Y	49.61	2234.19	1	559.556	4	34.08	4076	1	52	72
15	12	P02675|FIBB_HUMAN	R.SILENLR.S	Y	44.83	843.481	0.4	422.748	2	43.06	5663	1	200	206
15	12	P02675|FIBB_HUMAN	K.ISQLTR.M	N	41.69	716.418	0.2	359.216	2	20.04	1704	1	329	334
15	12	P02675|FIBB_HUMAN	K.NYC(+57.02)GLPGEYWLGNDKISQLTR.M	Y	38.65	2483.19	1.5	828.739	3	61.99	9030	1	314	334	Carbamidomethylation
15	12	P02675|FIBB_HUMAN	R.M(+15.99)GPTELLIEM(+15.99)EDWKGDKVK.A	Y	34.32	2250.09	-3	563.528	4	48.44	6662	1	335	353	Oxidation (M)
15	12	P02675|FIBB_HUMAN	R.M(+15.99)GPTELLIEM(+15.99)EDWKGDK.V	Y	32.72	2022.93	-0.1	675.317	3	50.95	7113	1	335	351	Oxidation (M)
15	12	P02675|FIBB_HUMAN	K.REEAPSLRPAPPPISGGGYR.A	Y	31.76	2106.1	0	527.532	4	37.29	4638	1	53	72
15	12	P02675|FIBB_HUMAN	R.KWDPYK.Q	Y	29.61	835.423	0.1	418.719	2	24.52	2440	1	295	300
16	7	P00738|HPT_HUMAN	K.SC(+57.02)AVAEYGVYVK.V	N	98.74	1344.64	-0.4	673.326	2	41.67	5410	2	380	391	Carbamidomethylation
16	7	P00738|HPT_HUMAN	K.YVM(+15.99)LPVADQDQC(+57.02)IR.H	Y	90.15	1722.81	-1.3	862.41	2	45.7	6154	1	298	311	Oxidation (M); Carbamidomethylation
16	7	P00738|HPT_HUMAN	K.DIAPTLTLYVGK.K	N	83.29	1289.72	1.2	645.87	2	57.49	8261	1	216	227
16	7	P00738|HPT_HUMAN	R.TEGDGVYTLNDK.K	N	82.48	1310.6	-0.7	656.306	2	32.21	3754	1	60	71
16	7	P00738|HPT_HUMAN	K.LRTEGDGVYTLNDK.K	N	78.92	1579.78	-1.1	790.899	2	32.44	3793	1	58	71
16	7	P00738|HPT_HUMAN	K.AVGDKLPEC(+57.02)EADDGC(+57.02)PKPPEIAHGYVEHSVR.Y	Y	71.87	3431.59	1.9	858.906	4	39.15	4961	2	78	108	Carbamidomethylation
16	7	P00738|HPT_HUMAN	K.VTSIQDWVQK.T	Y	70.67	1202.63	-0.8	602.322	2	46.38	6279	1	392	401
16	7	P00738|HPT_HUMAN	R.VGYVSGWGR.N	Y	70.42	979.487	-0.6	490.751	2	39.4	5003	1	278	286
16	7	P00738|HPT_HUMAN	K.VVLHPNYSQVDIGLIK.L	Y	69.96	1794	0.4	599.009	3	53.07	7490	1	236	251
16	7	P00738|HPT_HUMAN	K.LRTEGDGVYTLNNEK.Q	Y	69.65	1707.84	-1.1	570.288	3	31.76	3677	1	117	131
16	7	P00738|HPT_HUMAN	R.TEGDGVYTLNDKK.Q	N	67.97	1438.69	-1.4	480.571	3	27.06	2867	2	60	72
16	7	P00738|HPT_HUMAN	K.SPVGVQPILNEHTFC(+57.02)AGM(+15.99)SK.Y	Y	62.59	2187.05	1.4	730.023	3	48.04	6587	1	326	345	Carbamidomethylation; Oxidation (M)
16	7	P00738|HPT_HUMAN	K.GSFPWQAK.M	N	58.88	919.455	-0.4	460.735	2	45.62	6138	1	171	178
16	7	P00738|HPT_HUMAN	R.ILGGHLDAK.G	N	55.46	922.524	-2.3	462.268	2	26.29	2735	1	162	170
16	7	P00738|HPT_HUMAN	K.LRTEGDGVYTLNDKK.Q	N	53.88	1707.88	-0.7	427.977	4	28.15	3052	1	58	72
16	7	P00738|HPT_HUMAN	R.HYEGSTVPEKK.T	Y	53.11	1273.63	0.2	425.551	3	16.26	1091	1	312	322
16	7	P00738|HPT_HUMAN	R.VM(+15.99)PIC(+57.02)LPSK.D	N	49.18	1059.55	0.4	530.78	2	37.65	4706	1	262	270	Oxidation (M); Carbamidomethylation
16	7	P00738|HPT_HUMAN	K.NPANPVQR.I	N	48.92	894.467	0.8	448.241	2	18.58	1468	1	154	161
16	7	P00738|HPT_HUMAN	R.VMPIC(+57.02)LPSKDYAEVGR.V	Y	48.08	1833.91	-0.8	612.311	3	49.82	6906	1	262	277	Carbamidomethylation
16	7	P00738|HPT_HUMAN	K.QLVEIEK.V	N	46.14	857.486	-0.1	429.75	2	32.41	3787	1	229	235
16	7	P00738|HPT_HUMAN	R.VM(+15.99)PIC(+57.02)LPSKDYAEVGR.V	Y	34.88	1849.91	-1.3	617.642	3	44.59	5949	1	262	277	Oxidation (M); Carbamidomethylation
16	7	P00738|HPT_HUMAN	K.DIAPTLTLYVGKK.Q	N	33.75	1417.82	-0.4	473.613	3	51.1	7138	1	216	228
22	23	P01023|A2MG_HUMAN	R.AFQPFFVELTM(+15.99)PYSVIR.G	N	108.68	2060.04	-1	1031.03	2	79.94	11919	1	788	804	Oxidation (M)
22	23	P01023|A2MG_HUMAN	R.LLLQQVSLPELPGEYSM(+15.99)K.V	Y	95.24	2060.09	-0.7	1031.05	2	67.37	9931	2	1298	1315	Oxidation (M)
22	23	P01023|A2MG_HUMAN	R.IAQWQSFQLEGGLK.Q	Y	91.55	1603.84	-0.3	802.925	2	58.72	8473	1	175	188
22	23	P01023|A2MG_HUMAN	K.VSNQTLSLFFTVLQDVPVR.D	Y	84.95	2162.17	0.4	1082.09	2	89.96	13439	5	1422	1440
22	23	P01023|A2MG_HUMAN	R.SLFTDLEAENDVLHC(+57.02)VAFAVPK.S	Y	77.78	2474.22	0.6	825.746	3	77.58	11559	1	72	93	Carbamidomethylation
22	23	P01023|A2MG_HUMAN	K.ALLAYAFALAGNQDK.R	Y	73.34	1564.82	-2.8	783.418	2	67.81	10003	1	1148	1162
22	23	P01023|A2MG_HUMAN	R.VSVQLEASPAFLAVPVEK.E	Y	61.85	1883.04	5.8	942.533	2	63.74	9330	1	824	841
22	23	P01023|A2MG_HUMAN	R.TEVSSNHVLIYLDK.V	Y	56.41	1616.84	0.1	539.954	3	47.04	6402	1	1408	1421
22	23	P01023|A2MG_HUMAN	R.VVSM(+15.99)DENFHPLNELIPLVYIQDPK.G	Y	54.08	2825.43	-0.8	942.817	3	74.76	11122	2	148	171	Oxidation (M)
22	23	P01023|A2MG_HUMAN	K.FQVDNNNR.L	Y	44.78	1005.46	-1	503.738	2	20.76	1824	1	1290	1297
22	23	P01023|A2MG_HUMAN	K.MVSGFIPLKPTVK.M	N	41.88	1415.82	0.5	472.948	3	50.22	6980	1	1385	1397
22	23	P01023|A2MG_HUMAN	K.M(+15.99)VSGFIPLKPTVK.M	N	35.89	1431.82	0.2	478.279	3	46.51	6304	1	1385	1397	Oxidation (M)
22	23	P01023|A2MG_HUMAN	R.SASNM(+15.99)AIVDVK.M	Y	33.63	1149.57	-0.9	575.792	2	29.38	3265	1	1374	1384	Oxidation (M)
40	26	P02743|SAMP_HUMAN	K.IVLGQEQDSYGGK.F	Y	101.83	1392.69	-0.7	697.351	2	32.53	3809	2	150	162
40	26	P02743|SAMP_HUMAN	R.AYSLFSYNTQGR.D	Y	100.4	1405.66	-0.5	703.838	2	50.24	6984	1	65	76
40	26	P02743|SAMP_HUMAN	R.VGEYSLYIGR.H	Y	84.9	1155.59	-1.2	578.803	2	46.68	6335	1	87	96
40	26	P02743|SAMP_HUMAN	R.QGYFVEAQPK.I	Y	77.84	1165.58	-1	583.795	2	34.98	4233	1	140	149
40	26	P02743|SAMP_HUMAN	R.DNELLVYKER.V	Y	77.82	1277.66	-2.3	639.837	2	37.12	4607	1	77	86
40	26	P02743|SAMP_HUMAN	R.GYVIIKPLVWV	Y	77.2	1285.78	-0.1	643.897	2	74.25	11043	1	213	223
40	26	P02743|SAMP_HUMAN	K.ERVGEYSLYIGR.H	Y	70.87	1440.74	-0.3	481.252	3	43.82	5808	1	85	96
40	26	P02743|SAMP_HUMAN	R.DNELLVYK.E	Y	69.11	992.518	-0.2	497.266	2	42.46	5553	1	77	84
40	26	P02743|SAMP_HUMAN	R.AYSLFSYNTQGRDNELLVYK.E	Y	68.15	2380.17	-2	1191.09	2	59.55	8619	2	65	84
40	26	P02743|SAMP_HUMAN	K.VFVFPR.E	Y	64.2	763.438	0.2	382.726	2	47.98	6576	1	27	32
40	26	P02743|SAMP_HUMAN	K.IVLGQEQDSYGGKFDR.S	Y	56.4	1810.88	1.1	604.636	3	37.94	4755	1	150	165
40	26	P02743|SAMP_HUMAN	R.AYSDLSR.A	Y	55.42	810.387	0.1	406.201	2	20.85	1839	1	58	64
7	32	B9A064|IGLL5_HUMAN	K.YAASSYLSLTPEQWK.S	N	103.45	1742.85	-0.5	872.433	2	59.77	8655	73	174	188
7	32	B9A064|IGLL5_HUMAN	K.ANPTVTLFPPSSEELQANK.A	Y	102.72	2042.03	-1.9	1022.02	2	55.16	7863	26	113	131
7	32	B9A064|IGLL5_HUMAN	K.ATLVC(+57.02)LISDFYPGAVTVAWK.A	N	100.85	2210.14	-0.1	1106.08	2	81.85	12212	23	132	151	Carbamidomethylation
7	32	B9A064|IGLL5_HUMAN	R.SYSC(+57.02)QVTHEGSTVEK.T	N	93.75	1710.75	-1.4	856.382	2	22.76	2158	23	192	206	Carbamidomethylation
7	32	B9A064|IGLL5_HUMAN	K.QSNNKYAASSYLSLTPEQWK.S	N	72.5	2314.12	-0.4	772.381	3	54.28	7710	2	169	188
7	32	B9A064|IGLL5_HUMAN	K.ATLVC(+57.02)LISDFYPGAVTVAWKADGSPVK.A	Y	71.09	2864.48	-0.3	955.833	3	81.97	12230	1	132	158	Carbamidomethylation
7	32	B9A064|IGLL5_HUMAN	K.VTVLGQPK.A	Y	60.31	840.507	-0.1	421.261	2	29.43	3274	17	105	112
7	32	B9A064|IGLL5_HUMAN	K.AGVETTKPSK.Q	Y	55.66	1016.55	1.3	509.283	2	8.68	634	1	159	168
7	32	B9A064|IGLL5_HUMAN	K.TVAPTEC(+57.02)S	N	55.34	863.37	-0.1	432.692	2	19.31	1586	2	207	214	Carbamidomethylation
7	32	B9A064|IGLL5_HUMAN	R.SYSCQVTHEGSTVEK.T	N	52.82	1653.73	0.3	552.251	3	24.78	2482	1	192	206
7	32	B9A064|IGLL5_HUMAN	K.SHRSYSC(+57.02)QVTHEGSTVEK.T	N	44.86	2090.94	0.2	523.743	4	17.85	1349	1	189	206	Carbamidomethylation
7	32	B9A064|IGLL5_HUMAN	K.YAASSYLSLTPEQWKSHR.S	N	42.86	2123.04	0.3	531.768	4	48.99	6760	1	174	191
7	32	B9A064|IGLL5_HUMAN	R.SYSC(+57.02)QVTHEGSTVEKTVAPTEC(+57.02)S	N	28.94	2556.11	1.7	853.046	3	35.85	4384	1	192	214	Carbamidomethylation
24	14	P02679|FIBG_HUMAN	R.FGSYC(+57.02)PTTC(+57.02)GIADFLSTYQTK.V	Y	108.55	2416.07	-1.3	1209.04	2	68.89	10185	3	41	61	Carbamidomethylation
24	14	P02679|FIBG_HUMAN	R.YLQEIYNSNNQK.I	Y	90.07	1512.72	-0.2	757.368	2	34.67	4178	1	135	146
24	14	P02679|FIBG_HUMAN	K.ASTPNGYDNGIIWATWK.T	Y	88.14	1892.91	0.1	947.46	2	63.06	9214	1	383	399
24	14	P02679|FIBG_HUMAN	K.C(+57.02)HAGHLNGVYYQGGTYSK.A	Y	71.99	2010.9	-2	671.306	3	28.7	3148	2	365	382	Carbamidomethylation
24	14	P02679|FIBG_HUMAN	R.VELEDWNGR.T	Y	68.68	1116.52	0.9	559.268	2	40.88	5268	1	274	282
24	14	P02679|FIBG_HUMAN	K.IHLISTQSAIPYALR.V	Y	68.12	1681.95	-0.5	561.658	3	53.8	7621	1	259	273
24	14	P02679|FIBG_HUMAN	K.EGFGHLSPTGTTEFWLGNEK.I	Y	65.06	2206.03	-0.4	736.351	3	59.78	8657	3	239	258
24	14	P02679|FIBG_HUMAN	R.DNC(+57.02)C(+57.02)ILDER.F	Y	64.3	1193.48	0	597.747	2	34.8	4202	1	32	40	Carbamidomethylation
24	14	P02679|FIBG_HUMAN	K.NWIQYK.E	Y	61.74	850.434	0.9	426.224	2	37.82	4734	1	233	238
24	14	P02679|FIBG_HUMAN	K.YEASILTHDSSIR.Y	Y	57.16	1490.74	0.1	497.92	3	38.26	4807	1	122	134
24	14	P02679|FIBG_HUMAN	K.VAQLEAQC(+57.02)QEPC(+57.02)KDTVQIHDITGK.D	Y	52.02	2767.33	0.2	692.839	4	40.21	5147	1	154	177	Carbamidomethylation
24	14	P02679|FIBG_HUMAN	K.AIQLTYNPDESSKPNM(+15.99)IDAATLK.S	Y	49.89	2535.25	-0.4	846.091	3	46.98	6391	1	89	111	Oxidation (M)
24	14	P02679|FIBG_HUMAN	K.AIQLTYNPDESSKPNMIDAATLK.S	Y	41.37	2519.26	-1	840.759	3	51.98	7295	1	89	111
24	14	P02679|FIBG_HUMAN	K.QSGLYFIKPLK.A	Y	39.34	1292.75	0.2	431.924	3	50.72	7073	1	189	199
17	4	P13645|K1C10_HUMAN	K.GSLGGGFSSGGFSGGSFSR.G	Y	101.9	1706.76	-0.2	854.389	2	49.51	6851	1	41	59
17	4	P13645|K1C10_HUMAN	R.NVSTGDVNVEM(+15.99)NAAPGVDLTQLLNNM(+15.99)R.S	Y	87.43	2903.38	-2.6	968.797	3	62.81	9170	1	296	322	Oxidation (M)
17	4	P13645|K1C10_HUMAN	K.QSLEASLAETEGR.Y	Y	76.97	1389.67	-1.6	695.843	2	42.13	5492	1	387	399
17	4	P13645|K1C10_HUMAN	R.NVQALEIELQSQLALK.Q	Y	75.58	1796	-0.8	899.009	2	68.7	10154	1	371	386
17	4	P13645|K1C10_HUMAN	R.SQYEQLAEQNR.K	Y	75.29	1364.63	-0.1	683.323	2	27.81	2993	1	323	333
17	4	P13645|K1C10_HUMAN	R.VLDELTLTK.A	Y	72.01	1030.59	-0.9	516.302	2	45.67	6148	1	258	266
17	4	P13645|K1C10_HUMAN	R.LAADDFR.L	N	70.46	806.392	-0.2	404.203	2	31.06	3557	1	229	235
17	4	P13645|K1C10_HUMAN	K.VTM(+15.99)QNLNDR.L	N	63.96	1105.52	1.5	553.767	2	18.13	1393	1	148	156	Oxidation (M)
17	4	P13645|K1C10_HUMAN	K.DAEAWFNEK.S	Y	60.67	1108.48	0.3	555.249	2	46.51	6305	1	335	343
17	4	P13645|K1C10_HUMAN	K.ADLEM(+15.99)QIESLTEELAYLKK.N	Y	57.53	2239.13	0.3	747.384	3	79.97	11922	1	267	285	Oxidation (M)
17	4	P13645|K1C10_HUMAN	K.IRLENEIQTYR.S	Y	52.28	1433.76	0	478.928	3	38.89	4916	1	440	450
17	4	P13645|K1C10_HUMAN	R.LASYLDK.V	N	49.76	808.433	0.3	405.224	2	29.45	3278	1	157	163
17	4	P13645|K1C10_HUMAN	K.ADLEM(+15.99)QIESLTEELAYLK.K	Y	49.15	2111.03	-1.8	704.684	3	89.36	13353	2	267	284	Oxidation (M)
17	4	P13645|K1C10_HUMAN	R.SQYEQLAEQNRK.D	Y	38.74	1492.73	-8.2	747.365	2	23.17	2224	2	323	334
17	4	P13645|K1C10_HUMAN	R.LASYLDKVR.A	N	33.55	1063.6	-0.1	355.541	3	33.22	3932	1	157	165
17	4	P13645|K1C10_HUMAN	K.ADLEMQIESLTEELAYLKK.N	Y	28.86	2223.13	0.4	742.052	3	78.89	11758	1	267	285
25	22	P00739|HPTR_HUMAN	K.SC(+57.02)AVAEYGVYVK.V	N	98.74	1344.64	-0.4	673.326	2	41.67	5410	2	322	333	Carbamidomethylation
25	22	P00739|HPTR_HUMAN	R.VGYVSGWGQSDNFK.L	Y	97.07	1542.71	-0.3	772.362	2	47.45	6480	1	220	233
25	22	P00739|HPTR_HUMAN	K.DIAPTLTLYVGK.K	N	83.29	1289.72	1.2	645.87	2	57.49	8261	1	158	169
25	22	P00739|HPTR_HUMAN	R.TEGDGVYTLNDK.K	N	82.48	1310.6	-0.7	656.306	2	32.21	3754	1	61	72
25	22	P00739|HPTR_HUMAN	R.LRTEGDGVYTLNDK.K	N	78.92	1579.78	-1.1	790.899	2	32.44	3793	1	59	72
25	22	P00739|HPTR_HUMAN	R.TEGDGVYTLNDKK.Q	N	67.97	1438.69	-1.4	480.571	3	27.06	2867	2	61	73
25	22	P00739|HPTR_HUMAN	K.GSFPWQAK.M	N	58.88	919.455	-0.4	460.735	2	45.62	6138	1	113	120
25	22	P00739|HPTR_HUMAN	R.ILGGHLDAK.G	N	55.46	922.524	-2.3	462.268	2	26.29	2735	1	104	112
25	22	P00739|HPTR_HUMAN	R.LRTEGDGVYTLNDKK.Q	N	53.88	1707.88	-0.7	427.977	4	28.15	3052	1	59	73
25	22	P00739|HPTR_HUMAN	R.VM(+15.99)PIC(+57.02)LPSK.N	N	49.18	1059.55	0.4	530.78	2	37.65	4706	1	204	212	Oxidation (M); Carbamidomethylation
25	22	P00739|HPTR_HUMAN	K.NPANPVQR.I	N	48.92	894.467	0.8	448.241	2	18.58	1468	1	96	103
25	22	P00739|HPTR_HUMAN	K.QLVEIEK.V	N	46.14	857.486	-0.1	429.75	2	32.41	3787	1	171	177
25	22	P00739|HPTR_HUMAN	K.VVLHPNYHQVDIGLIK.L	Y	45.35	1844.03	1.4	462.016	4	48.1	6598	1	178	193
25	22	P00739|HPTR_HUMAN	K.KQWINKAVGDKLPECEAVCGKPK.N	Y	38.04	2540.32	1.8	847.784	3	77.25	11507	2	73	95
25	22	P00739|HPTR_HUMAN	K.DIAPTLTLYVGKK.Q	N	33.75	1417.82	-0.4	473.613	3	51.1	7138	1	158	170
18	8	P35908|K22E_HUMAN	R.GFSSGSAVVSGGSR.R	Y	95.81	1253.6	-0.4	627.807	2	28.16	3054	1	21	34
18	8	P35908|K22E_HUMAN	R.NLDLDSIIAEVK.A	N	88.59	1328.72	-0.3	665.366	2	69.49	10283	1	342	353
18	8	P35908|K22E_HUMAN	R.FLEQQNQVLQTK.W	N	88.31	1474.78	-1	738.395	2	37.72	4717	1	198	209
18	8	P35908|K22E_HUMAN	K.VLYDAEISQIHQSVTDTNVILSM(+15.99)DNSR.N	Y	84.7	3063.48	-1.1	1022.17	3	60.26	8741	1	315	341	Oxidation (M)
18	8	P35908|K22E_HUMAN	K.VDLLNQEIEFLK.V	Y	83.48	1459.79	-0.5	730.903	2	68.19	10066	1	303	314
18	8	P35908|K22E_HUMAN	R.GGSGGGGSISGGGYGSGGGSGGR.Y	Y	72.52	1740.74	-2	871.376	2	19.96	1692	1	550	572
18	8	P35908|K22E_HUMAN	K.AQYEEIAQR.S	N	67.6	1106.54	-1.2	554.274	2	26.45	2764	1	354	362
18	8	P35908|K22E_HUMAN	K.IEISELNR.V	N	63.33	972.524	-0.5	487.269	2	37.55	4687	1	394	401
18	8	P35908|K22E_HUMAN	R.SKEEAEALYHSK.Y	Y	48.47	1390.67	0	464.565	3	20.48	1780	1	363	374
18	8	P35908|K22E_HUMAN	K.FASFIDK.V	N	47.83	826.423	0.9	414.219	2	41.59	5395	1	189	195
18	8	P35908|K22E_HUMAN	K.FASFIDKVR.F	N	46.25	1081.59	-0.5	361.538	3	43.44	5735	1	189	197
18	8	P35908|K22E_HUMAN	R.SLVGLGGTK.S	Y	35.48	830.486	2.4	416.251	2	33.82	4033	1	62	70
18	8	P35908|K22E_HUMAN	R.TSQNSELNNM(+15.99)QDLVEDYKK.K	Y	33.12	2271.03	-1.3	758.017	3	36.15	4435	1	248	266	Oxidation (M)
18	8	P35908|K22E_HUMAN	K.WELLQQM(+15.99)NVGTRPINLEPIFQGYIDSLKR.Y	Y	31.71	3473.81	-2.5	869.458	4	77.21	11501	2	210	238	Oxidation (M)
20	34	P05090|APOD_HUMAN	K.MTVTDQVNC(+57.02)PK.L	Y	96.15	1291.59	0.3	646.803	2	28.4	3094	1	177	187	Carbamidomethylation
20	34	P05090|APOD_HUMAN	K.M(+15.99)TVTDQVNC(+57.02)PK.L	Y	90.51	1307.59	-0.6	654.799	2	21.74	1990	2	177	187	Oxidation (M); Carbamidomethylation
20	34	P05090|APOD_HUMAN	K.NILTSNNIDVK.K	Y	86.34	1229.66	-0.9	615.837	2	42.58	5575	1	165	175
20	34	P05090|APOD_HUMAN	K.C(+57.02)PNPPVQENFDVNK.Y	Y	85.32	1656.76	-1	829.385	2	36.45	4488	2	28	41	Carbamidomethylation
20	34	P05090|APOD_HUMAN	R.NPNLPPETVDSLK.N	Y	84.66	1422.74	-0.8	712.375	2	41.79	5432	3	152	164
20	34	P05090|APOD_HUMAN	K.IPTTFENGR.C	Y	72.4	1033.52	-2.6	517.766	2	31.12	3568	1	52	60
20	34	P05090|APOD_HUMAN	K.C(+57.02)PNPPVQENFDVNKYLGR.W	Y	66.85	2146.03	-0.1	716.349	3	50.79	7086	1	28	45	Carbamidomethylation
20	34	P05090|APOD_HUMAN	R.WYEIEKIPTTFENGR.C	Y	62.04	1881.93	-0.8	941.97	2	55.68	7952	1	46	60
20	34	P05090|APOD_HUMAN	K.KMTVTDQVNC(+57.02)PK.L	Y	62.04	1419.69	0.4	474.236	3	24.63	2458	1	176	187	Carbamidomethylation
20	34	P05090|APOD_HUMAN	K.KM(+15.99)TVTDQVNC(+57.02)PK.L	Y	58.26	1435.68	0.5	479.567	3	19.11	1553	2	176	187	Oxidation (M); Carbamidomethylation
20	34	P05090|APOD_HUMAN	K.NILTSNNIDVKK.M	Y	53	1357.76	-0.1	453.593	3	35.42	4310	2	165	176
20	34	P05090|APOD_HUMAN	K.VLNQELR.A	Y	48.97	870.492	-0.8	436.253	2	26.28	2734	1	76	82
20	34	P05090|APOD_HUMAN	K.IKVLNQELR.A	Y	47.5	1111.67	0.2	371.564	3	37.31	4641	1	74	82
20	34	P05090|APOD_HUMAN	R.WYEIEK.I	Y	46.56	866.417	-0.2	434.216	2	37.53	4684	1	46	51
20	34	P05090|APOD_HUMAN	R.NPNLPPETVDSLKNILTSNNIDVKK.M	Y	32.96	2762.48	-1.2	921.833	3	60.88	8847	2	152	176
20	34	P05090|APOD_HUMAN	R.NPNLPPETVDSLKNILTSNNIDVK.K	Y	30.5	2634.39	-0.1	879.136	3	64.9	9524	2	152	175
30	20	P02790|HEMO_HUMAN	K.EVGTPHGIILDSVDAAFIC(+57.02)PGSSR.L	Y	104.96	2497.23	-1.2	1249.62	2	64.69	9489	2	348	371	Carbamidomethylation
30	20	P02790|HEMO_HUMAN	K.LYLVQGTQVYVFLTK.G	Y	80.44	1770.99	0.5	591.338	3	70.39	10428	1	318	332
30	20	P02790|HEMO_HUMAN	R.YYC(+57.02)FQGNQFLR.F	Y	77.45	1494.67	-0.9	748.342	2	52.58	7403	1	198	208	Carbamidomethylation
30	20	P02790|HEMO_HUMAN	K.SGAQATWTELPWPHEK.V	Y	64.43	1836.88	0.9	613.301	3	56.02	8010	1	387	402
30	20	P02790|HEMO_HUMAN	K.LLQDEFPGIPSPLDAAVEC(+57.02)HR.G	Y	64.33	2363.16	0.4	788.727	3	65.32	9595	1	131	151	Carbamidomethylation
30	20	P02790|HEMO_HUMAN	K.SLGPNSC(+57.02)SANGPGLYLIHGPNLYC(+57.02)YSDVEK.L	Y	64.01	3281.51	-1.3	1094.84	3	61.66	8974	1	412	441	Carbamidomethylation
30	20	P02790|HEMO_HUMAN	K.NFPSPVDAAFR.Q	Y	59.44	1219.6	0.2	610.807	2	52.42	7377	1	92	102
30	20	P02790|HEMO_HUMAN	R.QGHNSVFLIK.G	Y	54.2	1141.62	-0.1	381.549	3	38.81	4902	1	103	112
30	20	P02790|HEMO_HUMAN	K.VDGALC(+57.02)M(+15.99)EK.S	Y	49.96	1037.45	0.4	519.734	2	20.46	1776	1	403	411	Carbamidomethylation; Oxidation (M)
30	20	P02790|HEMO_HUMAN	R.RLWWLDLK.S	Y	49.05	1128.64	0.1	565.33	2	64.97	9535	1	379	386
30	20	P02790|HEMO_HUMAN	R.C(+57.02)SPHLVLSALTSDNHGATYAFSGTHYWR.L	Y	45.8	3147.46	0.3	630.5	5	57.6	8281	1	257	284	Carbamidomethylation
30	20	P02790|HEMO_HUMAN	R.LWWLDLK.S	Y	45.33	972.543	-0.6	487.279	2	72.01	10690	1	380	386
30	20	P02790|HEMO_HUMAN	K.GEFVWK.S	Y	42.49	764.386	0	383.2	2	42.71	5599	1	72	77
30	20	P02790|HEMO_HUMAN	R.ELISER.W	Y	38.53	745.397	0.9	373.706	2	23.99	2355	1	84	89
28	29	P01009|A1AT_HUMAN	K.VFSNGADLSGVTEEAPLK.L	Y	93.45	1832.92	-1.1	917.464	2	49.89	6920	1	335	352
28	29	P01009|A1AT_HUMAN	K.ITPNLAEFAFSLYR.Q	Y	85.14	1640.86	-0.2	821.435	2	77.81	11594	1	50	63
28	29	P01009|A1AT_HUMAN	K.SVLGQLGITK.V	Y	83.77	1014.61	0.8	508.311	2	51.12	7142	1	325	334
28	29	P01009|A1AT_HUMAN	K.LSITGTYDLK.S	Y	77.89	1109.6	0.1	555.806	2	46.23	6252	1	315	324
28	29	P01009|A1AT_HUMAN	R.TLNQPDSQLQLTTGNGLFLSEGLK.L	Y	73.84	2573.33	-0.9	858.784	3	65.43	9614	2	126	149
28	29	P01009|A1AT_HUMAN	R.DTVFALVNYIFFK.G	Y	71.64	1575.83	1	788.925	2	95.39	14108	2	203	215
28	29	P01009|A1AT_HUMAN	K.LYHSEAFTVNFGDTEEAKK.Q	Y	58.78	2185.03	-0.7	729.351	3	45.69	6153	3	161	179
28	29	P01009|A1AT_HUMAN	K.FNKPFVFLM(+15.99)IEQNTK.S	Y	54.57	1870.97	0.8	624.663	3	60.11	8715	1	390	404	Oxidation (M)
28	29	P01009|A1AT_HUMAN	K.LVDKFLEDVK.K	Y	48.06	1204.67	0.7	402.564	3	46.12	6232	1	150	159
28	29	P01009|A1AT_HUMAN	K.RLGM(+15.99)FNIQHC(+57.02)K.K	Y	43.97	1418.69	0.1	473.904	3	29.26	3244	1	247	257	Oxidation (M); Carbamidomethylation
28	29	P01009|A1AT_HUMAN	K.GKWERPFEVKDTEEEDFHVDQVTTVK.V	Y	43.67	3147.51	-1.3	787.885	4	46.68	6336	1	216	241
28	29	P01009|A1AT_HUMAN	K.FLENEDRR.S	Y	42.06	1077.52	0.4	360.181	3	20.92	1851	1	299	306
28	29	P01009|A1AT_HUMAN	K.LVDKFLEDVKK.L	Y	41.26	1332.77	-0.1	445.262	3	40.15	5137	1	150	160
50	50	P01011|AACT_HUMAN	K.AVLDVFEEGTEASAATAVK.I	Y	119.38	1906.95	-0.7	954.483	2	58.88	8501	1	361	379
50	50	P01011|AACT_HUMAN	K.ITLLSALVETR.T	Y	102.58	1214.72	0.3	608.369	2	67.23	9909	1	380	390
50	50	P01011|AACT_HUMAN	K.ADLSGITGAR.N	Y	74.58	959.504	-1.1	480.759	2	32.89	3875	1	341	350
50	50	P01011|AACT_HUMAN	R.FNRPFLM(+15.99)IIVPTDTQNIFFM(+15.99)SK.V	Y	65.12	2690.36	-1.7	897.792	3	73.9	10987	1	395	416	Oxidation (M)
50	50	P01011|AACT_HUMAN	R.EIGELYLPK.F	Y	64.19	1060.58	1	531.298	2	50.02	6944	1	307	315
50	50	P01011|AACT_HUMAN	R.NLAVSQVVHK.A	Y	63.77	1093.62	-1.1	547.819	2	30.42	3447	1	351	360
50	50	P01011|AACT_HUMAN	R.WRDSLEFR.E	Y	52.15	1107.55	0.5	370.19	3	41.62	5400	1	299	306
55	33	P01591|IGJ_HUMAN	K.C(+57.02)YTAVVPLVYGGETK.M	Y	105.49	1655.82	-0.5	828.918	2	53.34	7541	1	131	145	Carbamidomethylation
55	33	P01591|IGJ_HUMAN	K.KC(+57.02)DPTEVELDNQIVTATQSNIC(+57.02)DEDSATETC(+57.02)YTYDR.N	Y	92.45	4240.8	-2.2	1414.6	3	55.4	7903	1	93	128	Carbamidomethylation
55	33	P01591|IGJ_HUMAN	R.TRFVYHLSDLC(+57.02)K.K	Y	72.11	1537.77	-0.3	513.597	3	41.52	5382	1	81	92	Carbamidomethylation
55	33	P01591|IGJ_HUMAN	R.SSEDPNEDIVER.N	Y	66.83	1388.61	-0.5	695.31	2	27.98	3022	1	47	58
55	33	P01591|IGJ_HUMAN	R.FVYHLSDLC(+57.02)K.K	Y	64.77	1280.62	0.6	427.882	3	44.18	5874	1	83	92	Carbamidomethylation
55	33	P01591|IGJ_HUMAN	K.M(+15.99)VETALTPDAC(+57.02)YPD	Y	62.64	1597.66	-0.7	799.839	2	45.49	6115	1	146	159	Oxidation (M); Carbamidomethylation
55	33	P01591|IGJ_HUMAN	R.IVLVDNK.C	Y	52.07	799.48	-1.5	400.747	2	29.87	3353	1	28	34
55	33	P01591|IGJ_HUMAN	R.TRFVYHLSDLC(+57.02)KK.C	Y	51.73	1665.87	0.3	417.474	4	37.07	4598	1	81	93	Carbamidomethylation
55	33	P01591|IGJ_HUMAN	K.MVETALTPDAC(+57.02)YPD	Y	49.52	1581.67	-0.2	791.842	2	49.21	6797	1	146	159	Carbamidomethylation
55	33	P01591|IGJ_HUMAN	R.FVYHLSDLC(+57.02)KK.C	Y	43.7	1408.72	0.6	470.58	3	39.14	4959	1	83	93	Carbamidomethylation
55	33	P01591|IGJ_HUMAN	R.IIVPLNNR.E	Y	42.59	937.571	-0.7	469.792	2	38.07	4775	1	62	69
49	60	P00746|CFAD_HUMAN	K.GDSGGPLVC(+57.02)GGVLEGVVTSGSR.V	Y	96.22	2059	-0.9	1030.51	2	58.16	8375	1	206	227	Carbamidomethylation
49	60	P00746|CFAD_HUMAN	R.VDRDVAPGTLC(+57.02)DVAGWGIVNHAGR.R	Y	91.31	2534.24	-1	845.755	3	53.78	7617	1	138	161	Carbamidomethylation
49	60	P00746|CFAD_HUMAN	R.DSC(+57.02)KGDSGGPLVC(+57.02)GGVLEGVVTSGSR.V	Y	80.67	2549.19	-1.3	850.735	3	54.8	7802	1	202	227	Carbamidomethylation
49	60	P00746|CFAD_HUMAN	R.RPDSLQHVLLPVLDR.A	Y	78.26	1756.99	0.2	586.672	3	56.42	8078	1	162	176
49	60	P00746|CFAD_HUMAN	R.VASYAAWIDSVLA	Y	66.63	1364.7	0.8	683.357	2	81.61	12175	1	241	253
49	60	P00746|CFAD_HUMAN	R.AVPHPDSQPDTIDHDLLLLQLSEK.A	Y	62.72	2680.37	0.8	671.101	4	61.32	8919	2	100	123
49	60	P00746|CFAD_HUMAN	K.ATLGPAVRPLPWQR.V	Y	51.51	1560.89	0.4	521.304	3	50.29	6994	1	124	137
49	60	P00746|CFAD_HUMAN	K.VQVLLGAHSLSQPEPSKR.L	Y	50.65	1945.07	-0.1	487.276	4	38.58	4863	1	76	93
49	60	P00746|CFAD_HUMAN	R.LYDVLR.A	Y	41.16	777.438	0	389.726	2	40.82	5256	1	94	99
49	60	P00746|CFAD_HUMAN	R.DVAPGTLC(+57.02)DVAGWGIVNHAGR.R	Y	36.59	2164.05	-0.5	722.356	3	58.39	8414	1	141	161	Carbamidomethylation
37	52	P02746|C1QB_HUMAN	K.LEQGENVFLQATDK.N	Y	104.3	1590.79	-1	796.401	2	47.8	6543	1	216	229
37	52	P02746|C1QB_HUMAN	R.FDHVITNM(+15.99)NNNYEPR.S	Y	82.95	1878.83	-0.1	627.284	3	32.02	3721	1	142	156	Oxidation (M)
37	52	P02746|C1QB_HUMAN	K.VVTFC(+57.02)DYAYNTFQVTTGGMVLK.L	Y	80.9	2513.2	-0.4	838.739	3	74.33	11055	2	194	215	Carbamidomethylation
37	52	P02746|C1QB_HUMAN	K.VVTFC(+57.02)DYAYNTFQVTTGGM(+15.99)VLK.L	Y	79.06	2529.19	0.7	844.072	3	68.49	10118	2	194	215	Carbamidomethylation; Oxidation (M)
37	52	P02746|C1QB_HUMAN	K.VPGLYYFTYHASSR.G	Y	69.68	1659.8	1.4	554.276	3	53.63	7590	2	164	177
37	52	P02746|C1QB_HUMAN	K.IAFSATR.T	Y	65.75	764.418	0.1	383.216	2	29.43	3273	1	122	128
37	52	P02746|C1QB_HUMAN	R.GNLC(+57.02)VNLMR.G	Y	61.57	1075.53	-0.3	538.77	2	44.72	5972	1	178	186	Carbamidomethylation
37	52	P02746|C1QB_HUMAN	R.GNLC(+57.02)VNLM(+15.99)R.G	Y	57.93	1091.52	-0.7	546.768	2	36.2	4443	1	178	186	Carbamidomethylation; Oxidation (M)
37	52	P02746|C1QB_HUMAN	K.NSLLGM(+15.99)EGANSIFSGFLLFPDM(+15.99)EA	Y	57.52	2591.19	3.4	1296.61	2	91.34	13627	2	230	253	Oxidation (M)
37	52	P02746|C1QB_HUMAN	R.TINVPLRR.D	Y	44.95	967.593	-0.3	484.803	2	31	3547	1	129	136
37	52	P02746|C1QB_HUMAN	R.DQTIRFDHVITNMNNNYEPR.S	Y	40.76	2476.16	0.6	620.046	4	49.68	6880	1	137	156
37	52	P02746|C1QB_HUMAN	R.DQTIRFDHVITNM(+15.99)NNNYEPR.S	Y	31.02	2492.15	-0.7	624.044	4	43.41	5730	1	137	156	Oxidation (M)
31	19	P01857|IGHG1_HUMAN	K.STSGGTAALGC(+57.02)LVK.D	N	90.39	1320.67	-0.8	661.342	2	43.02	5656	1	17	30	Carbamidomethylation
31	19	P01857|IGHG1_HUMAN	K.GFYPSDIAVEWESNGQPENNYK.T	N	83.14	2543.12	-1	1272.57	2	61.46	8941	1	254	275
31	19	P01857|IGHG1_HUMAN	K.TTPPVLDSDGSFFLYSK.L	Y	76.41	1872.91	0.1	937.465	2	63.15	9229	1	276	292
31	19	P01857|IGHG1_HUMAN	K.NQVSLTC(+57.02)LVK.G	N	76.02	1160.62	-0.3	581.318	2	47.32	6455	1	244	253	Carbamidomethylation
31	19	P01857|IGHG1_HUMAN	K.GPSVFPLAPSSK.S	Y	73.68	1185.64	-0.7	593.827	2	48.45	6664	1	5	16
31	19	P01857|IGHG1_HUMAN	R.VVSVLTVLHQDWLNGK.E	N	69.25	1807	0.8	603.341	3	70.18	10394	1	185	200
31	19	P01857|IGHG1_HUMAN	K.FNWYVDGVEVHNAK.T	Y	57.36	1676.79	0.8	559.939	3	49.77	6898	1	158	171
31	19	P01857|IGHG1_HUMAN	K.DTLMISR.T	N	46.06	834.427	-0.2	418.221	2	33.46	3972	1	132	138
31	19	P01857|IGHG1_HUMAN	K.DTLM(+15.99)ISR.T	N	44.65	850.422	-0.9	426.218	2	28.84	3173	1	132	138	Oxidation (M)
31	19	P01857|IGHG1_HUMAN	R.EPQVYTLPPSRDELTK.N	Y	40.15	1871.96	-0.6	624.995	3	41.86	5445	3	228	243
31	19	P01857|IGHG1_HUMAN	K.ALPAPIEK.T	N	34.98	837.496	1	419.756	2	31.5	3632	1	210	217
31	19	P01857|IGHG1_HUMAN	R.TPEVTC(+57.02)VVVDVSHEDPEVK.F	Y	29.13	2138.02	6.2	713.685	3	50.18	6973	1	139	157	Carbamidomethylation
19	28	P02774|VTDB_HUMAN	K.SLGEC(+57.02)C(+57.02)DVEDSTTC(+57.02)FNAK.G	Y	97.09	2091.82	-1.6	1046.91	2	39.49	5019	1	371	388	Carbamidomethylation
19	28	P02774|VTDB_HUMAN	K.ELSSFIDKGQELC(+57.02)ADYSENTFTEYK.K	Y	82.24	2973.32	-1.8	992.113	3	59.44	8600	1	395	419	Carbamidomethylation
19	28	P02774|VTDB_HUMAN	K.TAM(+15.99)DVFVC(+57.02)TYFM(+15.99)PAAQLPELPDVELPTNK.D	Y	66.26	3328.57	-0.9	1110.53	3	75.77	11278	2	304	332	Oxidation (M); Carbamidomethylation
19	28	P02774|VTDB_HUMAN	R.RTHLPEVFLSK.V	Y	65.1	1325.75	0.5	442.923	3	41.25	5333	1	353	363
19	28	P02774|VTDB_HUMAN	K.VMDKYTFELSR.R	Y	63.77	1387.68	0.2	463.568	3	43.65	5776	1	342	352
19	28	P02774|VTDB_HUMAN	K.VM(+15.99)DKYTFELSR.R	Y	61.54	1403.68	-0.4	468.899	3	39.59	5036	1	342	352	Oxidation (M)
19	28	P02774|VTDB_HUMAN	R.THLPEVFLSK.V	Y	61.16	1169.64	-1.9	585.828	2	46.73	6345	1	354	363
19	28	P02774|VTDB_HUMAN	K.VPTADLEDVLPLAEDITNILSK.C	Y	58.81	2365.26	4.6	1183.64	2	96.37	14221	6	243	264
19	28	P02774|VTDB_HUMAN	K.LC(+57.02)DNLSTK.N	Y	50.63	949.454	1.8	475.735	2	23.06	2206	1	285	292	Carbamidomethylation
19	28	P02774|VTDB_HUMAN	K.VLEPTLK.S	Y	44.48	798.485	-0.4	400.25	2	32.81	3860	1	364	370
19	28	P02774|VTDB_HUMAN	K.LAQKVPTADLEDVLPLAEDITNILSK.C	Y	41.55	2805.54	1.8	936.188	3	91.04	13592	4	239	264
19	28	P02774|VTDB_HUMAN	K.TAM(+15.99)DVFVC(+57.02)TYFM(+15.99)PAAQLPELPDVELPTNKDVC(+57.02)DPGNTK.V	Y	35.63	4314.98	1.4	1079.75	4	72.6	10781	1	304	341	Oxidation (M); Carbamidomethylation
19	28	P02774|VTDB_HUMAN	R.SDFASNC(+57.02)C(+57.02)SINSPPLYC(+57.02)DSEIDAELKNIL	Y	33.39	3331.47	-0.2	1111.5	3	76.89	11452	1	446	474	Carbamidomethylation
32	24	P01860|IGHG3_HUMAN	R.STSGGTAALGC(+57.02)LVK.D	N	90.39	1320.67	-0.8	661.342	2	43.02	5656	1	17	30	Carbamidomethylation
32	24	P01860|IGHG3_HUMAN	K.TPLGDTTHTC(+57.02)PR.C	Y	90.01	1354.63	0.1	678.322	2	21.18	1895	1	102	113	Carbamidomethylation
32	24	P01860|IGHG3_HUMAN	K.GPSVFPLAPC(+57.02)SR.S	N	79.95	1286.64	-0.6	644.329	2	50.59	7049	1	5	16	Carbamidomethylation
32	24	P01860|IGHG3_HUMAN	K.NQVSLTC(+57.02)LVK.G	N	76.02	1160.62	-0.3	581.318	2	47.32	6455	1	291	300	Carbamidomethylation
32	24	P01860|IGHG3_HUMAN	R.TPEVTC(+57.02)VVVDVSHEDPEVQFK.W	Y	75.4	2413.15	-0.1	805.39	3	57.05	8187	1	186	206	Carbamidomethylation
32	24	P01860|IGHG3_HUMAN	R.VVSVLTVLHQDWLNGK.E	N	69.25	1807	0.8	603.341	3	70.18	10394	1	232	247
32	24	P01860|IGHG3_HUMAN	K.DTLMISR.T	N	46.06	834.427	-0.2	418.221	2	33.46	3972	1	179	185
32	24	P01860|IGHG3_HUMAN	K.DTLM(+15.99)ISR.T	N	44.65	850.422	-0.9	426.218	2	28.84	3173	1	179	185	Oxidation (M)
32	24	P01860|IGHG3_HUMAN	K.WYVDGVEVHNAK.T	Y	42.85	1415.68	-1.3	472.901	3	38.72	4888	1	207	218
32	24	P01860|IGHG3_HUMAN	R.WQQGNIFSC(+57.02)SVMHEALHNR.F	Y	35.27	2313.05	-0.9	579.27	4	52.59	7406	1	347	365	Carbamidomethylation
32	24	P01860|IGHG3_HUMAN	K.ALPAPIEK.T	N	34.98	837.496	1	419.756	2	31.5	3632	1	257	264
69	243	P60174|TPIS_HUMAN	K.SNVSDAVAQSTR.I	Y	95.7	1233.6	1	617.805	2	25.71	2635	1	232	243
69	243	P60174|TPIS_HUMAN	K.VVLAYEPVWAIGTGK.T	Y	95.28	1601.88	0.4	801.948	2	64.79	9505	1	198	212
69	243	P60174|TPIS_HUMAN	K.IAVAAQNC(+57.02)YK.V	Y	75.28	1136.56	0.4	569.29	2	26.05	2693	1	97	106	Carbamidomethylation
69	243	P60174|TPIS_HUMAN	R.HVFGESDELIGQK.V	Y	69.81	1457.71	0.2	486.912	3	38.99	4933	1	138	150
69	243	P60174|TPIS_HUMAN	K.VAHALAEGLGVIAC(+57.02)IGEK.L	Y	62.85	1806.97	0.9	603.33	3	60.3	8748	1	151	168	Carbamidomethylation
69	243	P60174|TPIS_HUMAN	K.FFVGGNWK.M	Y	50.87	953.476	1.3	477.746	2	50.32	7000	1	44	51
69	243	P60174|TPIS_HUMAN	K.ELASQPDVDGFLVGGASLKPEFVDIINAK.Q	Y	48.3	3028.58	-1.5	1010.53	3	74.32	11053	1	257	285
69	243	P60174|TPIS_HUMAN	K.TATPQQAQEVHEK.L	Y	41.9	1465.72	-0.7	489.579	3	17.5	1290	1	213	225
57	45	P25311|ZA2G_HUMAN	R.YSLTYIYTGLSK.H	Y	95.29	1407.73	0.3	704.872	2	58.45	8426	1	28	39
57	45	P25311|ZA2G_HUMAN	K.AYLEEEC(+57.02)PATLR.K	Y	87.02	1450.68	-0.4	726.345	2	40.34	5171	1	180	191	Carbamidomethylation
57	45	P25311|ZA2G_HUMAN	K.EIPAWVPFDPAAQITK.Q	Y	82.35	1781.94	-0.7	891.974	2	69.9	10349	1	150	165
57	45	P25311|ZA2G_HUMAN	K.HVEDVPAFQALGSLNDLQFFR.Y	Y	77.58	2402.2	0.7	801.742	3	78.02	11626	2	40	60
57	45	P25311|ZA2G_HUMAN	K.QKWEAEPVYVQR.A	Y	57.55	1531.78	0.9	511.601	3	36.39	4478	1	166	177
57	45	P25311|ZA2G_HUMAN	K.YYYDGKDYIEFNK.E	Y	55.19	1716.77	-0.7	573.263	3	45.01	6026	1	137	149
57	45	P25311|ZA2G_HUMAN	R.AKAYLEEEC(+57.02)PATLRK.Y	Y	45.15	1777.9	-0.7	593.641	3	30.9	3528	1	178	192	Carbamidomethylation
57	45	P25311|ZA2G_HUMAN	K.AYLEEEC(+57.02)PATLRK.Y	Y	36.45	1578.77	0.1	527.264	3	34.05	4071	1	180	192	Carbamidomethylation
57	45	P25311|ZA2G_HUMAN	R.QVEGM(+15.99)EDWKQDSQLQK.A	Y	33.94	1963.89	-0.2	655.639	3	30.48	3457	1	76	91	Oxidation (M)
44	59	P06727|APOA4_HUMAN	K.LGEVNTYAGDLQK.K	Y	87.87	1406.7	-2.3	704.358	2	38.69	4883	1	66	78
44	59	P06727|APOA4_HUMAN	K.KLVPFATELHER.L	Y	76.65	1438.79	0.4	480.605	3	40.96	5282	1	79	90
44	59	P06727|APOA4_HUMAN	R.TQVNTQAEQLR.R	Y	71.95	1286.66	-0.2	644.336	2	25.27	2563	1	144	154
44	59	P06727|APOA4_HUMAN	R.ISASAEELR.Q	Y	65.31	974.503	-0.1	488.259	2	28.22	3064	1	256	264
44	59	P06727|APOA4_HUMAN	R.LEPYADQLR.T	Y	57.97	1103.56	-0.4	552.788	2	36.07	4422	1	135	143
44	59	P06727|APOA4_HUMAN	R.SLAPYAQDTQEK.L	Y	54.48	1349.65	-1.4	675.83	2	28.62	3134	1	222	233
44	59	P06727|APOA4_HUMAN	K.LKEEIGKELEELR.A	Y	40.29	1584.87	0.7	397.226	4	44.98	6021	1	98	110
44	59	P06727|APOA4_HUMAN	K.LVPFATELHER.L	Y	39.3	1310.7	0.2	437.907	3	46.09	6227	1	80	90
44	59	P06727|APOA4_HUMAN	R.LTPYADEFK.V	Y	35.58	1082.53	-0.2	542.271	2	40.6	5219	1	201	209
85	67	P41222|PTGDS_HUMAN	R.TM(+15.99)LLQPAGSLGSYSYR.S	Y	119.47	1758.86	-0.6	880.437	2	50.49	7030	1	93	108	Oxidation (M)
85	67	P41222|PTGDS_HUMAN	K.AQGFTEDTIVFLPQTDK.C	Y	93.31	1908.95	-0.1	955.481	2	61.26	8908	2	169	185
85	67	P41222|PTGDS_HUMAN	R.SPHWGSTYSVSVVETDYDQYALLYSQGSK.G	Y	64.99	3266.5	-2.5	1089.84	3	64.53	9462	1	109	137
85	67	P41222|PTGDS_HUMAN	R.MATLYSR.T	Y	43.52	840.416	-1.3	421.215	2	29.56	3299	1	145	151
85	67	P41222|PTGDS_HUMAN	R.M(+15.99)ATLYSR.T	Y	43	856.411	1.5	429.214	2	23.06	2205	1	145	151	Oxidation (M)
85	67	P41222|PTGDS_HUMAN	K.FTAFC(+57.02)K.A	Y	35.18	772.358	-1.9	387.185	2	31.28	3596	1	163	168	Carbamidomethylation
38	31	P01859|IGHG2_HUMAN	R.STSESTAALGC(+57.02)LVK.D	N	89.35	1422.7	-1.1	712.358	2	44.24	5884	1	17	30	Carbamidomethylation
38	31	P01859|IGHG2_HUMAN	K.GPSVFPLAPC(+57.02)SR.S	N	79.95	1286.64	-0.6	644.329	2	50.59	7049	1	5	16	Carbamidomethylation
38	31	P01859|IGHG2_HUMAN	K.NQVSLTC(+57.02)LVK.G	N	76.02	1160.62	-0.3	581.318	2	47.32	6455	1	240	249	Carbamidomethylation
38	31	P01859|IGHG2_HUMAN	K.TTPPMLDSDGSFFLYSK.L	Y	70.13	1904.89	0.2	953.451	2	65.07	9553	1	272	288
38	31	P01859|IGHG2_HUMAN	K.TTPPM(+15.99)LDSDGSFFLYSK.L	Y	63.3	1920.88	-0.6	961.447	2	59.93	8683	3	272	288	Oxidation (M)
38	31	P01859|IGHG2_HUMAN	R.VVSVLTVVHQDWLNGK.E	Y	59.11	1792.98	0.2	598.669	3	64.04	9381	1	181	196
38	31	P01859|IGHG2_HUMAN	K.DTLMISR.T	N	46.06	834.427	-0.2	418.221	2	33.46	3972	1	128	134
38	31	P01859|IGHG2_HUMAN	K.DTLM(+15.99)ISR.T	N	44.65	850.422	-0.9	426.218	2	28.84	3173	1	128	134	Oxidation (M)
38	31	P01859|IGHG2_HUMAN	K.GLPAPIEK.T	Y	42.8	823.48	0.3	412.748	2	32.35	3777	1	206	213
38	31	P01859|IGHG2_HUMAN	R.VVSVLTVVHQDWLNGKEYK.C	Y	28.83	2213.18	0.5	554.304	4	60.09	8710	1	181	199
81	3388	P30041|PRDX6_HUMAN	M.PGGLLLGDVAPNFEANTTVGR.I	Y	108.96	2097.09	-0.1	1049.55	2	64.11	9393	1	2	22
81	3388	P30041|PRDX6_HUMAN	K.DINAYNC(+57.02)EEPTEK.L	Y	69.36	1581.66	-1.6	791.837	2	29.22	3237	1	85	97	Carbamidomethylation
81	3388	P30041|PRDX6_HUMAN	R.VVFVFGPDKK.L	Y	66.85	1134.64	0.1	379.222	3	45.87	6187	1	133	142
81	3388	P30041|PRDX6_HUMAN	R.DFTPVC(+57.02)TTELGR.A	Y	60.79	1394.65	0.2	698.332	2	45.3	6079	1	42	53	Carbamidomethylation
81	3388	P30041|PRDX6_HUMAN	K.LIALSIDSVEDHLAWSK.D	Y	53.39	1896	0.8	633.008	3	66.56	9800	1	68	84
70	21	P01876|IGHA1_HUMAN	R.QEPSQGTTTFAVTSILR.V	Y	94.22	1834.94	-2.1	918.477	2	59.46	8603	1	283	299
70	21	P01876|IGHA1_HUMAN	K.TPLTATLSK.S	Y	72.47	930.539	-0.9	466.276	2	33.79	4027	1	213	221
70	21	P01876|IGHA1_HUMAN	R.WLQGSQELPR.E	Y	70.47	1212.63	-1.1	607.319	2	41.51	5380	1	264	273
70	21	P01876|IGHA1_HUMAN	R.DASGVTFTWTPSSGK.S	Y	67.29	1539.72	-1	770.867	2	50.88	7102	1	154	168
70	21	P01876|IGHA1_HUMAN	K.YLTWASR.Q	Y	55.64	895.455	0.9	448.735	2	40.4	5182	1	276	282
70	21	P01876|IGHA1_HUMAN	K.SAVQGPPER.D	Y	49.46	939.477	6	470.749	2	18.49	1452	1	169	177
70	21	P01876|IGHA1_HUMAN	K.KGDTFSC(+57.02)M(+15.99)VGHEALPLAFTQK.T	Y	35.31	2352.12	0.6	785.049	3	51.43	7196	1	307	327	Carbamidomethylation; Oxidation (M)
70	21	P01876|IGHA1_HUMAN	K.SGNTFRPEVHLLPPPSEELALNELVTLTC(+57.02)LAR.G	Y	34.47	3572.87	-2.1	894.222	4	82.48	12310	1	222	253	Carbamidomethylation
51	95	P00450|CERU_HUMAN	K.ALYLQYTDETFR.T	Y	90.06	1518.74	-0.2	760.375	2	53.87	7634	1	70	81
51	95	P00450|CERU_HUMAN	K.HYYIGIIETTWDYASDHGEK.K	Y	85.56	2397.09	0.5	800.038	3	62.53	9122	1	23	42
51	95	P00450|CERU_HUMAN	K.LISVDTEHSNIYLQNGPDR.I	Y	66.06	2170.07	-1	724.362	3	44.99	6022	1	44	62
51	95	P00450|CERU_HUMAN	R.TTIEKPVWLGFLGPIIK.A	Y	62.29	1911.12	0	638.048	3	77.74	11584	2	82	98
51	95	P00450|CERU_HUMAN	K.KLISVDTEHSNIYLQNGPDR.I	Y	49.25	2298.16	-1.2	575.547	4	42	5469	1	43	62
51	95	P00450|CERU_HUMAN	K.AETGDKVYVHLK.N	Y	46.79	1358.72	-0.8	453.913	3	27.78	2986	1	99	110
51	95	P00450|CERU_HUMAN	K.NLASRPYTFHSHGITYYK.E	Y	43.66	2154.06	-1.1	719.028	3	36.09	4426	1	111	128
186	69	P80748|LV302_HUMAN	R.FSGSNSGNTATLTISR.V	Y	104.82	1611.79	-1	806.899	2	35.43	4311	1	60	75
186	69	P80748|LV302_HUMAN	YVLTQPPSVSVAPGETAR.L	Y	90.63	1870.98	0	936.497	2	46.88	6374	1	1	18
186	69	P80748|LV302_HUMAN	K.LTVLSQPK	Y	62.23	884.533	-1.8	443.273	2	31.76	3676	1	104	111
186	69	P80748|LV302_HUMAN	R.DRPSGIPER.F	Y	44.35	1025.53	-0.1	513.77	2	19.86	1676	1	51	59
86	3395	P02753|RET4_HUMAN	R.LLNLDGTC(+57.02)ADSYSFVFSR.D	Y	108.64	2063.96	-1.4	1032.99	2	67.24	9910	1	140	157	Carbamidomethylation
86	3395	P02753|RET4_HUMAN	K.KDPEGLFLQDNIVAEFSVDETGQM(+15.99)SATAK.G	Y	94.62	3155.5	-1.6	1052.84	3	69.09	10218	1	48	76	Oxidation (M)
86	3395	P02753|RET4_HUMAN	R.FSGTWYAM(+15.99)AK.K	Y	53.58	1176.53	-0.3	589.271	2	40.9	5272	1	38	47	Oxidation (M)
43	97	P01610|KV118_HUMAN	DIQM(+15.99)TQSPSSLSASVGDR.V	N	111.05	1893.87	-1.2	947.943	2	36.43	4484	3	1	18	Oxidation (M)
43	97	P01610|KV118_HUMAN	DIQMTQSPSSLSASVGDR.V	N	110.39	1877.88	-2.5	939.944	2	43.75	5795	4	1	18
43	97	P01610|KV118_HUMAN	R.LIYGATSLQSGVPSR.F	Y	63.45	1547.83	-0.6	774.922	2	44.38	5910	1	47	61
43	97	P01610|KV118_HUMAN	R.VTITC(+57.02)R.A	N	43.5	748.39	0.8	375.203	2	20.47	1777	1	19	24	Carbamidomethylation
43	97	P01610|KV118_HUMAN	K.RLIYGATSLQSGVPSR.F	Y	42.52	1703.93	-7.2	852.967	2	50.51	7034	1	46	61
43	97	P01610|KV118_HUMAN	DIQM(+15.99)TQSPSSLSASVGDRVTITC(+57.02)R.A	Y	37.6	2624.25	-1.2	875.757	3	45.61	6137	2	1	24	Oxidation (M); Carbamidomethylation
43	97	P01610|KV118_HUMAN	DIQMTQSPSSLSASVGDRVTITC(+57.02)R.A	Y	33.89	2608.26	0	870.427	3	49.98	6936	1	1	24	Carbamidomethylation
71	278	P54108|CRIS3_HUMAN	K.YYYVC(+57.02)QYC(+57.02)PAGNWANR.L	Y	79.16	2083.87	-0.9	1042.94	2	50.34	7002	1	165	180	Carbamidomethylation
71	278	P54108|CRIS3_HUMAN	K.YEDLYSNC(+57.02)K.S	Y	72.13	1190.49	-0.1	596.253	2	28.37	3089	1	209	217	Carbamidomethylation
71	278	P54108|CRIS3_HUMAN	K.TPNAVVGHYTQVVWYSSYLVGC(+57.02)GNAYC(+57.02)PNQK.V	Y	70.14	3531.63	-1.7	1178.22	3	65.9	9692	3	131	161	Carbamidomethylation
71	278	P54108|CRIS3_HUMAN	K.M(+15.99)EWNKEAAANAQK.W	Y	64.57	1505.69	0.5	502.905	3	20.53	1787	1	63	75	Oxidation (M)
71	278	P54108|CRIS3_HUMAN	K.WANQC(+57.02)NYR.H	Y	51.18	1110.47	-0.5	556.24	2	23.88	2337	1	76	83	Carbamidomethylation
71	278	P54108|CRIS3_HUMAN	R.RAVSPPAR.N	Y	33	852.493	0.1	427.254	2	17.84	1347	1	51	58
71	278	P54108|CRIS3_HUMAN	K.LTLTC(+57.02)K.H	Y	31.96	734.4	0	368.207	2	26.19	2716	1	221	226	Carbamidomethylation
46	161	Q13790|APOF_HUMAN	R.DGAIDLGYDLLM(+15.99)TM(+15.99)AGM(+15.99)SGGPM(+15.99)GLAISAALKPALR.S	Y	90.12	3540.73	-1.8	1181.25	3	73.97	10998	3	216	250	Oxidation (M)
46	161	Q13790|APOF_HUMAN	R.SGVQQLIQYYQDQK.D	Y	72.35	1696.84	-0.7	849.428	2	56.45	8083	1	251	264
46	161	Q13790|APOF_HUMAN	K.SYDLDPGAGSLEI	Y	59.67	1335.62	0.6	668.817	2	61.34	8922	1	314	326
46	161	Q13790|APOF_HUMAN	K.EQAVHNVVQLLPGVGTFYNLGTALYYATQNC(+57.02)LGK.A	Y	59.1	3737.89	-0.4	1246.97	3	92.4	13752	2	176	209	Carbamidomethylation
46	161	Q13790|APOF_HUMAN	R.GRDGAIDLGYDLLM(+15.99)TM(+15.99)AGM(+15.99)SGGPM(+15.99)GLAISAALKPALR.S	Y	56.36	3753.86	-0.7	939.471	4	69.36	10262	2	214	250	Oxidation (M)
46	161	Q13790|APOF_HUMAN	R.DGAIDLGYDLLM(+15.99)TM(+15.99)AGMSGGPM(+15.99)GLAISAALKPALR.S	Y	33.21	3524.74	-1.6	1175.92	3	78.2	11653	1	216	250	Oxidation (M)
46	161	Q13790|APOF_HUMAN	R.DGAIDLGYDLLMTM(+15.99)AGM(+15.99)SGGPM(+15.99)GLAISAALKPALR.S	Y	32.87	3524.74	2.7	1175.92	3	78.35	11676	1	216	250	Oxidation (M)
65	3393	P02745|C1QA_HUMAN	K.GHIYQGSEADSVFSGFLIFPSA	Y	87.86	2328.11	-0.2	1165.06	2	81.4	12143	1	224	245
65	3393	P02745|C1QA_HUMAN	K.GLFQVVSGGMVLQLQQGDQVWVEKDPK.K	Y	71.57	2984.54	-2.5	995.852	3	74.18	11031	1	196	222
65	3393	P02745|C1QA_HUMAN	R.SLGFC(+57.02)DTTNK.G	Y	65.22	1141.51	-0.1	571.761	2	32.65	3830	1	186	195	Carbamidomethylation
65	3393	P02745|C1QA_HUMAN	K.KGHIYQGSEADSVFSGFLIFPSA	Y	52.98	2456.2	0.6	819.741	3	74.79	11127	2	223	245
65	3393	P02745|C1QA_HUMAN	K.GLFQVVSGGM(+15.99)VLQLQQGDQVWVEKDPKK.G	Y	43.96	3128.63	0.8	783.166	4	63.27	9249	2	196	223	Oxidation (M)
65	3393	P02745|C1QA_HUMAN	K.GLFQVVSGGM(+15.99)VLQLQQGDQVWVEKDPK.K	Y	43.91	3000.54	-0.3	751.141	4	66.43	9779	2	196	222	Oxidation (M)
88	3508	P02760|AMBP_HUMAN	K.WYNLAIGSTC(+57.02)PWLK.K	Y	90.76	1707.84	-0.2	854.929	2	67.8	10001	1	44	57	Carbamidomethylation
88	3508	P02760|AMBP_HUMAN	R.ETLLQDFR.V	Y	61.45	1020.52	-0.4	511.269	2	52.22	7339	2	159	166
88	3508	P02760|AMBP_HUMAN	R.KGVC(+57.02)EETSGAYEKTDTDGK.F	Y	57.83	2073.92	0.1	692.313	3	19.74	1657	1	88	106	Carbamidomethylation
88	3508	P02760|AMBP_HUMAN	R.KGVC(+57.02)EETSGAYEK.T	Y	35.1	1456.65	0.7	486.558	3	18.95	1527	1	88	100	Carbamidomethylation
109	46	P83593|KV405_HUMAN	R.SSQSVLYSSNNK.N	N	85.63	1312.63	0.4	657.321	2	24.27	2399	1	25	36
109	46	P83593|KV405_HUMAN	K.LLFSWASTR.E	Y	81.17	1079.58	0	540.795	2	60.47	8777	2	52	60
109	46	P83593|KV405_HUMAN	R.ESGVPDR.F	N	44.53	758.356	0.5	380.185	2	16.92	1193	1	61	67
109	46	P83593|KV405_HUMAN	K.NYLAWYQQKPGQAPK.L	Y	31.64	1790.91	-0.4	597.977	3	43.74	5793	1	37	51
109	46	P83593|KV405_HUMAN	R.ATINC(+57.02)R.S	Y	30.25	733.354	-0.7	367.684	2	16.58	1140	1	19	24	Carbamidomethylation
72	30	P19823|ITIH2_HUMAN	K.AHVSFKPTVAQQR.I	Y	80.11	1467.79	0.9	490.273	3	25.78	2647	1	247	259
72	30	P19823|ITIH2_HUMAN	R.SSALDM(+15.99)ENFR.T	Y	60.87	1184.51	-0.5	593.264	2	32.6	3822	1	157	166	Oxidation (M)
72	30	P19823|ITIH2_HUMAN	K.HLEVDVWVIEPQGLR.F	Y	49.27	1788.95	4.5	597.327	3	63.76	9333	1	208	222
72	30	P19823|ITIH2_HUMAN	R.FLHVPDTFEGHFDGVPVISK.G	Y	43.19	2240.13	0.4	561.039	4	60.25	8739	1	223	242
72	30	P19823|ITIH2_HUMAN	K.DPEKPEASM(+15.99)EVK.G	Y	38.5	1374.63	-0.6	688.324	2	28.94	3189	1	879	890	Oxidation (M)
72	30	P19823|ITIH2_HUMAN	R.IYGNQDTSSQLKK.F	Y	31.3	1480.75	0.6	494.592	3	20.67	1809	1	476	488
34	48	P08603|CFAH_HUMAN	K.SPDVINGSPISQK.I	Y	80.43	1340.69	-1.7	671.353	2	35.39	4306	1	212	224
34	48	P08603|CFAH_HUMAN	K.AVYTC(+57.02)NEGYQLLGEINYR.E	Y	63.21	2162.01	-1.1	721.677	3	61.23	8903	1	110	127	Carbamidomethylation
34	48	P08603|CFAH_HUMAN	R.EIM(+15.99)ENYNIALR.W	N	61.68	1380.67	-1	691.342	2	43.53	5753	1	1172	1182	Oxidation (M)
34	48	P08603|CFAH_HUMAN	K.RPC(+57.02)GHPGDTPFGTFTLTGGNVFEYGVK.A	Y	46.84	2910.38	0.5	728.602	4	64.18	9405	1	83	109	Carbamidomethylation
83	68	P05546|HEP2_HUMAN	K.TLEAQLTPR.V	Y	67.35	1027.57	-0.5	514.79	2	35.77	4371	1	368	376
83	68	P05546|HEP2_HUMAN	K.NYNLVESLK.L	Y	64.37	1078.57	-0.5	540.29	2	47.27	6446	2	402	410
83	68	P05546|HEP2_HUMAN	K.HQGTITVNEEGTQATTVTTVGFM(+15.99)PLSTQVR.F	Y	63.45	3218.59	-3.1	1073.87	3	52.47	7386	1	439	468	Oxidation (M)
83	68	P05546|HEP2_HUMAN	R.FTVDRPFLFLIYEHR.T	Y	61.59	1952.03	1.1	489.015	4	68.72	10156	2	469	483
83	68	P05546|HEP2_HUMAN	R.TSC(+57.02)LLFM(+15.99)GR.V	Y	57.13	1099.52	-0.6	550.765	2	43.91	5825	1	484	492	Carbamidomethylation; Oxidation (M)
64	82	P01714|LV301_HUMAN	SELTQDPAVSVALGQTVR.I	Y	99.06	1869.98	-2.4	935.995	2	52.32	7357	4	1	18
64	82	P01714|LV301_HUMAN	R.NNRPSGIPDR.F	Y	61.71	1124.57	0.5	375.864	3	18.98	1531	2	50	59
64	82	P01714|LV301_HUMAN	R.ITC(+57.02)QGDSLR.G	Y	49.08	1048.5	0.7	525.256	2	20.73	1820	1	19	27	Carbamidomethylation
140	342	P05543|THBG_HUMAN	K.FSISATYDLGATLLK.M	Y	80.89	1598.86	-0.3	800.435	2	70.42	10433	1	308	322
140	342	P05543|THBG_HUMAN	R.SFM(+15.99)LLILER.S	Y	62.31	1136.63	-1.2	569.32	2	66.18	9738	1	390	398	Oxidation (M)
140	342	P05543|THBG_HUMAN	K.NALALFVLPK.E	Y	61.41	1084.66	-6.8	543.336	2	67.93	10024	1	264	273
140	342	P05543|THBG_HUMAN	K.GTEAAAVPEVELSDQPENTFLHPIIQIDR.S	Y	35.09	3188.6	-2.6	1063.87	3	67.99	10033	1	361	389
143	162	P02747|C1QC_HUMAN	R.FNAVLTNPQGDYDTSTGK.F	Y	94.67	1926.9	-2.8	964.452	2	42.75	5605	1	140	157
143	162	P02747|C1QC_HUMAN	R.QTHQPPAPNSLIR.F	Y	49.66	1457.77	1.4	486.933	3	31.55	3641	1	127	139
143	162	P02747|C1QC_HUMAN	K.FQSVFTVTR.Q	Y	42.71	1083.57	2.3	542.794	2	48.06	6591	1	118	126
87	3394	P01019|ANGT_HUMAN	K.VLSALQAVQGLLVAQGR.A	Y	71.16	1722.02	1.5	575.013	3	76.45	11383	2	180	196
87	3394	P01019|ANGT_HUMAN	R.ADSQAQLLLSTVVGVFTAPGLHLK.Q	Y	69.47	2464.37	-0.6	822.463	3	91.92	13696	4	197	220
87	3394	P01019|ANGT_HUMAN	K.ALQDQLVLVAAK.L	Y	66.52	1267.75	0.2	634.882	2	51.68	7239	1	83	94
82	66	P04217|A1BG_HUMAN	R.TPGAAANLELIFVGPQHAGNYR.C	Y	60.82	2295.18	-0.8	766.065	3	62.48	9112	1	448	469
82	66	P04217|A1BG_HUMAN	R.SWVPHTFESELSDPVELLVAES	Y	60.31	2470.19	0	1236.1	2	81.69	12188	2	474	495
82	66	P04217|A1BG_HUMAN	K.LLELTGPK.S	Y	44.37	869.522	0.6	435.769	2	41.56	5390	1	107	114
82	66	P04217|A1BG_HUMAN	R.GVTFLLR.R	Y	40.91	804.486	-0.4	403.25	2	52.42	7376	1	145	151
82	66	P04217|A1BG_HUMAN	K.HQFLLTGDTQGR.Y	Y	37.7	1371.69	0.7	458.237	3	35.7	4358	1	79	90
141	96	P04434|KV310_HUMAN	R.LLIYGASTR.A	N	63.77	992.565	-0.5	497.29	2	42.18	5502	1	67	75
141	96	P04434|KV310_HUMAN	R.EIVMTQSPPTLSLSPGER.V	Y	48.09	1940.99	8.5	971.509	2	53	7478	1	21	38
141	96	P04434|KV310_HUMAN	R.VTLSC(+57.02)R.A	Y	38.34	734.375	0.5	368.195	2	19.79	1664	2	39	44	Carbamidomethylation
141	96	P04434|KV310_HUMAN	R.ATSIPAR.F	Y	31.09	714.402	0.7	358.209	2	20.24	1738	1	76	82
142	106	P19827|ITIH1_HUMAN	R.EVAFDLEIPK.T	Y	62.34	1159.61	0.2	580.814	2	58.71	8471	1	84	93
142	106	P19827|ITIH1_HUMAN	R.FAHYVVTSQVVNTANEAR.E	Y	51.29	2005	-1.1	669.341	3	41.57	5392	1	66	83
142	106	P19827|ITIH1_HUMAN	K.VTFQLTYEEVLKR.N	Y	36.95	1624.88	0.2	542.635	3	56.3	8057	1	158	170
273	200	O95445|APOM_HUMAN	K.AFLLTPR.N	Y	61.82	816.486	0.3	409.25	2	46.75	6349	1	172	178
273	200	O95445|APOM_HUMAN	K.WIYHLTEGSTDLR.T	Y	44.21	1589.78	1.3	530.936	3	48.25	6627	1	100	112
273	200	O95445|APOM_HUMAN	R.FLLYNR.S	Y	33.07	824.455	-1.6	413.234	2	44.8	5988	1	144	149

## Sheet: HC3
Protein Group	Protein ID	Protein Accession	Peptide	Unique	-10lgP	Mass	ppm	m/z	z	RT	Scan	#Spec	Start	End	PTM
1	3	P02647|APOA1_HUMAN	R.DYVSQFEGSALGK.Q	Y	111.31	1399.66	-0.6	700.838	2	52.58	6917	46	52	64
1	3	P02647|APOA1_HUMAN	K.VSFLSALEEYTK.K	Y	99.55	1385.71	0.5	693.861	2	72.01	10096	42	251	262
1	3	P02647|APOA1_HUMAN	K.LREQLGPVTQEFWDNLEK.E	Y	98.64	2201.11	-0.1	734.711	3	56.58	7610	7	84	101
1	3	P02647|APOA1_HUMAN	K.LLDNWDSVTSTFSK.L	Y	98.1	1611.78	-0.8	806.896	2	55.94	7500	69	70	83
1	3	P02647|APOA1_HUMAN	R.EQLGPVTQEFWDNLEK.E	Y	94.11	1931.93	-0.5	966.97	2	67.74	9427	2	86	101
1	3	P02647|APOA1_HUMAN	K.QLNLKLLDNWDSVTSTFSK.L	Y	93.6	2208.14	0.3	737.055	3	70.4	9844	1	65	83
1	3	P02647|APOA1_HUMAN	R.VKDLATVYVDVLKDSGR.D	Y	90.79	1877.03	-0.3	626.682	3	55.61	7445	8	35	51
1	3	P02647|APOA1_HUMAN	R.VKDLATVYVDVLK.D	Y	87.4	1461.84	0.3	488.289	3	60.96	8337	57	35	47
1	3	P02647|APOA1_HUMAN	K.AKPALEDLRQGLLPVLESFK.V	Y	85.06	2223.26	-2.4	1112.64	2	72.09	10109	8	231	250
1	3	P02647|APOA1_HUMAN	K.DLATVYVDVLK.D	Y	84.91	1234.68	0	618.348	2	63.67	8776	29	37	47
1	3	P02647|APOA1_HUMAN	R.QGLLPVLESFK.V	Y	84.55	1229.7	0.4	615.859	2	70.18	9810	34	240	250
1	3	P02647|APOA1_HUMAN	K.DSGRDYVSQFEGSALGK.Q	Y	82.43	1814.84	-0.4	605.955	3	49.34	6345	15	48	64
1	3	P02647|APOA1_HUMAN	R.EQLGPVTQEFWDNLEKETEGLR.Q	Y	82.36	2617.27	-1.2	1309.64	2	77.64	10955	1	86	107
1	3	P02647|APOA1_HUMAN	K.WQEEMELYR.Q	Y	79.61	1282.57	-0.5	642.29	2	46.96	5927	14	132	140
1	3	P02647|APOA1_HUMAN	K.AKVQPYLDDFQKK.W	Y	76.09	1578.84	-0.7	527.287	3	35.21	3929	2	119	131
1	3	P02647|APOA1_HUMAN	K.DLATVYVDVLKDSGR.D	Y	75.44	1649.86	0.3	550.962	3	63.8	8798	3	37	51
1	3	P02647|APOA1_HUMAN	K.KWQEEMELYR.Q	Y	75.13	1410.66	0.2	471.227	3	42.95	5234	2	131	140
1	3	P02647|APOA1_HUMAN	K.VQPYLDDFQK.K	Y	74.49	1251.61	-1.1	626.813	2	43.84	5388	3	121	130
1	3	P02647|APOA1_HUMAN	K.LSPLGEEMR.D	Y	74.17	1030.51	-0.4	516.263	2	38.5	4487	2	165	173
1	3	P02647|APOA1_HUMAN	K.VQPYLDDFQKK.W	Y	72.83	1379.71	-1	690.861	2	38.03	4409	27	121	131
1	3	P02647|APOA1_HUMAN	K.LSPLGEEM(+15.99)R.D	Y	70.25	1046.51	-1.7	524.26	2	30.04	3043	1	165	173	Oxidation (M)
1	3	P02647|APOA1_HUMAN	R.THLAPYSDELR.Q	Y	67.59	1300.64	-0.9	434.554	3	34.37	3782	62	185	195
1	3	P02647|APOA1_HUMAN	K.ATEHLSTLSEK.A	Y	65.82	1214.61	-0.3	405.879	3	23.08	1889	15	220	230
1	3	P02647|APOA1_HUMAN	K.LREQLGPVTQEFWDNLEKETEGLR.Q	Y	64.57	2886.45	-2.2	963.155	3	74.88	10539	10	84	107
1	3	P02647|APOA1_HUMAN	K.AKVQPYLDDFQK.K	Y	63.74	1450.75	-0.6	484.589	3	39.99	4739	1	119	130
1	3	P02647|APOA1_HUMAN	K.ETEGLRQEMSKDLEEVK.A	Y	63.73	2019.98	-1	674.333	3	44.24	5457	1	102	118
1	3	P02647|APOA1_HUMAN	K.AKPALEDLR.Q	Y	60.69	1011.57	0.3	506.793	2	30.32	3093	15	231	239
1	3	P02647|APOA1_HUMAN	K.KWQEEM(+15.99)ELYR.Q	Y	60.64	1426.65	-0.7	476.559	3	33.63	3657	4	131	140	Oxidation (M)
1	3	P02647|APOA1_HUMAN	K.WQEEM(+15.99)ELYR.Q	Y	60.59	1298.56	-0.9	650.287	2	38.9	4553	11	132	140	Oxidation (M)
1	3	P02647|APOA1_HUMAN	R.LAEYHAK.A	Y	58.75	830.429	0.5	416.222	2	17.48	967	1	213	219
1	3	P02647|APOA1_HUMAN	K.LREQLGPVTQEFWDNLEKETEGLRQEM(+15.99)SK.D	Y	58.09	3505.71	-1	877.435	4	111.42	15041	9	84	112	Oxidation (M)
1	3	P02647|APOA1_HUMAN	R.VKDLATVYVDVLKDSGRDYVSQFEGSALGK.Q	Y	57.97	3258.68	0.4	815.677	4	66.83	9285	4	35	64
1	3	P02647|APOA1_HUMAN	R.HFWQQDEPPQSPWDR.V	Y	56.1	1951.86	-0.7	651.627	3	47.42	6010	1	20	34
1	3	P02647|APOA1_HUMAN	R.AELQEGAR.Q	Y	55.35	872.435	0.1	437.225	2	18.22	1090	1	148	155
1	3	P02647|APOA1_HUMAN	K.VEPLRAELQEGAR.Q	Y	55.08	1466.78	-0.4	489.935	3	34.94	3881	6	143	155
1	3	P02647|APOA1_HUMAN	K.LLDNWDSVTSTFSKLR.E	Y	54.8	1880.96	2	627.996	3	65.92	9141	1	70	85
1	3	P02647|APOA1_HUMAN	K.VSFLSALEEYTKK.L	Y	54.73	1513.8	-0.1	505.608	3	65.49	9073	5	251	263
1	3	P02647|APOA1_HUMAN	R.AHVDALR.T	Y	54.05	780.424	1	391.22	2	18.89	1198	1	178	184
1	3	P02647|APOA1_HUMAN	K.DLEEVKAK.V	Y	52.32	930.502	-0.2	466.258	2	20.25	1418	1	113	120
1	3	P02647|APOA1_HUMAN	R.THLAPYSDELRQR.L	Y	51.17	1584.8	-1.3	529.274	3	30.38	3104	5	185	197
1	3	P02647|APOA1_HUMAN	K.LHELQEK.L	Y	48.79	895.476	-1.4	448.745	2	18.35	1110	1	158	164
1	3	P02647|APOA1_HUMAN	K.LREQLGPVTQEFWDNLEKETEGLRQEM(+15.99)SKDLEEVKAK.V	Y	48.09	4418.21	-1.6	884.647	5	71.74	10053	4	84	120	Oxidation (M)
1	3	P02647|APOA1_HUMAN	K.DLATVYVDVLKDSGRDYVSQFEGSALGK.Q	Y	47.48	3031.51	0.5	758.886	4	74.92	10545	2	37	64
1	3	P02647|APOA1_HUMAN	K.LREQLGPVTQEFWDNLEKETEGLRQEMSKDLEEVK.A	Y	47.25	4203.08	-1	841.622	5	72.19	10125	2	84	118
1	3	P02647|APOA1_HUMAN	K.DLEEVK.A	N	45.76	731.37	0.5	366.692	2	26.41	2430	2	113	118
1	3	P02647|APOA1_HUMAN	K.LREQLGPVTQEFWDNLEKETEGLRQEM(+15.99)SKDLEEVK.A	Y	44.19	4219.07	-1.6	1055.77	4	61.2	8377	9	84	118	Oxidation (M)
1	3	P02647|APOA1_HUMAN	K.ETEGLRQEMSK.D	Y	41.24	1306.62	-0.3	436.547	3	22.69	1823	1	102	112
1	3	P02647|APOA1_HUMAN	R.LAARLEALKENGGAR.L	Y	41.13	1567.88	0.1	392.977	4	30.45	3115	1	198	212
1	3	P02647|APOA1_HUMAN	R.DYVSQFEGSALGKQLNLK.L	Y	39.52	1996.03	0.4	666.35	3	60.91	8330	1	52	69
1	3	P02647|APOA1_HUMAN	K.DSGRDYVSQFEGSALGKQLNLK.L	Y	39.11	2411.21	0.6	603.81	4	57.42	7743	1	48	69
1	3	P02647|APOA1_HUMAN	R.LEALKENGGAR.L	Y	38.24	1156.62	-0.2	386.547	3	20.66	1486	1	202	212
1	3	P02647|APOA1_HUMAN	K.VSFLSALEEYTKKLNTQ	Y	37.81	1970.04	1.3	657.687	3	74.57	10491	1	251	267
1	3	P02647|APOA1_HUMAN	R.QEMSKDLEEVK.A	Y	36.13	1334.64	-0.8	445.887	3	28.99	2867	1	108	118
1	3	P02647|APOA1_HUMAN	R.QEM(+15.99)SKDLEEVK.A	Y	35.8	1350.63	1.2	451.219	3	21	1542	1	108	118	Oxidation (M)
1	3	P02647|APOA1_HUMAN	K.LREQLGPVTQEFWDNLEKETEGLRQEMSK.D	Y	34.5	3489.72	3.8	873.441	4	63.61	8766	4	84	112
1	3	P02647|APOA1_HUMAN	R.LAEYHAKATEHLSTLSEK.A	Y	32.33	2027.03	0.8	507.766	4	29.34	2927	1	213	230
1	3	P02647|APOA1_HUMAN	K.LSPLGEEMRDR.A	Y	32.26	1301.64	-0.7	434.887	3	34.5	3804	1	165	175
1	3	P02647|APOA1_HUMAN	R.DYVSQ(+156.12)FEGSALGK.Q	Y	30	1555.78	-7.6	519.596	3	45.22	5621	1	52	64	SL-HNE (RQ)
1	3	P02647|APOA1_HUMAN	R.QKVEPLR.A	Y	29.68	868.513	-0.3	435.264	2	19.17	1243	1	141	147
6	5	P02768|ALBU_HUMAN	K.QNC(+57.02)ELFEQLGEYK.F	Y	103.57	1656.75	-0.9	829.379	2	55.55	7434	3	414	426	Carbamidomethylation
6	5	P02768|ALBU_HUMAN	R.HPYFYAPELLFFAK.R	Y	98.8	1741.89	0.5	581.636	3	74.99	10556	1	170	183
6	5	P02768|ALBU_HUMAN	K.VPQVSTPTLVEVSR.N	Y	97.63	1510.84	-0.7	756.424	2	47.27	5984	1	439	452
6	5	P02768|ALBU_HUMAN	K.DVFLGM(+15.99)FLYEYAR.R	Y	95.64	1638.78	-0.2	820.395	2	76.16	10733	2	348	360	Oxidation (M)
6	5	P02768|ALBU_HUMAN	K.TC(+57.02)VADESAENC(+57.02)DK.S	Y	95.15	1497.57	-0.3	749.793	2	18.77	1177	1	76	88	Carbamidomethylation
6	5	P02768|ALBU_HUMAN	K.AVMDDFAAFVEK.C	Y	94.45	1341.63	-1.3	671.82	2	63.86	8809	3	570	581
6	5	P02768|ALBU_HUMAN	K.LVNEVTEFAK.T	Y	94.04	1148.61	-0.4	575.311	2	42.62	5179	1	66	75
6	5	P02768|ALBU_HUMAN	K.AVM(+15.99)DDFAAFVEK.C	Y	92.47	1357.62	-0.7	679.818	2	54.34	7225	8	570	581	Oxidation (M)
6	5	P02768|ALBU_HUMAN	R.M(+15.99)PC(+57.02)AEDYLSVVLNQLC(+57.02)VLHEK.T	Y	92.23	2533.2	0.5	845.408	3	80.31	11352	8	470	490	Oxidation (M); Carbamidomethylation
6	5	P02768|ALBU_HUMAN	K.ALVLIAFAQYLQQC(+57.02)PFEDHVK.L	Y	90.05	2489.28	-1	830.766	3	82.94	11744	7	45	65	Carbamidomethylation
6	5	P02768|ALBU_HUMAN	K.SHC(+57.02)IAEVENDEMPADLPSLAADFVESK.D	Y	90.04	2973.34	-1.8	992.118	3	71.78	10060	4	311	337	Carbamidomethylation
6	5	P02768|ALBU_HUMAN	K.YIC(+57.02)ENQDSISSK.L	Y	87.75	1442.63	-0.1	722.325	2	26.26	2405	2	287	298	Carbamidomethylation
6	5	P02768|ALBU_HUMAN	R.RHPDYSVVLLLR.L	Y	81.61	1466.84	0.3	489.953	3	52.77	6950	1	361	372
6	5	P02768|ALBU_HUMAN	R.MPC(+57.02)AEDYLSVVLNQLC(+57.02)VLHEK.T	Y	80.5	2517.21	-1.5	840.075	3	83.3	11799	2	470	490	Carbamidomethylation
6	5	P02768|ALBU_HUMAN	K.C(+57.02)C(+57.02)TESLVNR.R	Y	76.5	1137.49	-0.8	569.752	2	25.74	2317	2	500	508	Carbamidomethylation
6	5	P02768|ALBU_HUMAN	K.SHC(+57.02)IAEVENDEM(+15.99)PADLPSLAADFVESK.D	Y	76.07	2989.33	-2.4	997.449	3	66.49	9232	1	311	337	Carbamidomethylation; Oxidation (M)
6	5	P02768|ALBU_HUMAN	K.SLHTLFGDK.L	Y	73.94	1016.53	0.3	509.272	2	39.48	4651	1	89	97
6	5	P02768|ALBU_HUMAN	R.RPC(+57.02)FSALEVDETYVPK.E	Y	73.88	1909.92	-0.1	637.649	3	50.03	6466	4	509	524	Carbamidomethylation
6	5	P02768|ALBU_HUMAN	K.KVPQVSTPTLVEVSR.N	Y	73.83	1638.93	-0.3	547.317	3	43.28	5291	26	438	452
6	5	P02768|ALBU_HUMAN	K.VFDEFKPLVEEPQNLIK.Q	Y	73.08	2044.09	0.2	682.37	3	61.09	8359	8	397	413
6	5	P02768|ALBU_HUMAN	R.ETYGEMADC(+57.02)C(+57.02)AK.Q	Y	72.3	1433.53	-0.2	717.77	2	28.46	2777	1	106	117	Carbamidomethylation
6	5	P02768|ALBU_HUMAN	K.ADDKETC(+57.02)FAEEGK.K	Y	71.14	1498.62	-2.3	750.318	2	22.41	1777	2	585	597	Carbamidomethylation
6	5	P02768|ALBU_HUMAN	R.RHPYFYAPELLFFAK.R	Y	71.08	1897.99	-1.7	633.669	3	69.07	9637	4	169	183
6	5	P02768|ALBU_HUMAN	K.QNC(+57.02)ELFEQLGEYKFQNALLVR.Y	Y	70.61	2598.29	-1.4	867.103	3	69.12	9645	3	414	434	Carbamidomethylation
6	5	P02768|ALBU_HUMAN	R.YKAAFTEC(+57.02)C(+57.02)QAADK.A	Y	69.91	1661.72	-0.3	554.913	3	27.57	2628	2	185	198	Carbamidomethylation
6	5	P02768|ALBU_HUMAN	K.KQTALVELVK.H	Y	66.02	1127.69	-0.3	564.853	2	39.42	4640	1	549	558
6	5	P02768|ALBU_HUMAN	K.EQLKAVMDDFAAFVEK.C	Y	65.3	1839.91	1.1	614.311	3	71.11	9953	1	566	581
6	5	P02768|ALBU_HUMAN	K.DDNPNLPR.L	Y	64.97	939.441	0.3	470.728	2	24.23	2075	1	131	138
6	5	P02768|ALBU_HUMAN	K.LVAASQAALGL	Y	63.84	1012.59	0	507.303	2	53.27	7038	2	599	609
6	5	P02768|ALBU_HUMAN	K.DVFLGMFLYEYAR.R	Y	63.82	1622.78	-0.5	812.397	2	83.16	11779	1	348	360
6	5	P02768|ALBU_HUMAN	K.RM(+15.99)PC(+57.02)AEDYLSVVLNQLC(+57.02)VLHEK.T	Y	63.75	2689.3	-1.9	897.44	3	77.65	10957	9	469	490	Oxidation (M); Carbamidomethylation
6	5	P02768|ALBU_HUMAN	K.YLYEIAR.R	Y	60.79	926.486	-0.6	464.25	2	40.58	4838	1	162	168
6	5	P02768|ALBU_HUMAN	K.TYETTLEK.C	Y	60.68	983.481	1	492.748	2	25.95	2353	1	376	383
6	5	P02768|ALBU_HUMAN	K.QTALVELVK.H	Y	60.44	999.596	-0.4	500.805	2	46.77	5894	2	550	558
6	5	P02768|ALBU_HUMAN	R.ETYGEM(+15.99)ADC(+57.02)C(+57.02)AK.Q	Y	60.18	1449.52	-0.6	725.767	2	20.05	1385	1	106	117	Oxidation (M); Carbamidomethylation
6	5	P02768|ALBU_HUMAN	K.KLVAASQAALGL	Y	58.89	1140.69	1.4	571.351	2	48.14	6136	1	598	609
6	5	P02768|ALBU_HUMAN	R.FKDLGEENFK.A	Y	58.54	1225.6	-0.1	409.54	3	34.88	3870	1	35	44
6	5	P02768|ALBU_HUMAN	K.KYLYEIAR.R	Y	58.46	1054.58	0	528.298	2	36.57	4157	1	161	168
6	5	P02768|ALBU_HUMAN	K.AAFTEC(+57.02)C(+57.02)QAADK.A	Y	57.79	1370.56	-0.3	686.287	2	24.99	2197	1	187	198	Carbamidomethylation
6	5	P02768|ALBU_HUMAN	K.FQNALLVR.Y	Y	57.14	959.555	-1.1	480.784	2	43.01	5245	10	427	434
6	5	P02768|ALBU_HUMAN	R.LVRPEVDVMC(+57.02)TAFHDNEETFLKK.Y	Y	56.7	2777.35	-0.5	695.345	4	55.53	7430	1	139	161	Carbamidomethylation
6	5	P02768|ALBU_HUMAN	K.AEFAEVSK.L	Y	54.86	879.434	-0.9	440.724	2	26.73	2483	1	250	257
6	5	P02768|ALBU_HUMAN	R.LVRPEVDVMC(+57.02)TAFHDNEETFLK.K	Y	54.54	2649.26	0.3	663.322	4	59.57	8105	2	139	160	Carbamidomethylation
6	5	P02768|ALBU_HUMAN	K.TPVSDRVTK.C	Y	51.52	1001.55	-1.7	501.782	2	18.15	1077	1	491	499
6	5	P02768|ALBU_HUMAN	K.LVTDLTK.V	Y	50.82	788.464	0	395.239	2	30.1	3054	1	258	264
6	5	P02768|ALBU_HUMAN	K.LKEC(+57.02)C(+57.02)EKPLLEK.S	Y	50.71	1545.79	0.4	516.271	3	25.93	2350	1	299	310	Carbamidomethylation
6	5	P02768|ALBU_HUMAN	K.RMPC(+57.02)AEDYLSVVLNQLC(+57.02)VLHEK.T	Y	49.64	2673.31	-0.2	892.11	3	79.21	11188	1	469	490	Carbamidomethylation
6	5	P02768|ALBU_HUMAN	K.DLGEENFK.A	Y	49.25	950.434	0.5	476.225	2	32.34	3434	1	37	44
6	5	P02768|ALBU_HUMAN	K.TC(+57.02)VADESAENC(+57.02)DKSLHTLFGDKLC(+57.02)TVATLR.E	Y	48.61	3410.59	-1.1	853.654	4	56.66	7623	1	76	105	Carbamidomethylation
6	5	P02768|ALBU_HUMAN	K.EFNAETFTFHADIC(+57.02)TLSEK.E	Y	46.8	2259.02	0.1	754.013	3	60.37	8237	1	525	543	Carbamidomethylation
6	5	P02768|ALBU_HUMAN	K.VHTEC(+57.02)C(+57.02)HGDLLEC(+57.02)ADDRADLAK.Y	Y	46.67	2584.11	-0.7	862.377	3	36.73	4184	1	265	286	Carbamidomethylation
6	5	P02768|ALBU_HUMAN	R.RPC(+57.02)FSALEVDETYVPKEFNAETFTFHADIC(+57.02)TLSEKER.Q	Y	46.63	4436.07	-1.3	1110.02	4	66.78	9278	3	509	545	Carbamidomethylation
6	5	P02768|ALBU_HUMAN	K.AAFTEC(+57.02)C(+57.02)QAADKAAC(+57.02)LLPK.L	Y	46.31	2123.98	0.3	709.001	3	49.79	6424	2	187	205	Carbamidomethylation
6	5	P02768|ALBU_HUMAN	K.LC(+57.02)TVATLR.E	Y	45.66	932.511	-1.4	467.262	2	33.6	3652	1	98	105	Carbamidomethylation
6	5	P02768|ALBU_HUMAN	R.LVRPEVDVM(+15.99)C(+57.02)TAFHDNEETFLK.K	Y	44.07	2665.25	-0.5	667.32	4	51.03	6643	1	139	160	Oxidation (M); Carbamidomethylation
6	5	P02768|ALBU_HUMAN	R.LVRPEVDVM(+15.99)C(+57.02)TAFHDNEETFLKK.Y	Y	41.85	2793.35	1.1	559.677	5	47.14	5960	3	139	161	Oxidation (M); Carbamidomethylation
6	5	P02768|ALBU_HUMAN	R.NEC(+57.02)FLQHKDDNPNLPR.L	Y	40.75	1995.92	-0.1	666.315	3	33.85	3694	3	123	138	Carbamidomethylation
6	5	P02768|ALBU_HUMAN	K.C(+57.02)C(+57.02)AAADPHEC(+57.02)YAK.V	Y	39.7	1551.59	0.1	518.204	3	19.38	1277	1	384	396	Carbamidomethylation
6	5	P02768|ALBU_HUMAN	K.RM(+15.99)PC(+57.02)AEDYLSVVLNQLC(+57.02)VLHEKTPVSDR.V	Y	39.55	3344.63	0.3	837.165	4	74.44	10472	2	469	496	Oxidation (M); Carbamidomethylation
6	5	P02768|ALBU_HUMAN	R.M(+15.99)PC(+57.02)AEDYLSVVLNQLC(+57.02)VLHEKTPVSDR.V	Y	39.53	3188.53	0.1	798.14	4	77.47	10930	2	470	496	Oxidation (M); Carbamidomethylation
6	5	P02768|ALBU_HUMAN	K.VHTEC(+57.02)C(+57.02)HGDLLEC(+57.02)ADDR.A	Y	38.84	2085.83	0.5	696.284	3	31.14	3230	1	265	281	Carbamidomethylation
6	5	P02768|ALBU_HUMAN	K.QEPERNEC(+57.02)FLQHKDDNPNLPR.L	Y	35.92	2635.22	-0.9	659.812	4	32.2	3410	1	118	138	Carbamidomethylation
6	5	P02768|ALBU_HUMAN	K.AAC(+57.02)LLPK.L	Y	34.21	771.431	0	386.723	2	32.54	3469	1	199	205	Carbamidomethylation
6	5	P02768|ALBU_HUMAN	R.LSQRFPK.A	Y	32.94	874.502	3.6	438.26	2	21.96	1701	1	243	249
6	5	P02768|ALBU_HUMAN	K.EQLKAVM(+15.99)DDFAAFVEK.C	Y	32.55	1855.9	0.5	619.642	3	59.03	8013	1	566	581	Oxidation (M)
6	5	P02768|ALBU_HUMAN	K.SHC(+57.02)IAEVENDEM(+15.99)PADLPSLAADFVESKDVC(+57.02)K.N	Y	29.59	3491.55	-2.5	873.893	4	63.95	8824	1	311	341	Carbamidomethylation; Oxidation (M)
9	2	P02787|TRFE_HUMAN	R.FDEFFSEGC(+57.02)APGSK.K	Y	111.31	1576.65	-0.3	789.332	2	49.03	6290	1	495	508	Carbamidomethylation
9	2	P02787|TRFE_HUMAN	R.SAGWNIPIGLLYC(+57.02)DLPEPR.K	Y	106.24	2170.09	0.7	1086.05	2	79.1	11172	2	144	162	Carbamidomethylation
9	2	P02787|TRFE_HUMAN	K.MYLGYEYVTAIR.N	Y	99.82	1477.73	0.4	739.871	2	59.32	8063	1	332	343
9	2	P02787|TRFE_HUMAN	K.C(+57.02)STSSLLEAC(+57.02)TFR.R	Y	97.7	1530.68	0	766.348	2	49.16	6314	1	684	696	Carbamidomethylation
9	2	P02787|TRFE_HUMAN	K.LC(+57.02)M(+15.99)GSGLNLC(+57.02)EPNNK.E	Y	97.16	1721.75	-1.1	861.883	2	36.96	4224	1	516	530	Carbamidomethylation; Oxidation (M)
9	2	P02787|TRFE_HUMAN	K.M(+15.99)YLGYEYVTAIR.N	Y	95.06	1493.72	1.4	747.87	2	54.32	7223	1	332	343	Oxidation (M)
9	2	P02787|TRFE_HUMAN	K.LC(+57.02)MGSGLNLC(+57.02)EPNNK.E	Y	93.66	1705.76	-0.8	853.886	2	46.67	5876	1	516	530	Carbamidomethylation
9	2	P02787|TRFE_HUMAN	K.HSTIFENLANK.A	Y	92.62	1272.65	-1.6	637.329	2	40.65	4850	1	226	236
9	2	P02787|TRFE_HUMAN	K.EDPQTFYYAVAVVK.K	Y	85	1628.81	-1.7	815.41	2	59.11	8026	1	108	121
9	2	P02787|TRFE_HUMAN	K.EGYYGYTGAFR.C	Y	84.87	1282.56	-0.4	642.288	2	44.7	5532	1	531	541
9	2	P02787|TRFE_HUMAN	K.SVIPSDGPSVAC(+57.02)VK.K	Y	83.93	1414.71	-0.3	708.363	2	40.07	4751	1	47	60	Carbamidomethylation
9	2	P02787|TRFE_HUMAN	K.DGAGDVAFVK.H	Y	83.18	977.482	-0.2	489.748	2	36.11	4080	1	216	225
9	2	P02787|TRFE_HUMAN	K.HSTIFENLANKADR.D	Y	80.17	1614.81	-0.6	539.277	3	40.47	4819	1	226	239
9	2	P02787|TRFE_HUMAN	R.KPVEEYANC(+57.02)HLAR.A	Y	77.62	1585.77	0	529.596	3	25.87	2340	1	588	600	Carbamidomethylation
9	2	P02787|TRFE_HUMAN	K.C(+57.02)LKDGAGDVAFVK.H	Y	77.41	1378.69	-0.1	460.571	3	36.05	4070	1	213	225	Carbamidomethylation
9	2	P02787|TRFE_HUMAN	K.DSGFQM(+15.99)NQLR.G	Y	75.66	1210.54	-0.7	606.277	2	29.13	2890	1	123	132	Oxidation (M)
9	2	P02787|TRFE_HUMAN	K.HQTVPQNTGGK.N	Y	75.12	1165.58	0.2	583.799	2	16.42	802	1	554	564
9	2	P02787|TRFE_HUMAN	R.KC(+57.02)STSSLLEAC(+57.02)TFR.R	Y	68.52	1658.78	-2.2	553.931	3	43.66	5357	1	683	696	Carbamidomethylation
9	2	P02787|TRFE_HUMAN	R.C(+57.02)LVEKGDVAFVK.H	Y	67.83	1363.72	0.2	455.58	3	39.68	4686	1	542	553	Carbamidomethylation
9	2	P02787|TRFE_HUMAN	K.DSGFQMNQLR.G	Y	66.67	1194.55	-1.3	598.279	2	41.62	5014	1	123	132
9	2	P02787|TRFE_HUMAN	K.NLNEKDYELLC(+57.02)LDGTR.K	Y	63.59	1951.93	0.3	651.651	3	51.52	6730	1	572	587	Carbamidomethylation
9	2	P02787|TRFE_HUMAN	K.SKEFQLFSSPHGK.D	Y	63.03	1490.75	0.2	497.925	3	38.7	4522	1	298	310
9	2	P02787|TRFE_HUMAN	K.LC(+57.02)M(+15.99)GSGLNLC(+57.02)EPNNKEGYYGYTGAFR.C	Y	62.49	2986.3	-1.1	996.441	3	51.71	6764	1	516	541	Carbamidomethylation; Oxidation (M)
9	2	P02787|TRFE_HUMAN	K.SASDLTWDNLK.G	Y	61.57	1248.6	0.3	625.307	2	47.92	6098	1	454	464
9	2	P02787|TRFE_HUMAN	R.APNHAVVTR.K	Y	60.05	963.525	0.5	482.77	2	17.08	904	1	601	609
9	2	P02787|TRFE_HUMAN	K.KDSGFQMNQLR.G	Y	59.57	1322.64	0.6	441.888	3	35.01	3893	1	122	132
9	2	P02787|TRFE_HUMAN	K.YLGEEYVK.A	Y	58.7	999.491	-1.1	500.752	2	38.56	4498	1	669	676
9	2	P02787|TRFE_HUMAN	K.KASYLDC(+57.02)IR.A	Y	58.22	1124.56	0.9	375.863	3	33.71	3672	1	61	69	Carbamidomethylation
9	2	P02787|TRFE_HUMAN	K.ASYLDC(+57.02)IR.A	Y	58.17	996.47	-0.1	499.242	2	40.91	4893	1	62	69	Carbamidomethylation
9	2	P02787|TRFE_HUMAN	K.ADRDQYELLC(+57.02)LDNTR.K	Y	57.13	1880.87	-1.9	627.962	3	48.65	6224	1	237	251	Carbamidomethylation
9	2	P02787|TRFE_HUMAN	K.HQTVPQNTGGKNPDPWAK.N	Y	56.85	1973.97	0.2	658.998	3	28.12	2720	1	554	571
9	2	P02787|TRFE_HUMAN	K.HSTIFENLANKADRDQYELLC(+57.02)LDNTR.K	Y	56.76	3135.5	0.5	784.884	4	59.38	8072	2	226	251	Carbamidomethylation
9	2	P02787|TRFE_HUMAN	R.DQYELLC(+57.02)LDNTR.K	Y	56.27	1538.7	-0.7	770.359	2	54.07	7179	1	240	251	Carbamidomethylation
9	2	P02787|TRFE_HUMAN	R.LKC(+57.02)DEWSVNSVGK.I	Y	53.26	1520.73	-0.4	507.917	3	36.45	4137	1	372	384	Carbamidomethylation
9	2	P02787|TRFE_HUMAN	K.KDSGFQM(+15.99)NQLR.G	Y	52.98	1338.63	2	447.22	3	23.61	1976	1	122	132	Oxidation (M)
9	2	P02787|TRFE_HUMAN	K.GDVAFVK.H	Y	52.82	734.396	0	368.205	2	30.66	3150	1	547	553
9	2	P02787|TRFE_HUMAN	K.DLLFRDDTVC(+57.02)LAK.L	Y	50.42	1564.79	0.2	522.605	3	53.83	7137	1	647	659	Carbamidomethylation
9	2	P02787|TRFE_HUMAN	R.WC(+57.02)AVSEHEATK.C	Y	48.11	1316.58	0.4	439.868	3	24.06	2048	1	27	37	Carbamidomethylation
9	2	P02787|TRFE_HUMAN	R.SETKDLLFRDDTVC(+57.02)LAK.L	Y	39.01	2010.01	-0.3	671.01	3	47.46	6017	1	643	659	Carbamidomethylation
9	2	P02787|TRFE_HUMAN	R.KPVDEYKDC(+57.02)HLAQVPSHTVVAR.S	Y	37.78	2548.29	-0.4	510.664	5	32.59	3477	1	252	273	Carbamidomethylation
9	2	P02787|TRFE_HUMAN	R.FDEFFSEGC(+57.02)APGSKK.D	Y	36.02	1704.75	-0.6	569.255	3	43.85	5391	1	495	509	Carbamidomethylation
9	2	P02787|TRFE_HUMAN	K.SVIPSDGPSVAC(+57.02)VKK.A	Y	35.48	1542.81	-0.1	515.276	3	34.69	3837	1	47	61	Carbamidomethylation
9	2	P02787|TRFE_HUMAN	K.NLNEKDYELLC(+57.02)LDGTRKPVEEYANC(+57.02)HLAR.A	Y	32.82	3519.69	0.7	704.945	5	49.29	6336	1	572	600	Carbamidomethylation
9	2	P02787|TRFE_HUMAN	R.AIAANEADAVTLDAGLVYDAYLAPNNLKPVVAEFYGSK.E	Y	30.58	3953.01	-4.5	1318.67	3	82.03	11608	2	70	107
15	8	P35908|K22E_HUMAN	K.SISISVAGGGGGFGAAGGFGGR.G	Y	116.39	1837.91	-0.3	919.96	2	54.64	7277	1	71	92
15	8	P35908|K22E_HUMAN	R.GFSSGSAVVSGGSR.R	Y	101.84	1253.6	-0.7	627.807	2	28.48	2779	1	21	34
15	8	P35908|K22E_HUMAN	K.VDLLNQEIEFLK.V	Y	96.97	1459.79	0.1	730.903	2	68.29	9513	1	303	314
15	8	P35908|K22E_HUMAN	K.GGSISGGGYGSGGGK.H	Y	95.84	1196.54	1.1	599.279	2	19.4	1280	1	581	595
15	8	P35908|K22E_HUMAN	R.FLEQQNQVLQTK.W	N	91.54	1474.78	-0.8	738.396	2	37.86	4378	1	198	209
15	8	P35908|K22E_HUMAN	R.NLDLDSIIAEVK.A	N	89.5	1328.72	-0.2	665.366	2	69.55	9712	1	342	353
15	8	P35908|K22E_HUMAN	K.VLYDAEISQIHQSVTDTNVILSMDNSR.N	Y	87.96	3047.49	-1.3	1016.84	3	64.47	8909	1	315	341
15	8	P35908|K22E_HUMAN	K.VLYDAEISQIHQSVTDTNVILSM(+15.99)DNSR.N	Y	86.05	3063.48	-1	1022.17	3	60.19	8208	1	315	341	Oxidation (M)
15	8	P35908|K22E_HUMAN	K.YEELQVTVGR.H	Y	80.88	1192.61	-0.1	597.312	2	40.2	4773	1	375	384
15	8	P35908|K22E_HUMAN	K.AQYEEIAQR.S	N	79.71	1106.54	-0.5	554.275	2	26.82	2499	1	354	362
15	8	P35908|K22E_HUMAN	R.HGGGGGGFGGGGFGSR.S	Y	76.45	1319.58	-0.8	440.865	3	28.55	2792	1	46	61
15	8	P35908|K22E_HUMAN	K.DVDNAYM(+15.99)IK.V	Y	68.41	1083.49	-1	542.752	2	31.57	3303	1	288	296	Oxidation (M)
15	8	P35908|K22E_HUMAN	R.SKEEAEALYHSK.Y	Y	68.1	1390.67	1.4	464.566	3	20.93	1531	1	363	374
15	8	P35908|K22E_HUMAN	R.TAAENDFVTLKK.D	Y	65.77	1335.7	0	668.859	2	34.22	3756	1	276	287
15	8	P35908|K22E_HUMAN	R.YLDGLTAER.T	Y	65.49	1036.52	-1.9	519.266	2	38.43	4475	1	239	247
15	8	P35908|K22E_HUMAN	R.SLVGLGGTK.S	Y	62.44	830.486	1	416.251	2	34.21	3755	1	62	70
15	8	P35908|K22E_HUMAN	K.LLEGEEC(+57.02)R.M	N	61.58	1004.46	0.3	503.237	2	23.47	1954	1	483	490	Carbamidomethylation
15	8	P35908|K22E_HUMAN	K.FASFIDK.V	N	61.07	826.423	0.7	414.219	2	41.54	5000	1	189	195
15	8	P35908|K22E_HUMAN	R.TAAENDFVTLK.K	Y	60.86	1207.61	-0.4	604.811	2	42.24	5116	1	276	286
15	8	P35908|K22E_HUMAN	K.IEISELNR.V	N	59.94	972.524	-0.1	487.269	2	37.85	4377	1	394	401
15	8	P35908|K22E_HUMAN	K.KYEDEINKR.T	N	59.35	1193.6	0.4	398.875	3	18.16	1080	1	267	275
15	8	P35908|K22E_HUMAN	R.SKEEAEALYHSKYEELQVTVGR.H	Y	57.15	2565.27	0.5	642.325	4	43.51	5331	1	363	384
15	8	P35908|K22E_HUMAN	K.FASFIDKVR.F	N	45.83	1081.59	0.6	361.538	3	43.24	5284	1	189	197
15	8	P35908|K22E_HUMAN	R.LQGEIAHVK.K	Y	42.27	993.561	0.9	497.788	2	22.6	1809	1	406	414
15	8	P35908|K22E_HUMAN	R.RSTSSFSC(+57.02)LSR.H	Y	38.86	1286.6	0.9	429.876	3	27.82	2670	1	35	45	Carbamidomethylation
15	8	P35908|K22E_HUMAN	K.NVQDAIADAEQRGEHALK.D	Y	36.95	1963.97	-0.7	655.664	3	49.51	6376	1	419	436
15	8	P35908|K22E_HUMAN	R.STSSFSC(+57.02)LSR.H	Y	36.45	1130.5	0.4	566.259	2	32.3	3429	1	36	45	Carbamidomethylation
15	8	P35908|K22E_HUMAN	K.NVQDAIADAEQRGEHALKDAR.N	Y	35.86	2306.14	0.2	577.541	4	52.16	6842	1	419	439
15	8	P35908|K22E_HUMAN	R.TSQNSELNNM(+15.99)QDLVEDYKK.K	Y	32.74	2271.03	-1.3	758.017	3	35.92	4049	1	248	266	Oxidation (M)
10	6	P01024|CO3_HUMAN	K.VYAYYNLEESC(+57.02)TR.F	Y	107.83	1666.73	-0.7	834.371	2	43.69	5363	1	1479	1491	Carbamidomethylation
10	6	P01024|CO3_HUMAN	K.VQLSNDFDEYIM(+15.99)AIEQTIK.S	Y	106.84	2272.09	-0.4	1137.05	2	84.83	12024	2	1552	1570	Oxidation (M)
10	6	P01024|CO3_HUMAN	R.SNLDEDIIAEENIVSR.S	Y	96.74	1815.88	0.4	908.95	2	57.82	7809	2	749	764
10	6	P01024|CO3_HUMAN	K.SGSDEVQVGQQR.T	Y	90.89	1288.6	0.2	645.308	2	20.65	1484	1	1571	1582
10	6	P01024|CO3_HUMAN	R.TELRPGETLNVNFLLR.M	Y	90.5	1871.03	0.4	624.683	3	62.6	8602	1	463	478
10	6	P01024|CO3_HUMAN	R.EPGQDLVVLPLSITTDFIPSFR.L	Y	83.08	2443.3	0.7	1222.66	2	90.83	12884	4	509	530
10	6	P01024|CO3_HUMAN	K.AGDFLEANYMNLQR.S	Y	74.16	1640.76	-0.3	821.388	2	56.83	7650	1	1172	1185
10	6	P01024|CO3_HUMAN	R.C(+57.02)AEENC(+57.02)FIQK.S	Y	73.6	1297.54	-0.1	649.779	2	30.65	3149	1	1513	1522	Carbamidomethylation
10	6	P01024|CO3_HUMAN	K.AC(+57.02)EPGVDYVYK.T	Y	73.43	1299.58	-0.1	650.797	2	37.15	4256	1	1536	1546	Carbamidomethylation
10	6	P01024|CO3_HUMAN	K.AAVYHHFISDGVR.K	Y	72.93	1470.74	-0.6	491.253	3	32.32	3432	1	914	926
10	6	P01024|CO3_HUMAN	K.TGLQEVEVK.A	Y	71.68	1001.54	-1.5	501.776	2	32.58	3476	1	905	913
10	6	P01024|CO3_HUMAN	R.LDKAC(+57.02)EPGVDYVYK.T	Y	66.24	1655.79	-0.2	552.936	3	36.37	4125	1	1533	1546	Carbamidomethylation
10	6	P01024|CO3_HUMAN	K.VHQYFNVELIQPGAVK.V	Y	65.75	1840.98	-1	614.668	3	55.17	7368	1	1463	1478
10	6	P01024|CO3_HUMAN	R.VELLHNPAFC(+57.02)SLATTK.R	Y	65.18	1799.92	1	600.982	3	52.34	6875	1	864	879	Carbamidomethylation
10	6	P01024|CO3_HUMAN	K.SDDKVTLEER.L	Y	61.54	1190.58	-0.1	397.866	3	22.75	1834	1	1523	1532
10	6	P01024|CO3_HUMAN	K.SSLSVPYVIVPLK.T	Y	58.75	1400.83	0	701.421	2	64.4	8897	1	892	904
10	6	P01024|CO3_HUMAN	K.LMNIFLK.D	Y	56.64	877.51	0.8	439.762	2	58.04	7845	1	790	796
10	6	P01024|CO3_HUMAN	R.SEETKENEGFTVTAEGK.G	Y	55.76	1854.85	-0.6	619.29	3	29.56	2963	1	1321	1337
10	6	P01024|CO3_HUMAN	K.VRVELLHNPAFC(+57.02)SLATTK.R	Y	55.43	2055.09	1.4	514.781	4	51.38	6705	1	862	879	Carbamidomethylation
10	6	P01024|CO3_HUMAN	R.LPYSVVR.N	Y	52.55	832.481	0.1	417.248	2	35.78	4024	1	835	841
10	6	P01024|CO3_HUMAN	K.AAVYHHFISDGVRK.S	Y	52.23	1598.83	0.7	400.716	4	27.76	2659	1	914	927
10	6	P01024|CO3_HUMAN	K.SDDKVTLEERLDK.A	Y	49.22	1546.78	0	516.602	3	31	3206	1	1523	1535
10	6	P01024|CO3_HUMAN	R.NEQVEIR.A	Y	47.77	886.451	-1.7	444.232	2	23.09	1891	1	842	848
10	6	P01024|CO3_HUMAN	R.AVLYNYR.Q	Y	46.09	897.471	0.3	449.743	2	33.27	3592	1	849	855
10	6	P01024|CO3_HUMAN	R.IHWESASLLR.S	Y	44.21	1210.65	0.2	404.556	3	47.63	6046	1	1311	1320
10	6	P01024|CO3_HUMAN	R.TFISPIK.C	Y	43.85	804.475	0.3	403.245	2	41.57	5005	1	1583	1589
10	6	P01024|CO3_HUMAN	K.VVPEGIR.M	Y	42.75	768.449	1	385.232	2	26.44	2436	1	931	937
10	6	P01024|CO3_HUMAN	K.LC(+57.02)RDELC(+57.02)R.C	Y	42.48	1120.51	-0.3	374.511	3	21.59	1638	1	1505	1512	Carbamidomethylation
10	6	P01024|CO3_HUMAN	K.WLILEK.Q	Y	42.18	800.48	0	401.247	2	53.31	7046	1	1106	1111
10	6	P01024|CO3_HUMAN	R.EALKLEEK.K	Y	41.6	958.533	0.2	480.274	2	24.72	2153	1	1592	1599
10	6	P01024|CO3_HUMAN	K.LM(+15.99)NIFLK.D	Y	41.54	893.505	0	447.76	2	49.1	6303	1	790	796	Oxidation (M)
10	6	P01024|CO3_HUMAN	R.QVREPGQDLVVLPLSITTDFIPSFR.L	Y	39.08	2826.53	0.4	943.184	3	85.27	12089	2	506	530
10	6	P01024|CO3_HUMAN	K.VTIKPAPETEK.R	Y	37.02	1211.68	-0.2	404.899	3	21.75	1666	1	1365	1375
10	6	P01024|CO3_HUMAN	R.QPSSAFAAFVK.R	Y	31.29	1151.6	0.9	576.807	2	51.49	6725	1	1061	1071
10	6	P01024|CO3_HUMAN	R.FYHPEKEDGKLNK.L	Y	27.86	1603.8	0	401.957	4	20.7	1492	1	1492	1504
12	12	P02675|FIBB_HUMAN	K.LESDVSAQM(+15.99)EYC(+57.02)R.T	Y	106.1	1602.67	-0.4	802.34	2	28.49	2781	1	212	224	Oxidation (M); Carbamidomethylation
12	12	P02675|FIBB_HUMAN	R.NSVDELNNNVEAVSQTSSSSFQYMYLLK.D	Y	103.96	3166.48	-0.5	1056.5	3	69.76	9745	2	125	152
12	12	P02675|FIBB_HUMAN	K.DNENVVNEYSSELEK.H	Y	103.24	1767.78	-1	884.896	2	47.47	6018	1	164	178
12	12	P02675|FIBB_HUMAN	K.LESDVSAQMEYC(+57.02)R.T	Y	102.32	1586.67	0.3	794.343	2	36.32	4116	1	212	224	Carbamidomethylation
12	12	P02675|FIBB_HUMAN	K.AHYGGFTVQNEANK.Y	Y	99.83	1534.72	-1.7	768.364	2	30.05	3046	1	354	367
12	12	P02675|FIBB_HUMAN	R.NSVDELNNNVEAVSQTSSSSFQYM(+15.99)YLLK.D	Y	94.15	3182.47	-1.3	1061.83	3	62.72	8623	1	125	152	Oxidation (M)
12	12	P02675|FIBB_HUMAN	K.NYC(+57.02)GLPGEYWLGNDK.I	Y	90.58	1784.78	-1.3	893.398	2	58.54	7931	1	314	328	Carbamidomethylation
12	12	P02675|FIBB_HUMAN	K.HQLYIDETVNSNIPTNLR.V	Y	82.53	2126.08	-0.6	709.699	3	49.21	6323	1	179	196
12	12	P02675|FIBB_HUMAN	K.QGFGNVATNTDGK.N	Y	81.82	1307.61	-0.6	654.812	2	28.55	2791	1	301	313
12	12	P02675|FIBB_HUMAN	R.YYWGGQYTWDM(+15.99)AK.H	Y	81.49	1683.7	-0.5	842.858	2	53.53	7086	1	446	458	Oxidation (M)
12	12	P02675|FIBB_HUMAN	K.IQKLESDVSAQM(+15.99)EYC(+57.02)R.T	Y	78.6	1971.9	-1.3	658.307	3	31.54	3298	1	209	224	Oxidation (M); Carbamidomethylation
12	12	P02675|FIBB_HUMAN	R.KWDPYKQGFGNVATNTDGK.N	Y	78.26	2125.02	-0.7	709.348	3	39.62	4675	1	295	313
12	12	P02675|FIBB_HUMAN	K.DNENVVNEYSSELEKHQLYIDETVNSNIPTNLR.V	Y	70.47	3875.84	-2.5	1292.95	3	65.71	9108	1	164	196
12	12	P02675|FIBB_HUMAN	K.AHYGGFTVQNEANKYQISVNK.Y	Y	68.79	2367.16	-0.6	790.06	3	41.82	5047	1	354	374
12	12	P02675|FIBB_HUMAN	K.HGTDDGVVWMNWK.G	Y	68.14	1543.69	0.3	515.57	3	54.62	7273	1	459	471
12	12	P02675|FIBB_HUMAN	R.QDGSVDFGR.K	Y	66.84	979.436	-0.3	490.725	2	27.69	2647	1	286	294
12	12	P02675|FIBB_HUMAN	K.YQISVNK.Y	Y	56.28	850.455	0	426.235	2	28.03	2705	1	368	374
12	12	P02675|FIBB_HUMAN	K.HGTDDGVVWM(+15.99)NWK.G	Y	55.59	1559.68	0.2	520.902	3	46.54	5853	1	459	471	Oxidation (M)
12	12	P02675|FIBB_HUMAN	R.TPC(+57.02)TVSC(+57.02)NIPVVSGKEC(+57.02)EEIIR.K	Y	53.98	2547.21	-1.7	850.077	3	48.31	6165	1	225	246	Carbamidomethylation
12	12	P02675|FIBB_HUMAN	K.KREEAPSLRPAPPPISGGGYR.A	Y	52.65	2234.19	-0.4	559.555	4	34.25	3763	1	52	72
12	12	P02675|FIBB_HUMAN	K.REEAPSLRPAPPPISGGGYR.A	Y	49.43	2106.1	0.2	527.532	4	37.43	4303	1	53	72
12	12	P02675|FIBB_HUMAN	R.MGPTELLIEMEDWKGDKVK.A	Y	44.5	2218.1	0.1	555.533	4	66.28	9199	1	335	353
12	12	P02675|FIBB_HUMAN	R.SILENLR.S	Y	43.66	843.481	0	422.748	2	43.02	5246	1	200	206
12	12	P02675|FIBB_HUMAN	R.M(+15.99)GPTELLIEMEDWKGDK.V	Y	42.71	2006.93	0.7	669.985	3	64.9	8979	2	335	351	Oxidation (M)
12	12	P02675|FIBB_HUMAN	K.NYC(+57.02)GLPGEYWLGNDKISQLTR.M	Y	41.91	2483.19	0	828.737	3	62.12	8525	1	314	334	Carbamidomethylation
12	12	P02675|FIBB_HUMAN	K.QC(+57.02)SKEDGGGWWYNR.C	Y	41.66	1741.73	-0.3	581.583	3	41.45	4984	1	423	436	Carbamidomethylation
12	12	P02675|FIBB_HUMAN	R.KWDPYK.Q	Y	41.4	835.423	0.3	418.719	2	24.93	2186	1	295	300
12	12	P02675|FIBB_HUMAN	R.M(+15.99)GPTELLIEM(+15.99)EDWKGDK.V	Y	38.77	2022.93	-1.4	675.316	3	50.87	6616	1	335	351	Oxidation (M)
12	12	P02675|FIBB_HUMAN	K.ISQLTR.M	Y	38.06	716.418	0.1	359.216	2	20.6	1476	1	329	334
12	12	P02675|FIBB_HUMAN	R.M(+15.99)GPTELLIEM(+15.99)EDWKGDKVK.A	Y	37.65	2250.09	1	563.531	4	48.48	6196	2	335	353	Oxidation (M)
12	12	P02675|FIBB_HUMAN	K.GSWYSM(+15.99)R.K	Y	36.63	901.375	1.5	451.696	2	30.4	3106	1	472	478	Oxidation (M)
12	12	P02675|FIBB_HUMAN	R.MGPTELLIEM(+15.99)EDWKGDKVK.A	Y	36.25	2234.1	-0.5	559.531	4	52.4	6887	1	335	353	Oxidation (M)
12	12	P02675|FIBB_HUMAN	R.M(+15.99)GPTELLIEMEDWKGDKVK.A	Y	36.21	2234.1	0.6	559.532	4	61.64	8448	1	335	353	Oxidation (M)
12	12	P02675|FIBB_HUMAN	K.DLWQKR.Q	Y	34.83	844.456	0.4	423.235	2	27.91	2684	1	153	158
12	12	P02675|FIBB_HUMAN	K.IRPFFPQQ	Y	34.14	1031.56	1.8	516.786	2	47.2	5972	1	484	491
12	12	P02675|FIBB_HUMAN	R.MGPTELLIEMEDWKGDK.V	Y	32.42	1990.94	0.1	664.653	3	70.13	9802	1	335	351
13	1	P04264|K2C1_HUMAN	R.FSSC(+57.02)GGGGGSFGAGGGFGSR.S	Y	104.15	1764.73	-1.8	883.369	2	39.33	4626	1	46	65	Carbamidomethylation
13	1	P04264|K2C1_HUMAN	K.QISNLQQSISDAEQR.G	Y	94.55	1715.84	-0.6	858.929	2	43.43	5317	1	418	432
13	1	P04264|K2C1_HUMAN	R.FLEQQNQVLQTK.W	N	91.54	1474.78	-0.8	738.396	2	37.86	4378	1	200	211
13	1	P04264|K2C1_HUMAN	K.NKLNDLEDALQQAKEDLAR.L	Y	90.31	2183.12	-0.9	728.713	3	64.65	8938	2	442	460
13	1	P04264|K2C1_HUMAN	R.GGGGGGYGSGGSSYGSGGGSYGSGGGGGGGR.G	Y	87.75	2382.94	-0.9	1192.48	2	23.84	2013	1	519	549
13	1	P04264|K2C1_HUMAN	R.SLDLDSIIAEVK.A	Y	87.01	1301.71	0.3	651.861	2	69.75	9744	2	344	355
13	1	P04264|K2C1_HUMAN	K.YEELQITAGR.H	N	86.36	1178.59	-0.6	590.303	2	39.03	4574	2	377	386
13	1	P04264|K2C1_HUMAN	K.SLNNQFASFIDK.V	Y	81.64	1382.68	-0.3	692.349	2	56.33	7567	1	186	197
13	1	P04264|K2C1_HUMAN	K.AEAESLYQSK.Y	Y	80.65	1124.53	0.6	563.275	2	26.16	2388	1	367	376
13	1	P04264|K2C1_HUMAN	K.WELLQQVDTSTR.T	Y	77.73	1474.74	-2.3	738.376	2	55.11	7357	1	212	223
13	1	P04264|K2C1_HUMAN	K.LALDLEIATYR.T	N	75.14	1276.7	0.2	639.359	2	61.16	8371	1	473	483
13	1	P04264|K2C1_HUMAN	R.THNLEPYFESFINNLR.R	Y	73.38	1992.97	1.1	665.331	3	71.65	10039	2	224	239
13	1	P04264|K2C1_HUMAN	K.AQYEDIAQK.S	Y	71.38	1064.51	0.1	533.264	2	25.06	2208	1	356	364
13	1	P04264|K2C1_HUMAN	K.SKAEAESLYQSK.Y	Y	67.63	1339.66	0	447.561	3	22.83	1848	1	365	376
13	1	P04264|K2C1_HUMAN	R.TNAENEFVTIK.K	Y	67.23	1264.63	-0.5	633.322	2	41.37	4971	1	278	288
13	1	P04264|K2C1_HUMAN	K.DVDGAYM(+15.99)TK.V	Y	67.23	1014.43	0.1	508.224	2	20.27	1422	1	290	298	Oxidation (M)
13	1	P04264|K2C1_HUMAN	R.TLLEGEESR.M	Y	67.22	1032.51	0.2	517.262	2	28.89	2850	1	484	492
13	1	P04264|K2C1_HUMAN	R.SLVNLGGSK.S	Y	62.68	873.492	0	437.753	2	35.2	3926	1	66	74
13	1	P04264|K2C1_HUMAN	K.IEISELNR.V	N	59.94	972.524	-0.1	487.269	2	37.85	4377	1	396	403
13	1	P04264|K2C1_HUMAN	K.NM(+15.99)QDM(+15.99)VEDYR.N	Y	54.78	1331.51	-0.4	666.763	2	24.75	2158	1	258	267	Oxidation (M)
13	1	P04264|K2C1_HUMAN	R.DYQELM(+15.99)NTK.L	Y	54.56	1156.51	-2.1	579.26	2	25.89	2343	1	464	472	Oxidation (M)
13	1	P04264|K2C1_HUMAN	K.SISISVAR.G	Y	52.27	831.481	0.1	416.748	2	35.07	3904	1	75	82
13	1	P04264|K2C1_HUMAN	R.TNAENEFVTIKK.D	Y	47.5	1392.72	-1.9	465.248	3	33.3	3598	1	278	289
13	1	P04264|K2C1_HUMAN	R.LDSELKNM(+15.99)QDM(+15.99)VEDYR.N	Y	46.57	2016.88	-1.4	673.299	3	34.09	3735	1	252	267	Oxidation (M)
13	1	P04264|K2C1_HUMAN	R.NKYEDEINKR.T	N	46.12	1307.65	1.9	436.89	3	20.85	1517	1	268	277
13	1	P04264|K2C1_HUMAN	K.SKAEAESLYQSKYEELQITAGR.H	Y	45.51	2500.24	0.5	626.069	4	45.17	5611	1	365	386
13	1	P04264|K2C1_HUMAN	K.SLNNQFASFIDKVR.F	Y	44.23	1637.85	0.3	546.958	3	60.5	8259	1	186	199
13	1	P04264|K2C1_HUMAN	R.THNLEPYFESFINNLRR.R	Y	41.8	2149.07	1.3	538.276	4	68.03	9473	1	224	240
13	1	P04264|K2C1_HUMAN	R.GSYGSGGSSYGSGGGSYGSGGGGGGHGSYGSGSSSGGYR.G	Y	39.3	3311.3	-0.4	1104.77	3	27.53	2623	1	550	588
13	1	P04264|K2C1_HUMAN	R.LRSEIDNVKK.Q	Y	31.48	1200.68	0.7	401.235	3	19.59	1311	1	408	417
11	11	P02671|FIBA_HUMAN	R.GGSTSYGTGSETESPR.N	Y	102.7	1571.67	-0.5	786.842	2	20.33	1432	1	272	287
11	11	P02671|FIBA_HUMAN	R.NPSSAGSWNSGSSGPGSTGNR.N	Y	102.2	1962.84	-1	982.427	2	25.84	2336	1	288	308
11	11	P02671|FIBA_HUMAN	K.GLIDEVNQDFTNR.I	Y	97.24	1519.73	-0.5	760.87	2	54.28	7215	1	72	84
11	11	P02671|FIBA_HUMAN	K.EVVTSEDGSDC(+57.02)PEAM(+15.99)DLGTLSGIGTLDGFR.H	Y	89.99	3143.39	-0.3	1048.8	3	66.96	9306	1	481	510	Carbamidomethylation; Oxidation (M)
11	11	P02671|FIBA_HUMAN	K.TFPGFFSPM(+15.99)LGEFVSETESR.G	Y	75.66	2280.04	-0.9	1141.03	2	75.22	10591	3	528	547	Oxidation (M)
11	11	P02671|FIBA_HUMAN	K.TFPGFFSPMLGEFVSETESR.G	Y	73.71	2264.05	-0.4	1133.03	2	84.61	11992	2	528	547
11	11	P02671|FIBA_HUMAN	K.EVTKEVVTSEDGSDC(+57.02)PEAM(+15.99)DLGTLSGIGTLDGFR.H	Y	71.96	3600.64	-3.1	1201.22	3	63.5	8749	1	477	510	Carbamidomethylation; Oxidation (M)
11	11	P02671|FIBA_HUMAN	K.NSLFEYQK.N	Y	67.61	1027.5	0.5	514.756	2	39.55	4662	1	90	97
11	11	P02671|FIBA_HUMAN	R.HPDEAAFFDTASTGK.T	Y	67.53	1592.71	-0.3	531.911	3	40.6	4842	1	513	527
11	11	P02671|FIBA_HUMAN	K.DSHSLTTNIM(+15.99)EILR.G	Y	63.2	1644.81	0.9	549.279	3	59.07	8019	1	101	114	Oxidation (M)
11	11	P02671|FIBA_HUMAN	K.MKPVPDLVPGNFK.S	Y	62.98	1440.78	-0.4	721.397	2	49.7	6408	2	226	238
11	11	P02671|FIBA_HUMAN	K.QFTSSTSYNR.G	Y	62.89	1189.54	-2.3	595.774	2	22.95	1867	1	582	591
11	11	P02671|FIBA_HUMAN	K.LKNSLFEYQK.N	Y	60.13	1268.68	0.7	423.9	3	38.01	4406	2	88	97
11	11	P02671|FIBA_HUMAN	K.DSHSLTTNIMEILR.G	Y	58.82	1628.82	0.6	543.947	3	67.66	9414	1	101	114
11	11	P02671|FIBA_HUMAN	R.M(+15.99)KGLIDEVNQDFTNR.I	Y	55.74	1794.86	1.4	599.294	3	48.87	6263	1	70	84	Oxidation (M)
11	11	P02671|FIBA_HUMAN	K.M(+15.99)ADEAGSEADHEGTHSTK.R	Y	54.15	1887.75	0.8	630.259	3	16.36	793	1	603	620	Oxidation (M)
11	11	P02671|FIBA_HUMAN	R.VSEDLR.S	Y	52.12	717.366	0	359.69	2	19.92	1364	1	130	135
11	11	P02671|FIBA_HUMAN	K.MADEAGSEADHEGTHSTKR.G	Y	51.16	2027.86	0.7	676.961	3	16.56	824	1	603	621
11	11	P02671|FIBA_HUMAN	K.VPPEWK.A	Y	49.84	754.401	0.9	378.208	2	29.23	2909	1	244	249
11	11	P02671|FIBA_HUMAN	K.NNKDSHSLTTNIMEILR.G	Y	48.28	1985	0.3	497.257	4	59.71	8127	1	98	114
11	11	P02671|FIBA_HUMAN	K.VQHIQLLQK.N	Y	46.78	1105.66	0.2	369.561	3	33.48	3630	1	149	157
11	11	P02671|FIBA_HUMAN	K.ESSSHHPGIAEFPSR.G	Y	44.9	1636.76	0.3	410.197	4	29.97	3032	1	559	573
11	11	P02671|FIBA_HUMAN	K.M(+15.99)KPVPDLVPGNFK.S	Y	44.51	1456.77	0.7	486.599	3	45.26	5627	1	226	238	Oxidation (M)
11	11	P02671|FIBA_HUMAN	R.GDFSSANNRDNTYNR.V	Y	44.3	1729.74	-0.1	577.587	3	20.52	1462	2	115	129
11	11	P02671|FIBA_HUMAN	R.HRHPDEAAFFDTASTGK.T	Y	43.81	1885.87	0.2	472.475	4	33.25	3588	1	511	527
11	11	P02671|FIBA_HUMAN	K.M(+15.99)ADEAGSEADHEGTHSTKR.G	Y	43	2043.86	0.7	511.971	4	16.28	781	1	603	621	Oxidation (M)
11	11	P02671|FIBA_HUMAN	R.M(+15.99)ELERPGGNEITR.G	Y	41.44	1516.73	-0.1	506.584	3	26.83	2502	1	259	271	Oxidation (M)
11	11	P02671|FIBA_HUMAN	K.MADEAGSEADHEGTHSTK.R	Y	38.62	1871.76	0.5	468.947	4	16.89	875	1	603	620
11	11	P02671|FIBA_HUMAN	K.NNKDSHSLTTNIM(+15.99)EILR.G	Y	38.59	2000.99	0.5	501.256	4	51.47	6721	1	98	114	Oxidation (M)
11	11	P02671|FIBA_HUMAN	K.QLEQVIAK.D	Y	38.36	927.539	0.8	464.777	2	30.11	3057	1	203	210
11	11	P02671|FIBA_HUMAN	K.QFTSSTSYNRGDSTFESK.S	Y	38.24	2040.9	0.9	681.309	3	30.88	3186	1	582	599
11	11	P02671|FIBA_HUMAN	K.TVIGPDGHKEVTK.E	Y	34.57	1379.74	0.1	460.921	3	19.37	1276	1	468	480
11	11	P02671|FIBA_HUMAN	K.DLLPSR.D	Y	34.29	699.391	0.9	350.703	2	32.83	3518	1	211	216
11	11	P02671|FIBA_HUMAN	R.MKGLIDEVNQDFTNR.I	Y	33.33	1778.86	0.6	593.962	3	51.88	6794	1	70	84
11	11	P02671|FIBA_HUMAN	R.MELERPGGNEITR.G	Y	33.05	1500.74	-0.3	501.252	3	32.53	3467	1	259	271
11	11	P02671|FIBA_HUMAN	R.AQLVDM(+15.99)K.R	Y	32.93	819.416	0.5	410.716	2	19.95	1369	1	161	167	Oxidation (M)
11	11	P02671|FIBA_HUMAN	R.DRQHLPLIK.M	Y	32.48	1118.66	0.5	373.893	3	32.17	3406	1	217	225
11	11	P02671|FIBA_HUMAN	K.RLEVDIDIK.I	Y	30.79	1099.62	-0.2	550.819	2	44.3	5466	1	168	176
11	11	P02671|FIBA_HUMAN	R.EVDLKDYEDQQK.Q	Y	30.53	1508.7	0.3	503.907	3	31.89	3359	1	191	202
14	4	P13645|K1C10_HUMAN	K.GSLGGGFSSGGFSGGSFSR.G	Y	97.84	1706.76	-1	854.389	2	49.4	6356	1	41	59
14	4	P13645|K1C10_HUMAN	K.TIDDLKNQILNLTTDNANILLQIDNAR.L	Y	93.21	3051.62	0.1	1018.21	3	81.69	11557	1	202	228
14	4	P13645|K1C10_HUMAN	K.QSLEASLAETEGR.Y	Y	92.45	1389.67	-0.5	695.844	2	41.9	5059	1	387	399
14	4	P13645|K1C10_HUMAN	R.AETEC(+57.02)QNTEYQQLLDIK.I	Y	88.16	2081.96	-2.1	1041.98	2	54.23	7207	2	423	439	Carbamidomethylation
14	4	P13645|K1C10_HUMAN	R.ALEESNYELEGK.I	Y	84.68	1380.64	-0.7	691.327	2	34.25	3761	2	166	177
14	4	P13645|K1C10_HUMAN	R.NVSTGDVNVEMNAAPGVDLTQLLNNM(+15.99)R.S	Y	84	2887.38	-0.2	963.467	3	67.24	9349	1	296	322	Oxidation (M)
14	4	P13645|K1C10_HUMAN	R.NVSTGDVNVEM(+15.99)NAAPGVDLTQLLNNMR.S	Y	83.62	2887.38	0.2	963.468	3	73.13	10271	2	296	322	Oxidation (M)
14	4	P13645|K1C10_HUMAN	R.SQYEQLAEQNR.K	Y	83.41	1364.63	-0.6	683.323	2	28.15	2725	1	323	333
14	4	P13645|K1C10_HUMAN	R.SLLEGEGSSGGGGR.G	Y	80.93	1261.59	-0.1	631.802	2	28.33	2754	1	451	464
14	4	P13645|K1C10_HUMAN	R.NVSTGDVNVEM(+15.99)NAAPGVDLTQLLNNM(+15.99)R.S	Y	74.36	2903.38	-2	968.797	3	62.86	8645	3	296	322	Oxidation (M)
14	4	P13645|K1C10_HUMAN	R.VLDELTLTK.A	Y	72.64	1030.59	-0.5	516.303	2	45.47	5663	1	258	266
14	4	P13645|K1C10_HUMAN	R.LENEIQTYR.S	Y	71.36	1164.58	-0.9	583.295	2	31.46	3283	1	442	450
14	4	P13645|K1C10_HUMAN	R.NVQALEIELQSQLALK.Q	Y	69.96	1796	1.1	599.676	3	68.72	9579	1	371	386
14	4	P13645|K1C10_HUMAN	K.ELTTEIDNNIEQISSYK.S	Y	68.77	1995.96	-0.3	998.989	2	58.77	7968	1	346	362
14	4	P13645|K1C10_HUMAN	K.VTM(+15.99)QNLNDR.L	N	66.27	1105.52	0.1	553.767	2	18.63	1154	1	148	156	Oxidation (M)
14	4	P13645|K1C10_HUMAN	K.DAEAWFNEK.S	N	65.73	1108.48	0.3	555.249	2	46.22	5796	1	335	343
14	4	P13645|K1C10_HUMAN	R.LAADDFR.L	N	64.6	806.392	0	404.203	2	31.38	3269	1	229	235
14	4	P13645|K1C10_HUMAN	K.ADLEM(+15.99)QIESLTEELAYLK.K	Y	64.52	2111.03	-1.8	1056.52	2	88.89	12614	3	267	284	Oxidation (M)
14	4	P13645|K1C10_HUMAN	K.IRLENEIQTYR.S	Y	60.76	1433.76	-0.2	478.928	3	39.09	4585	1	440	450
14	4	P13645|K1C10_HUMAN	K.ADLEMQIESLTEELAYLKK.N	Y	54.23	2223.13	0.2	742.052	3	79.03	11161	1	267	285
14	4	P13645|K1C10_HUMAN	R.LASYLDK.V	N	49.96	808.433	1.1	405.224	2	29.77	2997	1	157	163
14	4	P13645|K1C10_HUMAN	R.LKYENEVALR.Q	Y	46.01	1233.67	-0.9	412.231	3	33.4	3617	1	236	245
14	4	P13645|K1C10_HUMAN	K.NHEEEMKDLR.N	Y	45.44	1299.59	-0.2	434.203	3	20.33	1431	1	286	295
14	4	P13645|K1C10_HUMAN	R.LASYLDKVR.A	N	39.78	1063.6	0.8	355.542	3	33.72	3673	1	157	165
14	4	P13645|K1C10_HUMAN	K.SEITELRR.N	Y	39.61	1002.55	0.5	502.28	2	25.88	2341	1	363	370
14	4	P13645|K1C10_HUMAN	K.IKEWYEK.H	Y	37.26	994.512	1	498.264	2	30.06	3048	1	178	184
14	4	P13645|K1C10_HUMAN	K.NHEEEM(+15.99)KDLR.N	Y	36.35	1315.58	0.6	439.535	3	16.51	817	1	286	295	Oxidation (M)
16	14	P02679|FIBG_HUMAN	R.FGSYC(+57.02)PTTC(+57.02)GIADFLSTYQTK.V	Y	124.92	2416.07	-1.6	1209.04	2	69.06	9635	1	41	61	Carbamidomethylation
16	14	P02679|FIBG_HUMAN	R.YLQEIYNSNNQK.I	Y	87.79	1512.72	-0.8	757.367	2	34.77	3851	1	135	146
16	14	P02679|FIBG_HUMAN	K.C(+57.02)HAGHLNGVYYQGGTYSK.A	Y	83.9	2010.9	-1.4	671.307	3	28.99	2868	2	365	382	Carbamidomethylation
16	14	P02679|FIBG_HUMAN	K.ASTPNGYDNGIIWATWK.T	Y	83.04	1892.91	-0.5	947.46	2	63.06	8678	1	383	399
16	14	P02679|FIBG_HUMAN	K.EGFGHLSPTGTTEFWLGNEK.I	Y	82.2	2206.03	0.3	736.352	3	59.84	8149	1	239	258
16	14	P02679|FIBG_HUMAN	K.ANQQFLVYC(+57.02)EIDGSGNGWTVFQK.R	Y	79.48	2660.23	-0.5	887.751	3	68.52	9548	2	200	222	Carbamidomethylation
16	14	P02679|FIBG_HUMAN	R.VELEDWNGR.T	Y	67.64	1116.52	-1.1	559.267	2	40.71	4861	1	274	282
16	14	P02679|FIBG_HUMAN	K.IHLISTQSAIPYALR.V	Y	66.09	1681.95	0.1	561.658	3	54.09	7182	1	259	273
16	14	P02679|FIBG_HUMAN	R.DNC(+57.02)C(+57.02)ILDER.F	Y	65.6	1193.48	-0.3	597.747	2	34.89	3873	1	32	40	Carbamidomethylation
16	14	P02679|FIBG_HUMAN	K.AIQLTYNPDESSKPNMIDAATLK.S	Y	63.13	2519.26	-0.9	840.759	3	52.02	6819	1	89	111
16	14	P02679|FIBG_HUMAN	K.M(+15.99)LEEIMKYEASILTHDSSIR.Y	Y	62.63	2381.16	-0.8	794.727	3	64.24	8871	1	115	134	Oxidation (M)
16	14	P02679|FIBG_HUMAN	K.YEASILTHDSSIR.Y	Y	60.26	1490.74	-1.5	497.919	3	38.31	4455	1	122	134
16	14	P02679|FIBG_HUMAN	K.NWIQYK.E	Y	58.24	850.434	-0.5	426.224	2	38.23	4443	1	233	238
16	14	P02679|FIBG_HUMAN	R.TSTADYAM(+15.99)FK.V	Y	57.76	1149.5	-0.1	575.758	2	32.85	3521	1	283	292	Oxidation (M)
16	14	P02679|FIBG_HUMAN	K.AIQLTYNPDESSKPNM(+15.99)IDAATLK.S	Y	55.27	2535.25	-0.9	846.091	3	46.79	5897	1	89	111	Oxidation (M)
16	14	P02679|FIBG_HUMAN	R.KM(+15.99)LEEIMKYEASILTHDSSIR.Y	Y	51.13	2509.26	0.7	628.322	4	60.97	8339	2	114	134	Oxidation (M)
16	14	P02679|FIBG_HUMAN	R.KM(+15.99)LEEIM(+15.99)KYEASILTHDSSIR.Y	Y	50.94	2525.25	0.7	632.32	4	50.32	6516	1	114	134	Oxidation (M)
16	14	P02679|FIBG_HUMAN	K.M(+15.99)LEEIM(+15.99)KYEASILTHDSSIR.Y	Y	45.08	2397.16	0.1	800.059	3	53.95	7157	1	115	134	Oxidation (M)
16	14	P02679|FIBG_HUMAN	K.MLEEIMKYEASILTHDSSIR.Y	Y	44.9	2365.17	0.3	592.299	4	70.06	9792	1	115	134
16	14	P02679|FIBG_HUMAN	R.KMLEEIMK.Y	Y	38.12	1020.53	0.7	511.275	2	37.12	4251	1	114	121
16	14	P02679|FIBG_HUMAN	K.QSGLYFIKPLK.A	Y	36.99	1292.75	-0.3	431.924	3	50.6	6567	1	189	199
16	14	P02679|FIBG_HUMAN	K.IIPFNR.L	Y	32.01	758.444	0.9	380.23	2	38.09	4420	1	412	417
16	14	P02679|FIBG_HUMAN	K.VAQLEAQC(+57.02)QEPC(+57.02)KDTVQIHDITGK.D	Y	29.71	2767.33	0.3	692.839	4	39.97	4735	1	154	177	Carbamidomethylation
2	42	P01834|IGKC_HUMAN	K.VDNALQSGNSQESVTEQDSK.D	Y	122.42	2134.96	-2.1	1068.49	2	27.06	2544	4	42	61
2	42	P01834|IGKC_HUMAN	TVAAPSVFIFPPSDEQLK.S	Y	100.86	1945.02	-0.6	973.516	2	67.73	9425	78	1	18
2	42	P01834|IGKC_HUMAN	K.SGTASVVC(+57.02)LLNNFYPR.E	Y	99.28	1796.89	-0.3	899.451	2	73.19	10281	73	19	34	Carbamidomethylation
2	42	P01834|IGKC_HUMAN	K.DSTYSLSSTLTLSK.A	Y	90.87	1501.75	0.3	751.883	2	51.4	6708	31	62	75
2	42	P01834|IGKC_HUMAN	K.VQWKVDNALQSGNSQESVTEQDSK.D	Y	90.45	2676.26	-1.2	893.094	3	41.08	4923	1	38	61
2	42	P01834|IGKC_HUMAN	K.VDNALQSGNSQESVTEQDSKDSTYSLSSTLTLSK.A	Y	89.19	3618.7	0	1207.24	3	57.08	7691	74	42	75
2	42	P01834|IGKC_HUMAN	K.ADYEKHKVYAC(+57.02)EVTHQGLSSPVTK.S	Y	74.87	2746.34	-0.2	687.592	4	31.02	3210	1	76	99	Carbamidomethylation
2	42	P01834|IGKC_HUMAN	K.VYAC(+57.02)EVTHQGLSSPVTK.S	Y	74.63	1874.92	3.4	625.983	3	34.28	3767	43	83	99	Carbamidomethylation
2	42	P01834|IGKC_HUMAN	K.VQWKVDNALQSGNSQESVTEQDSKDSTYSLSSTLTLSK.A	Y	64.82	4160	-1	1041.01	4	54.61	7270	3	38	75
2	42	P01834|IGKC_HUMAN	K.VYACEVTHQGLSSPVTK.S	Y	61.78	1817.9	-0.7	606.973	3	37.92	4390	1	83	99
2	42	P01834|IGKC_HUMAN	K.SGTASVVCLLNNFYPR.E	Y	55.06	1739.87	0.8	580.963	3	73.38	10310	3	19	34
2	42	P01834|IGKC_HUMAN	K.HKVYAC(+57.02)EVTHQGLSSPVTK.S	Y	49.8	2140.07	0.7	536.026	4	26.34	2418	7	81	99	Carbamidomethylation
2	42	P01834|IGKC_HUMAN	TVAAPSVFIFPPSDEQLKSGTASVVC(+57.02)LLNNFYPR.E	Y	38.78	3723.9	-3.5	931.978	4	84.33	11951	5	1	34	Carbamidomethylation
2	42	P01834|IGKC_HUMAN	K.SFNRGEC(+57.02)	Y	38.64	868.35	0.4	435.182	2	17.81	1022	2	100	106	Carbamidomethylation
2	42	P01834|IGKC_HUMAN	K.VYAC(+57.02)EVTHQGLSSPVTKSFNR.G	Y	31.89	2379.16	1.4	595.799	4	40.14	4764	1	83	103	Carbamidomethylation
2	42	P01834|IGKC_HUMAN	K.VDNALQSGNSQESVTEQDSKDSTYSLSSTLTLSKADYEK.H	Y	31.22	4224.97	-0.4	1057.25	4	50.1	6478	1	42	80
18	29	P01009|A1AT_HUMAN	K.VFSNGADLSGVTEEAPLK.L	Y	103.91	1832.92	0	917.465	2	49.72	6411	2	335	352
18	29	P01009|A1AT_HUMAN	K.ITPNLAEFAFSLYR.Q	Y	98.96	1640.86	0.1	821.436	2	77.99	11007	1	50	63
18	29	P01009|A1AT_HUMAN	R.TLNQPDSQLQLTTGNGLFLSEGLK.L	Y	88.46	2573.33	0.7	858.786	3	65.57	9086	1	126	149
18	29	P01009|A1AT_HUMAN	K.LYHSEAFTVNFGDTEEAKK.Q	Y	79.71	2185.03	-1	729.351	3	45.51	5671	2	161	179
18	29	P01009|A1AT_HUMAN	K.SVLGQLGITK.V	Y	78.67	1014.61	-0.4	508.311	2	51.02	6642	1	325	334
18	29	P01009|A1AT_HUMAN	K.LSITGTYDLK.S	Y	73.32	1109.6	-0.2	555.806	2	46.04	5764	1	315	324
18	29	P01009|A1AT_HUMAN	K.LSSWVLLMK.Y	Y	67.8	1075.61	0.9	538.813	2	64.63	8935	1	259	267
18	29	P01009|A1AT_HUMAN	R.SASLHLPK.L	Y	62.82	851.486	-0.8	426.75	2	30.06	3047	1	307	314
18	29	P01009|A1AT_HUMAN	K.LSSWVLLM(+15.99)K.Y	Y	59	1091.6	-0.2	546.81	2	55.47	7420	1	259	267	Oxidation (M)
18	29	P01009|A1AT_HUMAN	K.RLGM(+15.99)FNIQHC(+57.02)K.K	Y	57.12	1418.69	0.2	473.904	3	29.59	2968	1	247	257	Oxidation (M); Carbamidomethylation
18	29	P01009|A1AT_HUMAN	R.LGMFNIQHC(+57.02)K.K	Y	56.72	1246.6	0.8	416.539	3	41.66	5021	1	248	257	Carbamidomethylation
18	29	P01009|A1AT_HUMAN	K.LVDKFLEDVKK.L	Y	54.23	1332.77	0.5	445.263	3	40.13	4762	1	150	160
18	29	P01009|A1AT_HUMAN	K.RLGMFNIQHC(+57.02)K.K	Y	52.42	1402.7	-1.2	468.572	3	36.38	4127	1	247	257	Carbamidomethylation
18	29	P01009|A1AT_HUMAN	K.QINDYVEK.G	Y	49.38	1007.49	0.5	504.754	2	27.25	2574	1	180	187
18	29	P01009|A1AT_HUMAN	K.LVDKFLEDVK.K	Y	46.65	1204.67	0.6	402.564	3	45.93	5746	1	150	159
18	29	P01009|A1AT_HUMAN	K.LQHLENELTHDIITK.F	Y	42.82	1802.95	1.3	451.746	4	44.66	5526	1	284	298
18	29	P01009|A1AT_HUMAN	K.AVLTIDEKGTEAAGAM(+15.99)FLEAIPM(+15.99)SIPPEVK.F	Y	41.33	3159.61	0	1054.21	3	70.93	9926	3	360	389	Oxidation (M)
18	29	P01009|A1AT_HUMAN	K.TDTSHHDQDHPTFNK.I	Y	40.57	1778.76	1.7	593.929	3	17.75	1012	1	35	49
18	29	P01009|A1AT_HUMAN	K.FNKPFVFLM(+15.99)IEQNTK.S	Y	40.03	1870.97	0.4	624.663	3	60.26	8220	1	390	404	Oxidation (M)
18	29	P01009|A1AT_HUMAN	K.FLENEDRR.S	Y	38.42	1077.52	0.2	360.181	3	21.39	1605	1	299	306
18	29	P01009|A1AT_HUMAN	K.KLSSWVLLM(+15.99)K.Y	Y	35.11	1219.7	0.7	610.858	2	50.44	6539	1	258	267	Oxidation (M)
17	7	P00738|HPT_HUMAN	K.YVM(+15.99)LPVADQDQC(+57.02)IR.H	Y	94.11	1722.81	-0.2	862.41	2	45.56	5680	1	298	311	Oxidation (M); Carbamidomethylation
17	7	P00738|HPT_HUMAN	K.SC(+57.02)AVAEYGVYVK.V	N	93.66	1344.64	-0.7	673.326	2	41.51	4993	2	380	391	Carbamidomethylation
17	7	P00738|HPT_HUMAN	R.TEGDGVYTLNDK.K	N	89.91	1310.6	-0.5	656.307	2	32.46	3456	1	60	71
17	7	P00738|HPT_HUMAN	K.DIAPTLTLYVGK.K	N	87.21	1289.72	0.5	645.869	2	57.69	7788	1	216	227
17	7	P00738|HPT_HUMAN	K.YVMLPVADQDQC(+57.02)IR.H	Y	84.73	1706.81	-0.4	854.413	2	50.79	6602	1	298	311	Carbamidomethylation
17	7	P00738|HPT_HUMAN	R.TEGDGVYTLNNEK.Q	Y	81.73	1438.66	-0.6	720.336	2	31.52	3295	1	119	131
17	7	P00738|HPT_HUMAN	K.SPVGVQPILNEHTFC(+57.02)AGM(+15.99)SK.Y	Y	77.92	2187.05	0	730.022	3	47.91	6095	1	326	345	Carbamidomethylation; Oxidation (M)
17	7	P00738|HPT_HUMAN	K.VVLHPNYSQVDIGLIK.L	Y	75.6	1794	0.8	599.009	3	53.23	7031	1	236	251
17	7	P00738|HPT_HUMAN	K.VTSIQDWVQK.T	Y	75.47	1202.63	-0.5	602.322	2	46.15	5784	1	392	401
17	7	P00738|HPT_HUMAN	R.VGYVSGWGR.N	Y	72.09	979.487	-0.2	490.751	2	39.61	4673	1	278	286
17	7	P00738|HPT_HUMAN	K.SPVGVQPILNEHTFC(+57.02)AGMSK.Y	Y	70.32	2171.05	0.8	724.691	3	51.53	6732	1	326	345	Carbamidomethylation
17	7	P00738|HPT_HUMAN	K.GSFPWQAK.M	N	65.53	919.455	0.4	460.735	2	45.66	5696	1	171	178
17	7	P00738|HPT_HUMAN	K.LRTEGDGVYTLNNEK.Q	Y	61.86	1707.84	-0.7	570.288	3	32.07	3388	1	117	131
17	7	P00738|HPT_HUMAN	K.LRTEGDGVYTLNDK.K	N	59.61	1579.78	-0.3	527.602	3	32.72	3498	1	58	71
17	7	P00738|HPT_HUMAN	K.NPANPVQR.I	N	58.39	894.467	1.3	448.241	2	19.04	1221	1	154	161
17	7	P00738|HPT_HUMAN	R.HYEGSTVPEKK.T	Y	53.07	1273.63	0.1	425.551	3	16.63	835	1	312	322
17	7	P00738|HPT_HUMAN	K.LRTEGDGVYTLNDKK.Q	N	50.05	1707.88	-0.3	427.977	4	28.48	2780	1	58	72
17	7	P00738|HPT_HUMAN	R.TEGDGVYTLNDKK.Q	N	42.94	1438.69	-1.7	480.571	3	27.21	2567	1	60	72
17	7	P00738|HPT_HUMAN	K.QLVEIEK.V	N	38.15	857.486	0	429.75	2	32.65	3487	1	229	235
17	7	P00738|HPT_HUMAN	R.VMPIC(+57.02)LPSKDYAEVGR.V	Y	37.14	1833.91	-1.2	612.311	3	49.65	6400	1	262	277	Carbamidomethylation
17	7	P00738|HPT_HUMAN	R.VMPIC(+57.02)LPSK.D	N	34.54	1043.55	0.3	522.783	2	46.1	5775	1	262	270	Carbamidomethylation
19	13	P0C0L4|CO4A_HUMAN	R.ALEILQEEDLIDEDDIPVR.S	Y	112.75	2224.11	-0.8	1113.06	2	67.87	9448	1	757	775
19	13	P0C0L4|CO4A_HUMAN	R.GLEEELQFSLGSK.I	Y	101.31	1435.72	0.1	718.867	2	59.14	8031	1	1353	1365
19	13	P0C0L4|CO4A_HUMAN	R.GSFEFPVGDAVSK.V	Y	79.98	1338.65	0.1	670.33	2	52.24	6857	1	917	929
19	13	P0C0L4|CO4A_HUMAN	R.VGDTLNLNLR.A	Y	71.84	1113.61	-0.4	557.814	2	47	5935	1	485	494
19	13	P0C0L4|CO4A_HUMAN	K.ASAGLLGAHAAAITAYALTLTK.A	Y	66.44	2084.16	1.2	695.729	3	70.05	9791	1	1183	1204
19	13	P0C0L4|CO4A_HUMAN	R.QGSFQGGFR.S	Y	63.9	982.462	-0.2	492.238	2	31.01	3207	2	1292	1300
19	13	P0C0L4|CO4A_HUMAN	R.GLQDEDGYR.M	Y	60.63	1051.46	0.8	526.736	2	24.87	2176	1	1605	1613
19	13	P0C0L4|CO4A_HUMAN	R.SFFPENWLWR.V	Y	58.16	1380.66	-0.9	691.337	2	75.97	10703	1	776	785
19	13	P0C0L4|CO4A_HUMAN	R.LLLFSPSVVHLGVPLSVGVQLQDVPR.G	Y	56.59	2768.6	-0.2	923.872	3	79.71	11263	2	23	48
19	13	P0C0L4|CO4A_HUMAN	K.SHALQLNNR.Q	Y	54.52	1051.55	0.4	351.525	3	21.4	1607	1	1341	1349
19	13	P0C0L4|CO4A_HUMAN	R.STQDTVIALDALSAYWIASHTTEER.G	Y	53.37	2777.35	-1.6	926.789	3	77.11	10875	1	1301	1325
19	13	P0C0L4|CO4A_HUMAN	K.GLC(+57.02)VATPVQLR.V	Y	51.35	1212.66	-1.3	607.339	2	47.58	6037	1	818	828	Carbamidomethylation
19	13	P0C0L4|CO4A_HUMAN	K.TKGLC(+57.02)VATPVQLR.V	Y	49.67	1441.81	1.3	481.61	3	42.49	5158	1	816	828	Carbamidomethylation
19	13	P0C0L4|CO4A_HUMAN	R.AVGSGATFSHYYYMILSR.G	Y	45.29	2021.97	0.5	674.997	3	63.35	8725	2	495	512
19	13	P0C0L4|CO4A_HUMAN	K.ITQVLHFTK.D	Y	42.22	1085.62	-0.9	362.881	3	37.98	4400	1	1647	1655
19	13	P0C0L4|CO4A_HUMAN	K.VLQIEK.E	N	40.37	728.443	0.2	365.229	2	28	2699	1	930	935
19	13	P0C0L4|CO4A_HUMAN	K.EGAIHREELVYELNPLDHR.G	Y	37.97	2289.15	1.3	573.295	4	51.75	6771	1	936	954
19	10	P0C0L5|CO4B_HUMAN	R.ALEILQEEDLIDEDDIPVR.S	Y	112.75	2224.11	-0.8	1113.06	2	67.87	9448	1	757	775
19	10	P0C0L5|CO4B_HUMAN	R.GLEEELQFSLGSK.I	Y	101.31	1435.72	0.1	718.867	2	59.14	8031	1	1353	1365
19	10	P0C0L5|CO4B_HUMAN	R.GSFEFPVGDAVSK.V	Y	79.98	1338.65	0.1	670.33	2	52.24	6857	1	917	929
19	10	P0C0L5|CO4B_HUMAN	R.VGDTLNLNLR.A	Y	71.84	1113.61	-0.4	557.814	2	47	5935	1	485	494
19	10	P0C0L5|CO4B_HUMAN	K.ASAGLLGAHAAAITAYALTLTK.A	Y	66.44	2084.16	1.2	695.729	3	70.05	9791	1	1183	1204
19	10	P0C0L5|CO4B_HUMAN	R.QGSFQGGFR.S	Y	63.9	982.462	-0.2	492.238	2	31.01	3207	2	1292	1300
19	10	P0C0L5|CO4B_HUMAN	R.GLQDEDGYR.M	Y	60.63	1051.46	0.8	526.736	2	24.87	2176	1	1605	1613
19	10	P0C0L5|CO4B_HUMAN	R.SFFPENWLWR.V	Y	58.16	1380.66	-0.9	691.337	2	75.97	10703	1	776	785
19	10	P0C0L5|CO4B_HUMAN	R.LLLFSPSVVHLGVPLSVGVQLQDVPR.G	Y	56.59	2768.6	-0.2	923.872	3	79.71	11263	2	23	48
19	10	P0C0L5|CO4B_HUMAN	K.SHALQLNNR.Q	Y	54.52	1051.55	0.4	351.525	3	21.4	1607	1	1341	1349
19	10	P0C0L5|CO4B_HUMAN	R.STQDTVIALDALSAYWIASHTTEER.G	Y	53.37	2777.35	-1.6	926.789	3	77.11	10875	1	1301	1325
19	10	P0C0L5|CO4B_HUMAN	K.GLC(+57.02)VATPVQLR.V	Y	51.35	1212.66	-1.3	607.339	2	47.58	6037	1	818	828	Carbamidomethylation
19	10	P0C0L5|CO4B_HUMAN	K.TKGLC(+57.02)VATPVQLR.V	Y	49.67	1441.81	1.3	481.61	3	42.49	5158	1	816	828	Carbamidomethylation
19	10	P0C0L5|CO4B_HUMAN	R.AVGSGATFSHYYYMILSR.G	Y	45.29	2021.97	0.5	674.997	3	63.35	8725	2	495	512
19	10	P0C0L5|CO4B_HUMAN	K.ITQVLHFTK.D	Y	42.22	1085.62	-0.9	362.881	3	37.98	4400	1	1647	1655
19	10	P0C0L5|CO4B_HUMAN	K.VLQIEK.E	N	40.37	728.443	0.2	365.229	2	28	2699	1	930	935
19	10	P0C0L5|CO4B_HUMAN	K.EGAIHREELVYELNPLDHR.G	Y	37.97	2289.15	1.3	573.295	4	51.75	6771	1	936	954
8	32	B9A064|IGLL5_HUMAN	K.ATLVC(+57.02)LISDFYPGAVTVAWK.A	N	119.61	2210.14	-0.8	1106.08	2	86.69	12295	10	132	151	Carbamidomethylation
8	32	B9A064|IGLL5_HUMAN	K.YAASSYLSLTPEQWK.S	N	99.6	1742.85	-1	872.432	2	58.34	7897	79	174	188
8	32	B9A064|IGLL5_HUMAN	K.ANPTVTLFPPSSEELQANK.A	Y	91.36	2042.03	-1.6	1022.02	2	56.52	7599	16	113	131
8	32	B9A064|IGLL5_HUMAN	K.AGVETTKPSK.Q	Y	81.21	1016.55	0	509.282	2	16.49	813	1	159	168
8	32	B9A064|IGLL5_HUMAN	K.QSNNKYAASSYLSLTPEQWK.S	N	63.43	2314.12	-3.6	772.379	3	53.82	7135	1	169	188
8	32	B9A064|IGLL5_HUMAN	R.SYSC(+57.02)QVTHEGSTVEK.T	N	61.42	1710.75	-0.8	856.383	2	111.01	14981	33	192	206	Carbamidomethylation
8	32	B9A064|IGLL5_HUMAN	K.VTVLGQPK.A	Y	56.77	840.507	0.8	421.261	2	26.82	2500	11	105	112
8	32	B9A064|IGLL5_HUMAN	R.SYSCQVTHEGSTVEK.T	N	55.35	1653.73	0.2	552.251	3	25.26	2240	1	192	206
8	32	B9A064|IGLL5_HUMAN	K.TVAPTEC(+57.02)S	N	52.57	863.37	-0.7	432.692	2	19.78	1341	1	207	214	Carbamidomethylation
8	32	B9A064|IGLL5_HUMAN	K.ATLVC(+57.02)LISDFYPGAVTVAWKADGSPVK.A	Y	49.78	2864.48	-1.2	955.832	3	82.14	11624	1	132	158	Carbamidomethylation
8	32	B9A064|IGLL5_HUMAN	K.YAASSYLSLTPEQWKSHR.S	N	42.38	2123.04	0.3	531.768	4	48.99	6284	1	174	191
8	32	B9A064|IGLL5_HUMAN	R.SYSC(+57.02)QVTHEGSTVEKTVAPTEC(+57.02)S	N	35.66	2556.11	-1	853.043	3	35.86	4038	1	192	214	Carbamidomethylation
8	32	B9A064|IGLL5_HUMAN	K.SHRSYSC(+57.02)QVTHEGSTVEK.T	N	32.46	2090.94	0.6	523.744	4	18.26	1097	1	189	206	Carbamidomethylation
34	95	P00450|CERU_HUMAN	K.HYYIGIIETTWDYASDHGEK.K	Y	112.08	2397.09	0	800.038	3	62.72	8622	1	23	42
34	95	P00450|CERU_HUMAN	K.DLYSGLIGPLIVC(+57.02)R.R	Y	90.99	1574.85	1.8	788.433	2	73.65	10351	1	888	901	Carbamidomethylation
34	95	P00450|CERU_HUMAN	K.ALYLQYTDETFR.T	Y	90.5	1518.74	0	760.375	2	53.97	7161	1	70	81
34	95	P00450|CERU_HUMAN	K.KALYLQYTDETFR.T	Y	78.27	1646.83	0.7	549.951	3	48.48	6195	1	69	81
34	95	P00450|CERU_HUMAN	K.DIASGLIGPLIIC(+57.02)K.K	Y	69.96	1468.83	0.9	735.424	2	70.17	9808	1	188	201	Carbamidomethylation
34	95	P00450|CERU_HUMAN	R.ADDKVYPGEQYTYMLLATEEQSPGEGDGNC(+57.02)VTR.I	Y	69.93	3692.62	-2	1231.88	3	62.23	8543	1	145	177	Carbamidomethylation
34	95	P00450|CERU_HUMAN	K.LISVDTEHSNIYLQNGPDR.I	Y	67.3	2170.07	0	724.362	3	44.77	5545	1	44	62
34	95	P00450|CERU_HUMAN	R.ADDKVYPGEQYTYM(+15.99)LLATEEQSPGEGDGNC(+57.02)VTR.I	Y	64.85	3708.62	-2.1	1237.21	3	57.46	7750	1	145	177	Oxidation (M); Carbamidomethylation
34	95	P00450|CERU_HUMAN	R.TTIEKPVWLGFLGPIIK.A	Y	61.06	1911.12	0.1	638.048	3	78.01	11010	1	82	98
34	95	P00450|CERU_HUMAN	K.AETGDKVYVHLK.N	Y	52.77	1358.72	-0.4	453.913	3	28.08	2713	1	99	110
34	95	P00450|CERU_HUMAN	K.KLISVDTEHSNIYLQNGPDR.I	Y	41.42	2298.16	1.5	575.548	4	41.85	5051	1	43	62
34	95	P00450|CERU_HUMAN	K.HYYIGIIETTWDYASDHGEKK.L	Y	30.92	2525.19	-0.1	632.304	4	59.45	8084	1	23	43
30	26	P02743|SAMP_HUMAN	R.AYSLFSYNTQGR.D	Y	99.27	1405.66	-0.5	703.838	2	50.16	6488	1	65	76
30	26	P02743|SAMP_HUMAN	K.IVLGQEQDSYGGK.F	Y	97.54	1392.69	-0.8	697.351	2	32.85	3520	1	150	162
30	26	P02743|SAMP_HUMAN	R.VGEYSLYIGR.H	Y	84.05	1155.59	-0.9	578.803	2	46.53	5850	5	87	96
30	26	P02743|SAMP_HUMAN	R.QGYFVEAQPK.I	Y	82.12	1165.58	-1.1	583.795	2	35.13	3914	2	140	149
30	26	P02743|SAMP_HUMAN	R.DNELLVYKER.V	Y	77.96	1277.66	-1.1	639.837	2	37.14	4255	1	77	86
30	26	P02743|SAMP_HUMAN	R.GYVIIKPLVWV	Y	70.02	1285.78	0.1	643.897	2	74.56	10490	1	213	223
30	26	P02743|SAMP_HUMAN	R.DNELLVYK.E	Y	68.31	992.518	0	497.266	2	42.29	5124	1	77	84
30	26	P02743|SAMP_HUMAN	K.VFVFPR.E	Y	63.83	763.438	0.4	382.726	2	47.9	6092	1	27	32
30	26	P02743|SAMP_HUMAN	K.ERVGEYSLYIGR.H	Y	60.38	1440.74	0.3	481.253	3	43.84	5389	1	85	96
30	26	P02743|SAMP_HUMAN	R.AYSLFSYNTQGRDNELLVYK.E	Y	60.07	2380.17	-0.3	794.397	3	59.64	8116	2	65	84
30	26	P02743|SAMP_HUMAN	K.IVLGQEQDSYGGKFDR.S	Y	59.14	1810.88	0.4	604.636	3	37.88	4383	1	150	165
30	26	P02743|SAMP_HUMAN	R.AYSDLSR.A	Y	47.88	810.387	0	406.201	2	21.32	1595	1	58	64
26	52	P02746|C1QB_HUMAN	K.LEQGENVFLQATDK.N	Y	113.18	1590.79	-0.6	796.401	2	47.65	6049	1	216	229
26	52	P02746|C1QB_HUMAN	K.VVTFC(+57.02)DYAYNTFQVTTGGM(+15.99)VLK.L	Y	99.12	2529.19	0.1	844.071	3	68.65	9569	1	194	215	Carbamidomethylation; Oxidation (M)
26	52	P02746|C1QB_HUMAN	K.VPGLYYFTYHASSR.G	Y	84.02	1659.8	0.2	554.275	3	53.84	7138	1	164	177
26	52	P02746|C1QB_HUMAN	R.FDHVITNM(+15.99)NNNYEPR.S	Y	74	1878.83	-0.6	627.284	3	32.26	3422	2	142	156	Oxidation (M)
26	52	P02746|C1QB_HUMAN	R.FDHVITNMNNNYEPR.S	Y	71.25	1862.84	-0.8	621.952	3	38.59	4503	1	142	156
26	52	P02746|C1QB_HUMAN	R.GNLC(+57.02)VNLMR.G	Y	69.94	1075.53	-0.5	538.77	2	44.62	5520	1	178	186	Carbamidomethylation
26	52	P02746|C1QB_HUMAN	K.NSLLGM(+15.99)EGANSIFSGFLLFPDM(+15.99)EA	Y	66.74	2591.19	-0.8	1296.6	2	91.7	12988	5	230	253	Oxidation (M)
26	52	P02746|C1QB_HUMAN	K.IAFSATR.T	Y	62.37	764.418	0	383.216	2	29.78	3000	1	122	128
26	52	P02746|C1QB_HUMAN	K.VVTFC(+57.02)DYAYNTFQVTTGGMVLK.L	Y	60.75	2513.2	0.7	838.74	3	74.51	10482	1	194	215	Carbamidomethylation
26	52	P02746|C1QB_HUMAN	R.GNLC(+57.02)VNLM(+15.99)R.G	Y	55.88	1091.52	-0.4	546.768	2	36.24	4102	1	178	186	Carbamidomethylation; Oxidation (M)
26	52	P02746|C1QB_HUMAN	R.DQTIRFDHVITNM(+15.99)NNNYEPR.S	Y	44.91	2492.15	-1.7	624.044	4	43.21	5279	1	137	156	Oxidation (M)
26	52	P02746|C1QB_HUMAN	R.TINVPLR.R	Y	42.38	811.492	0.6	406.753	2	37.34	4288	1	129	135
26	52	P02746|C1QB_HUMAN	R.DQTIRFDHVITNMNNNYEPR.S	Y	36.09	2476.16	-0.2	620.046	4	49.53	6378	1	137	156
26	52	P02746|C1QB_HUMAN	R.TINVPLRR.D	Y	33.8	967.593	-0.7	484.803	2	31.38	3268	1	129	136
21	34	P05090|APOD_HUMAN	K.MTVTDQVNC(+57.02)PK.L	Y	91.93	1291.59	-0.3	646.802	2	28.73	2823	2	177	187	Carbamidomethylation
21	34	P05090|APOD_HUMAN	K.NILTSNNIDVK.K	Y	90.86	1229.66	-0.1	615.838	2	42.42	5146	1	165	175
21	34	P05090|APOD_HUMAN	R.NPNLPPETVDSLK.N	Y	88.89	1422.74	-0.8	712.375	2	42.3	5125	3	152	164
21	34	P05090|APOD_HUMAN	K.M(+15.99)TVTDQVNC(+57.02)PK.L	Y	87.6	1307.59	0.1	654.8	2	22.23	1747	1	177	187	Oxidation (M); Carbamidomethylation
21	34	P05090|APOD_HUMAN	K.NILTSNNIDVKK.M	Y	77.37	1357.76	-1.5	679.885	2	35.65	4002	2	165	176
21	34	P05090|APOD_HUMAN	K.C(+57.02)PNPPVQENFDVNK.Y	Y	74.39	1656.76	1.2	829.386	2	36.54	4152	1	28	41	Carbamidomethylation
21	34	P05090|APOD_HUMAN	K.C(+57.02)PNPPVQENFDVNKYLGR.W	Y	67.74	2146.03	-1.3	716.349	3	50.96	6631	2	28	45	Carbamidomethylation
21	34	P05090|APOD_HUMAN	K.IPTTFENGR.C	Y	67.67	1033.52	-1	517.766	2	31.49	3289	1	52	60
21	34	P05090|APOD_HUMAN	R.WYEIEKIPTTFENGR.C	Y	63.3	1881.93	-0.2	628.316	3	55.57	7437	2	46	60
21	34	P05090|APOD_HUMAN	R.NPNLPPETVDSLKNILTSNNIDVK.K	Y	62.54	2634.39	0.1	879.136	3	64.98	8992	3	152	175
21	34	P05090|APOD_HUMAN	K.KMTVTDQVNC(+57.02)PK.L	Y	59.55	1419.69	-0.3	474.236	3	25.06	2207	1	176	187	Carbamidomethylation
21	34	P05090|APOD_HUMAN	K.KM(+15.99)TVTDQVNC(+57.02)PK.L	Y	55.71	1435.68	1.8	479.568	3	19.57	1308	1	176	187	Oxidation (M); Carbamidomethylation
21	34	P05090|APOD_HUMAN	K.VLNQELR.A	Y	51.03	870.492	-0.6	436.253	2	26.73	2482	1	76	82
21	34	P05090|APOD_HUMAN	K.IKVLNQELR.A	Y	47.28	1111.67	0.5	371.565	3	37.28	4278	1	74	82
21	34	P05090|APOD_HUMAN	R.WYEIEK.I	Y	39.91	866.417	0.4	434.216	2	37.85	4376	1	46	51
20	23	P01023|A2MG_HUMAN	R.AFQPFFVELTM(+15.99)PYSVIR.G	Y	91.66	2060.04	0.9	1031.03	2	80.08	11316	1	788	804	Oxidation (M)
20	23	P01023|A2MG_HUMAN	K.NEDSLVFVQTDK.S	Y	90.4	1393.67	0.5	697.844	2	45.23	5622	1	124	135
20	23	P01023|A2MG_HUMAN	R.LLLQQVSLPELPGEYSMK.V	Y	87.54	2044.09	-0.9	1023.05	2	70.44	9851	1	1298	1315
20	23	P01023|A2MG_HUMAN	R.IAQWQSFQLEGGLK.Q	Y	86.81	1603.84	0.3	802.925	2	58.74	7964	1	175	188
20	23	P01023|A2MG_HUMAN	K.QFSFPLSSEPFQGSYK.V	Y	74.72	1847.87	-0.7	924.943	2	63.56	8758	1	189	204
20	23	P01023|A2MG_HUMAN	R.LLIYAVLPTGDVIGDSAK.Y	Y	69.36	1844.03	-0.9	923.021	2	70.37	9839	1	540	557
20	23	P01023|A2MG_HUMAN	R.AFQPFFVELTMPYSVIR.G	Y	67.28	2044.05	-2.2	1023.03	2	85.37	12103	2	788	804
20	23	P01023|A2MG_HUMAN	R.LLLQQVSLPELPGEYSM(+15.99)K.V	Y	65.99	2060.09	-0.2	687.703	3	67.46	9383	1	1298	1315	Oxidation (M)
20	23	P01023|A2MG_HUMAN	R.VVSM(+15.99)DENFHPLNELIPLVYIQDPK.G	Y	64.21	2825.43	-0.9	942.817	3	75	10557	1	148	171	Oxidation (M)
20	23	P01023|A2MG_HUMAN	K.YNILPEKEEFPFALGVQTLPQTC(+57.02)DEPK.A	Y	63.88	3162.56	-3.5	1055.19	3	69.14	9649	2	1330	1356	Carbamidomethylation
20	23	P01023|A2MG_HUMAN	R.SLFTDLEAENDVLHC(+57.02)VAFAVPK.S	Y	63.45	2474.22	0.7	825.746	3	77.78	10976	1	72	93	Carbamidomethylation
20	23	P01023|A2MG_HUMAN	K.MVSGFIPLKPTVK.M	Y	45.97	1415.82	0.3	472.948	3	50.07	6472	1	1385	1397
20	23	P01023|A2MG_HUMAN	K.M(+15.99)VSGFIPLKPTVK.M	Y	38.9	1431.82	0.1	478.279	3	46.42	5833	1	1385	1397	Oxidation (M)
20	23	P01023|A2MG_HUMAN	K.FQVDNNNR.L	Y	36.02	1005.46	0.6	503.739	2	21.21	1576	1	1290	1297
20	23	P01023|A2MG_HUMAN	R.SASNM(+15.99)AIVDVK.M	Y	34.64	1149.57	0	575.792	2	29.61	2970	1	1374	1384	Oxidation (M)
20	23	P01023|A2MG_HUMAN	R.VVSMDENFHPLNELIPLVYIQDPK.G	Y	33.02	2809.44	-0.9	937.485	3	78.03	11013	1	148	171
41	3388	P30041|PRDX6_HUMAN	M.PGGLLLGDVAPNFEANTTVGR.I	Y	107.39	2097.09	-0.3	1049.55	2	64.17	8860	1	2	22
41	3388	P30041|PRDX6_HUMAN	K.LIALSIDSVEDHLAWSK.D	Y	73.77	1896	0.8	633.008	3	66.74	9271	1	68	84
41	3388	P30041|PRDX6_HUMAN	R.DFTPVC(+57.02)TTELGR.A	Y	73.73	1394.65	0.1	698.332	2	45.04	5590	1	42	53	Carbamidomethylation
41	3388	P30041|PRDX6_HUMAN	K.DINAYNC(+57.02)EEPTEK.L	Y	72.04	1581.66	-0.2	791.838	2	29.53	2958	1	85	97	Carbamidomethylation
41	3388	P30041|PRDX6_HUMAN	R.FHDFLGDSWGILFSHPR.D	Y	62.93	2029.98	0.9	508.503	4	72.78	10218	1	25	41
41	3388	P30041|PRDX6_HUMAN	K.LKLSILYPATTGR.N	Y	60.83	1431.85	0.6	478.289	3	52.81	6957	1	143	155
41	3388	P30041|PRDX6_HUMAN	R.VVFVFGPDKK.L	Y	52.8	1134.64	0.2	379.222	3	45.8	5722	1	133	142
41	3388	P30041|PRDX6_HUMAN	R.NFDEILR.V	Y	50.42	905.461	0.1	453.738	2	46.35	5819	1	156	162
41	3388	P30041|PRDX6_HUMAN	K.LPFPIIDDRNR.E	Y	47.24	1354.74	0	452.586	3	52.12	6836	1	98	108
41	3388	P30041|PRDX6_HUMAN	R.VATPVDWKDGDSVM(+15.99)VLPTIPEEEAK.K	Y	42.72	2741.35	-1	914.789	3	57.8	7805	1	175	199	Oxidation (M)
41	3388	P30041|PRDX6_HUMAN	K.DINAYNC(+57.02)EEPTEKLPFPIIDDR.N	Y	42.06	2648.24	0.7	883.755	3	63.02	8672	1	85	106	Carbamidomethylation
41	3388	P30041|PRDX6_HUMAN	R.ELAILLGMLDPAEKDEK.G	Y	32.96	1883.99	0.4	629.005	3	72.99	10250	1	109	125
27	9	P35527|K1C9_HUMAN	R.FSSSSGYGGGSSR.V	Y	82.06	1234.52	0.2	618.268	2	19.98	1375	1	47	59
27	9	P35527|K1C9_HUMAN	R.HGVQELEIELQSQLSK.K	Y	80.76	1836.96	0.9	613.327	3	58.22	7876	1	375	390
27	9	P35527|K1C9_HUMAN	R.GGSGGSYGGGGSGGGYGGGSGSR.G	Y	78.09	1790.72	0.5	896.368	2	18.86	1193	1	491	513
27	9	P35527|K1C9_HUMAN	K.EIETYHNLLEGGQEDFESSGAGK.I	Y	74.2	2509.12	-1	837.381	3	50.49	6549	1	450	472
27	9	P35527|K1C9_HUMAN	K.DIENQYETQITQIEHEVSSSGQEVQSSAK.E	Y	73.43	3263.51	-2.9	1088.84	3	65.29	9042	2	340	368
27	9	P35527|K1C9_HUMAN	K.TLLDIDNTR.M	Y	71.63	1059.56	-0.4	530.785	2	43.54	5336	1	225	233
27	9	P35527|K1C9_HUMAN	R.HGVQELEIELQSQLSKK.A	Y	66.78	1965.05	2.1	656.026	3	54.31	7220	1	375	391
27	9	P35527|K1C9_HUMAN	K.STMQELNSR.L	Y	66.46	1064.49	0	533.253	2	24.34	2093	1	155	163
27	9	P35527|K1C9_HUMAN	R.QGVDADINGLR.Q	Y	65.02	1156.58	-0.1	579.299	2	37.84	4374	1	251	261
27	9	P35527|K1C9_HUMAN	R.QVLDNLTM(+15.99)EK.S	Y	55.43	1205.6	0.1	603.805	2	36.8	4197	1	262	271	Oxidation (M)
27	9	P35527|K1C9_HUMAN	R.IKFEM(+15.99)EQNLR.Q	Y	53.2	1322.67	-0.9	441.895	3	31.98	3373	1	241	250	Oxidation (M)
27	9	P35527|K1C9_HUMAN	K.STM(+15.99)QELNSR.L	Y	50.22	1080.49	-0.9	541.25	2	18.05	1062	1	155	163	Oxidation (M)
27	9	P35527|K1C9_HUMAN	R.LASYLDK.V	N	49.96	808.433	1.1	405.224	2	29.77	2997	1	164	170
27	9	P35527|K1C9_HUMAN	K.NYSPYYNTIDDLKDQIVDLTVGNNK.T	Y	45.47	2901.4	-1.9	968.14	3	75.8	10678	2	200	224
24	28	P02774|VTDB_HUMAN	K.SLGEC(+57.02)C(+57.02)DVEDSTTC(+57.02)FNAK.G	Y	96.64	2091.82	-1.7	1046.91	2	39.3	4620	1	371	388	Carbamidomethylation
24	28	P02774|VTDB_HUMAN	K.ELSSFIDKGQELC(+57.02)ADYSENTFTEYK.K	Y	93.8	2973.32	-1.8	992.113	3	59.44	8083	1	395	419	Carbamidomethylation
24	28	P02774|VTDB_HUMAN	R.RTHLPEVFLSK.V	Y	67.39	1325.75	0.6	442.923	3	41.25	4950	1	353	363
24	28	P02774|VTDB_HUMAN	R.VC(+57.02)SQYAAYGEK.K	Y	65.63	1274.56	1	638.288	2	26.24	2402	1	219	229	Carbamidomethylation
24	28	P02774|VTDB_HUMAN	K.VMDKYTFELSR.R	Y	64.05	1387.68	0	463.567	3	43.66	5356	1	342	352
24	28	P02774|VTDB_HUMAN	K.LC(+57.02)DNLSTK.N	Y	57.44	949.454	2	475.735	2	23.62	1978	1	285	292	Carbamidomethylation
24	28	P02774|VTDB_HUMAN	K.HLSLLTTLSNR.V	Y	56.75	1253.71	0	418.91	3	48.37	6177	1	208	218
24	28	P02774|VTDB_HUMAN	K.VM(+15.99)DKYTFELSR.R	Y	53.67	1403.68	-0.2	468.899	3	39.74	4696	1	342	352	Oxidation (M)
24	28	P02774|VTDB_HUMAN	R.THLPEVFLSK.V	Y	53.14	1169.64	-1.9	585.828	2	46.65	5872	1	354	363
24	28	P02774|VTDB_HUMAN	K.AKLPDATPK.E	Y	41	939.539	0.6	470.777	2	21.13	1564	1	428	436
24	28	P02774|VTDB_HUMAN	K.VLEPTLK.S	Y	39.3	798.485	-0.3	400.25	2	32.96	3540	1	364	370
24	28	P02774|VTDB_HUMAN	K.LAQKVPTADLEDVLPLAEDITNILSK.C	Y	38.44	2805.54	0.9	936.187	3	90.89	12892	2	239	264
24	28	P02774|VTDB_HUMAN	K.NSKFEDC(+57.02)C(+57.02)QEK.T	Y	38.42	1443.58	1.4	482.2	3	17.96	1047	1	293	303	Carbamidomethylation
39	103	P63261|ACTG_HUMAN	K.DLYANTVLSGGTTM(+15.99)YPGIADR.M	Y	102.23	2230.06	-0.4	1116.04	2	55.64	7450	1	292	312	Oxidation (M)
39	103	P63261|ACTG_HUMAN	K.SYELPDGQVITIGNER.F	N	91.26	1789.88	-1.1	895.949	2	56.22	7548	1	239	254
39	103	P63261|ACTG_HUMAN	R.GYSFTTTAER.E	Y	75.7	1131.52	-0.9	566.767	2	33.3	3597	1	197	206
39	103	P63261|ACTG_HUMAN	K.AGFAGDDAPR.A	N	72.15	975.441	1.1	488.728	2	24.95	2189	1	19	28
39	103	P63261|ACTG_HUMAN	K.LC(+57.02)YVALDFEQEMATAASSSSLEK.S	N	67.56	2549.17	0.5	850.73	3	72.67	10201	1	216	238	Carbamidomethylation
39	103	P63261|ACTG_HUMAN	K.QEYDESGPSIVHR.K	N	63.53	1515.7	-0.3	506.239	3	29.51	2955	1	360	372
39	103	P63261|ACTG_HUMAN	R.DLTDYLM(+15.99)K.I	N	57.99	1013.47	1.1	507.745	2	46.72	5884	1	184	191	Oxidation (M)
39	103	P63261|ACTG_HUMAN	R.DLTDYLMK.I	N	53.6	997.479	0.5	499.747	2	55.09	7354	1	184	191
39	103	P63261|ACTG_HUMAN	K.IIAPPER.K	N	46.45	794.465	0.4	398.24	2	26.66	2472	1	329	335
39	103	P63261|ACTG_HUMAN	R.TTGIVMDSGDGVTHTVPIYEGYALPHAILR.L	Y	44.59	3182.61	-1.6	796.658	4	62.55	8594	1	148	177
39	103	P63261|ACTG_HUMAN	R.TTGIVM(+15.99)DSGDGVTHTVPIYEGYALPHAILR.L	Y	44.03	3198.6	-0.6	800.657	4	60.14	8200	1	148	177	Oxidation (M)
28	24	P01860|IGHG3_HUMAN	R.STSGGTAALGC(+57.02)LVK.D	N	91.34	1320.67	-0.9	661.342	2	42.89	5223	1	17	30	Carbamidomethylation
28	24	P01860|IGHG3_HUMAN	K.TPLGDTTHTC(+57.02)PR.C	Y	88.25	1354.63	-0.6	678.322	2	21.66	1651	1	102	113	Carbamidomethylation
28	24	P01860|IGHG3_HUMAN	K.GPSVFPLAPC(+57.02)SR.S	N	82.4	1286.64	-0.8	644.329	2	50.46	6543	1	5	16	Carbamidomethylation
28	24	P01860|IGHG3_HUMAN	K.NQVSLTC(+57.02)LVK.G	N	70.45	1160.62	0.4	581.319	2	47.15	5962	1	291	300	Carbamidomethylation
28	24	P01860|IGHG3_HUMAN	R.VVSVLTVLHQDWLNGK.E	N	62.4	1807	0.8	603.341	3	70.4	9843	1	232	247
28	24	P01860|IGHG3_HUMAN	R.C(+57.02)PAPELLGGPSVFLFPPKPK.D	Y	61.97	2150.16	1.3	717.728	3	68.7	9577	1	159	178	Carbamidomethylation
28	24	P01860|IGHG3_HUMAN	R.TPEVTC(+57.02)VVVDVSHEDPEVQFK.W	Y	61.59	2413.15	0.1	805.39	3	57.37	7736	1	186	206	Carbamidomethylation
28	24	P01860|IGHG3_HUMAN	K.DTLMISR.T	N	56.94	834.427	0.5	418.221	2	33.98	3716	1	179	185
28	24	P01860|IGHG3_HUMAN	R.WQQGNIFSC(+57.02)SVMHEALHNR.F	Y	49.67	2313.05	0.4	579.271	4	52.77	6951	1	347	365	Carbamidomethylation
28	24	P01860|IGHG3_HUMAN	K.DTLM(+15.99)ISR.T	N	45.67	850.422	-0.5	426.218	2	29.18	2900	1	179	185	Oxidation (M)
28	24	P01860|IGHG3_HUMAN	K.WYVDGVEVHNAK.T	Y	38.44	1415.68	-3.4	472.9	3	38.8	4538	1	207	218
28	24	P01860|IGHG3_HUMAN	R.VVSVLTVLHQDWLNGKEYK.C	N	28.63	2227.2	0.9	557.808	4	66.04	9161	1	232	250
38	243	P60174|TPIS_HUMAN	K.SNVSDAVAQSTR.I	Y	97.48	1233.6	1	617.805	2	26.14	2385	1	232	243
38	243	P60174|TPIS_HUMAN	K.VVLAYEPVWAIGTGK.T	Y	85.35	1601.88	0.6	801.949	2	64.96	8988	1	198	212
38	243	P60174|TPIS_HUMAN	K.IAVAAQNC(+57.02)YK.V	Y	81.58	1136.56	-0.3	569.289	2	26.52	2449	1	97	106	Carbamidomethylation
38	243	P60174|TPIS_HUMAN	R.HVFGESDELIGQK.V	Y	71.68	1457.71	0.4	486.913	3	39.13	4592	1	138	150
38	243	P60174|TPIS_HUMAN	K.ELASQPDVDGFLVGGASLKPEFVDIINAK.Q	Y	56.12	3028.58	-0.6	1010.53	3	74.5	10480	1	257	285
38	243	P60174|TPIS_HUMAN	K.FFVGGNWK.M	Y	55.74	953.476	0.1	477.745	2	50.19	6493	1	44	51
38	243	P60174|TPIS_HUMAN	K.DC(+57.02)GATWVVLGHSER.R	Y	54.07	1585.73	1.2	529.585	3	46.61	5866	1	123	136	Carbamidomethylation
38	243	P60174|TPIS_HUMAN	R.KQSLGELIGTLNAAK.V	Y	50.66	1541.88	0	514.966	3	53.65	7107	1	56	70
38	243	P60174|TPIS_HUMAN	K.TATPQQAQEVHEK.L	Y	46.98	1465.72	0.5	489.579	3	17.81	1023	1	213	225
38	243	P60174|TPIS_HUMAN	K.ELASQPDVDGFLVGGASLKPEFVDIINAKQ	Y	33.61	3156.63	-1.6	1053.22	3	73.35	10305	1	257	286
53	33	P01591|IGJ_HUMAN	K.C(+57.02)YTAVVPLVYGGETK.M	Y	103.42	1655.82	-0.6	828.918	2	53.45	7071	1	131	145	Carbamidomethylation
53	33	P01591|IGJ_HUMAN	K.KC(+57.02)DPTEVELDNQIVTATQSNIC(+57.02)DEDSATETC(+57.02)YTYDR.N	Y	95.89	4240.8	-0.6	1414.61	3	55.24	7380	1	93	128	Carbamidomethylation
53	33	P01591|IGJ_HUMAN	R.SSEDPNEDIVER.N	Y	72.05	1388.61	-0.2	695.31	2	28.35	2758	1	47	58
53	33	P01591|IGJ_HUMAN	K.M(+15.99)VETALTPDAC(+57.02)YPD	Y	64.18	1597.66	-0.3	799.839	2	45.3	5633	1	146	159	Oxidation (M); Carbamidomethylation
53	33	P01591|IGJ_HUMAN	R.TRFVYHLSDLC(+57.02)K.K	Y	61.42	1537.77	-0.5	513.597	3	41.33	4965	1	81	92	Carbamidomethylation
53	33	P01591|IGJ_HUMAN	R.FVYHLSDLC(+57.02)K.K	Y	61.09	1280.62	0.3	427.882	3	44.1	5433	1	83	92	Carbamidomethylation
53	33	P01591|IGJ_HUMAN	K.MVETALTPDAC(+57.02)YPD	Y	53.54	1581.67	-0.8	791.841	2	49.05	6295	1	146	159	Carbamidomethylation
53	33	P01591|IGJ_HUMAN	R.IVLVDNK.C	Y	47.44	799.48	-0.1	400.747	2	30.27	3085	1	28	34
53	33	P01591|IGJ_HUMAN	R.TRFVYHLSDLC(+57.02)KK.C	Y	45.47	1665.87	1.1	417.474	4	37.18	4261	1	81	93	Carbamidomethylation
53	33	P01591|IGJ_HUMAN	R.FVYHLSDLC(+57.02)KK.C	Y	42.54	1408.72	0.1	470.58	3	39.36	4629	1	83	93	Carbamidomethylation
31	19	P01857|IGHG1_HUMAN	K.STSGGTAALGC(+57.02)LVK.D	N	91.34	1320.67	-0.9	661.342	2	42.89	5223	1	17	30	Carbamidomethylation
31	19	P01857|IGHG1_HUMAN	K.TTPPVLDSDGSFFLYSK.L	Y	84.42	1872.91	-2.5	937.462	2	63.24	8706	1	276	292
31	19	P01857|IGHG1_HUMAN	K.FNWYVDGVEVHNAK.T	Y	71.59	1676.79	-0.4	559.939	3	49.66	6401	1	158	171
31	19	P01857|IGHG1_HUMAN	K.NQVSLTC(+57.02)LVK.G	N	70.45	1160.62	0.4	581.319	2	47.15	5962	1	244	253	Carbamidomethylation
31	19	P01857|IGHG1_HUMAN	R.TPEVTC(+57.02)VVVDVSHEDPEVK.F	Y	65.88	2138.02	0.8	713.681	3	50.05	6468	1	139	157	Carbamidomethylation
31	19	P01857|IGHG1_HUMAN	R.VVSVLTVLHQDWLNGK.E	N	62.4	1807	0.8	603.341	3	70.4	9843	1	185	200
31	19	P01857|IGHG1_HUMAN	K.GPSVFPLAPSSK.S	Y	61.88	1185.64	0.2	593.827	2	48.21	6148	1	5	16
31	19	P01857|IGHG1_HUMAN	K.DTLMISR.T	N	56.94	834.427	0.5	418.221	2	33.98	3716	1	132	138
31	19	P01857|IGHG1_HUMAN	K.GFYPSDIAVEWESNGQPENNYK.T	N	56.54	2543.12	-0.4	848.715	3	61.49	8424	1	254	275
31	19	P01857|IGHG1_HUMAN	K.DTLM(+15.99)ISR.T	N	45.67	850.422	-0.5	426.218	2	29.18	2900	1	132	138	Oxidation (M)
31	19	P01857|IGHG1_HUMAN	R.WQQGNVFSC(+57.02)SVM(+15.99)HEALHNHYTQK.S	N	29.54	2816.25	-0.5	564.258	5	40.72	4863	1	300	322	Carbamidomethylation; Oxidation (M)
31	19	P01857|IGHG1_HUMAN	R.WQQGNVFSC(+57.02)SVMHEALHNHYTQK.S	N	29.5	2800.26	-0.6	701.072	4	48.72	6236	1	300	322	Carbamidomethylation
31	19	P01857|IGHG1_HUMAN	R.VVSVLTVLHQDWLNGKEYK.C	N	28.63	2227.2	0.9	557.808	4	66.04	9161	1	185	203
33	20	P02790|HEMO_HUMAN	K.LYLVQGTQVYVFLTK.G	Y	98.83	1770.99	-0.8	886.503	2	70.68	9887	1	318	332
33	20	P02790|HEMO_HUMAN	K.EVGTPHGIILDSVDAAFIC(+57.02)PGSSR.L	Y	76.76	2497.23	0.1	833.416	3	64.67	8941	1	348	371	Carbamidomethylation
33	20	P02790|HEMO_HUMAN	R.YYC(+57.02)FQGNQFLR.F	Y	70.6	1494.67	-0.3	748.343	2	52.65	6929	1	198	208	Carbamidomethylation
33	20	P02790|HEMO_HUMAN	R.QGHNSVFLIK.G	Y	63.49	1141.62	0.1	381.549	3	39.22	4607	1	103	112
33	20	P02790|HEMO_HUMAN	K.SLGPNSC(+57.02)SANGPGLYLIHGPNLYC(+57.02)YSDVEK.L	Y	58.16	3281.51	-0.1	1094.84	3	61.75	8466	2	412	441	Carbamidomethylation
33	20	P02790|HEMO_HUMAN	K.LLQDEFPGIPSPLDAAVEC(+57.02)HR.G	Y	56.2	2363.16	-2.1	788.725	3	65.56	9085	2	131	151	Carbamidomethylation
33	20	P02790|HEMO_HUMAN	R.LWWLDLK.S	Y	53.44	972.543	0.5	487.279	2	72.55	10181	1	380	386
33	20	P02790|HEMO_HUMAN	K.SGAQATWTELPWPHEK.V	Y	46.53	1836.88	-0.1	613.3	3	56.16	7538	1	387	402
33	20	P02790|HEMO_HUMAN	R.C(+57.02)SPHLVLSALTSDNHGATYAFSGTHYWR.L	Y	44.73	3147.46	0.9	630.5	5	58.02	7843	1	257	284	Carbamidomethylation
33	20	P02790|HEMO_HUMAN	R.RLWWLDLK.S	Y	43.07	1128.64	0.6	565.33	2	65.08	9007	1	379	386
33	20	P02790|HEMO_HUMAN	K.GEFVWK.S	Y	41.54	764.386	0	383.2	2	42.69	5190	1	72	77
33	20	P02790|HEMO_HUMAN	K.NFPSPVDAAFR.Q	Y	37.3	1219.6	-0.6	610.806	2	52.39	6884	1	92	102
33	20	P02790|HEMO_HUMAN	R.ELISER.W	Y	35.61	745.397	-0.4	373.706	2	24.47	2112	1	84	89
65	50	P01011|AACT_HUMAN	K.AVLDVFEEGTEASAATAVK.I	Y	112.08	1906.95	-1.2	954.482	2	58.88	7986	1	361	379
65	50	P01011|AACT_HUMAN	K.ITLLSALVETR.T	Y	90.03	1214.72	0.5	608.369	2	67.3	9359	1	380	390
65	50	P01011|AACT_HUMAN	K.ADLSGITGAR.N	Y	75.77	959.504	-1.2	480.759	2	33.36	3609	1	341	350
65	50	P01011|AACT_HUMAN	R.FNRPFLM(+15.99)IIVPTDTQNIFFM(+15.99)SK.V	Y	71.96	2690.36	-0.5	897.793	3	74.2	10435	1	395	416	Oxidation (M)
65	50	P01011|AACT_HUMAN	R.NLAVSQVVHK.A	Y	66.37	1093.62	-1.9	547.818	2	30.64	3146	1	351	360
65	50	P01011|AACT_HUMAN	R.EIGELYLPK.F	Y	57.92	1060.58	1	531.298	2	49.85	6433	1	307	315
65	50	P01011|AACT_HUMAN	R.WRDSLEFR.E	Y	46.26	1107.55	0.7	370.19	3	41.52	4995	1	299	306
57	21	P01876|IGHA1_HUMAN	R.QEPSQGTTTFAVTSILR.V	N	98.47	1834.94	-1.3	918.477	2	59.52	8096	1	283	299
57	21	P01876|IGHA1_HUMAN	R.DASGVTFTWTPSSGK.S	Y	91.8	1539.72	1.2	770.868	2	50.74	6593	1	154	168
57	21	P01876|IGHA1_HUMAN	K.TFTC(+57.02)TAAYPESK.T	Y	71.7	1374.61	-2	688.312	2	31.52	3296	1	201	212	Carbamidomethylation
57	21	P01876|IGHA1_HUMAN	K.TPLTATLSK.S	Y	67.5	930.539	-1.3	466.276	2	34.31	3772	1	213	221
57	21	P01876|IGHA1_HUMAN	R.WLQGSQELPR.E	N	62.93	1212.63	-0.6	607.319	2	41.31	4960	1	264	273
57	21	P01876|IGHA1_HUMAN	K.YLTWASR.Q	N	58.99	895.455	1.6	448.736	2	40.55	4832	1	276	282
57	21	P01876|IGHA1_HUMAN	K.SAVQGPPER.D	N	46.93	939.477	5.2	470.748	2	18.98	1212	1	169	177
57	21	P01876|IGHA1_HUMAN	K.KGDTFSC(+57.02)MVGHEALPLAFTQK.T	N	44.84	2336.13	1	585.04	4	57.83	7811	1	307	327	Carbamidomethylation
57	21	P01876|IGHA1_HUMAN	R.DLC(+57.02)GC(+57.02)YSVSSVLPGC(+57.02)AEPWNHGK.T	Y	34.89	2592.12	-1.9	865.045	3	57.16	7703	1	178	200	Carbamidomethylation
57	21	P01876|IGHA1_HUMAN	K.SGNTFRPEVHLLPPPSEELALNELVTLTC(+57.02)LAR.G	N	27.93	3572.87	-0.7	894.223	4	82.66	11701	1	222	253	Carbamidomethylation
64	30	P19823|ITIH2_HUMAN	K.VVNNSPQPQNVVFDVQIPK.G	Y	112.14	2121.12	-1.2	1061.57	2	58.68	7953	1	94	112
64	30	P19823|ITIH2_HUMAN	K.FYNQVSTPLLR.N	Y	74.88	1336.71	-0.9	669.364	2	49.94	6450	1	489	499
64	30	P19823|ITIH2_HUMAN	R.TEVNVLPGAK.V	Y	72.39	1026.57	0.5	514.293	2	35.04	3899	1	167	176
64	30	P19823|ITIH2_HUMAN	K.AHVSFKPTVAQQR.I	Y	71.62	1467.79	0.8	490.272	3	26.28	2408	2	247	259
64	30	P19823|ITIH2_HUMAN	R.IYGNQDTSSQLKK.F	Y	53.85	1480.75	0.7	494.592	3	21.12	1562	1	476	488
64	30	P19823|ITIH2_HUMAN	R.FLHVPDTFEGHFDGVPVISK.G	Y	46.89	2240.13	0.7	561.039	4	60.3	8227	2	223	242
64	30	P19823|ITIH2_HUMAN	K.HLEVDVWVIEPQGLR.F	Y	44.42	1788.95	0	597.325	3	63.89	8814	1	208	222
25	31	P01859|IGHG2_HUMAN	K.TTPPMLDSDGSFFLYSK.L	Y	87.78	1904.89	-0.1	953.45	2	65.28	9040	2	272	288
25	31	P01859|IGHG2_HUMAN	K.GPSVFPLAPC(+57.02)SR.S	N	82.4	1286.64	-0.8	644.329	2	50.46	6543	1	5	16	Carbamidomethylation
25	31	P01859|IGHG2_HUMAN	R.STSESTAALGC(+57.02)LVK.D	N	80.34	1422.7	2.6	712.36	2	44.17	5445	1	17	30	Carbamidomethylation
25	31	P01859|IGHG2_HUMAN	K.NQVSLTC(+57.02)LVK.G	N	70.45	1160.62	0.4	581.319	2	47.15	5962	1	240	249	Carbamidomethylation
25	31	P01859|IGHG2_HUMAN	R.VVSVLTVVHQDWLNGK.E	Y	65.21	1792.98	0.2	598.669	3	64.13	8853	1	181	196
25	31	P01859|IGHG2_HUMAN	K.TTPPM(+15.99)LDSDGSFFLYSK.L	Y	64.31	1920.88	-1	961.447	2	59.92	8162	2	272	288	Oxidation (M)
25	31	P01859|IGHG2_HUMAN	K.DTLMISR.T	N	56.94	834.427	0.5	418.221	2	33.98	3716	1	128	134
25	31	P01859|IGHG2_HUMAN	K.DTLM(+15.99)ISR.T	N	45.67	850.422	-0.5	426.218	2	29.18	2900	1	128	134	Oxidation (M)
25	31	P01859|IGHG2_HUMAN	K.GLPAPIEK.T	Y	35.64	823.48	-0.5	412.747	2	32.56	3473	1	206	213
25	31	P01859|IGHG2_HUMAN	R.VVSVLTVVHQDWLNGKEYK.C	Y	32.51	2213.18	0.7	554.304	4	60.23	8215	1	181	199
25	31	P01859|IGHG2_HUMAN	R.WQQGNVFSC(+57.02)SVM(+15.99)HEALHNHYTQK.S	N	29.54	2816.25	-0.5	564.258	5	40.72	4863	1	296	318	Carbamidomethylation; Oxidation (M)
25	31	P01859|IGHG2_HUMAN	R.WQQGNVFSC(+57.02)SVMHEALHNHYTQK.S	N	29.5	2800.26	-0.6	701.072	4	48.72	6236	1	296	318	Carbamidomethylation
47	45	P25311|ZA2G_HUMAN	R.YSLTYIYTGLSK.H	Y	94.32	1407.73	-0.6	704.871	2	58.53	7929	1	28	39
47	45	P25311|ZA2G_HUMAN	K.AYLEEEC(+57.02)PATLR.K	Y	78.2	1450.68	-0.1	726.345	2	40.21	4775	1	180	191	Carbamidomethylation
47	45	P25311|ZA2G_HUMAN	K.EIPAWVPFDPAAQITK.Q	Y	73.58	1781.94	-0.4	891.975	2	70.04	9788	1	150	165
47	45	P25311|ZA2G_HUMAN	K.QKWEAEPVYVQR.A	Y	64.89	1531.78	0.3	511.6	3	36.44	4136	1	166	177
47	45	P25311|ZA2G_HUMAN	K.HVEDVPAFQALGSLNDLQFFR.Y	Y	60.42	2402.2	0.3	801.741	3	78.16	11033	2	40	60
47	45	P25311|ZA2G_HUMAN	K.YYYDGKDYIEFNK.E	Y	59.54	1716.77	0.3	573.263	3	44.83	5554	1	137	149
47	45	P25311|ZA2G_HUMAN	R.AKAYLEEEC(+57.02)PATLRK.Y	Y	47.93	1777.9	0	593.642	3	31.21	3241	1	178	192	Carbamidomethylation
47	45	P25311|ZA2G_HUMAN	K.AYLEEEC(+57.02)PATLRK.Y	Y	29.45	1578.77	0.7	527.265	3	34.11	3738	1	180	192	Carbamidomethylation
42	255	Q14624|ITIH4_HUMAN	K.AGFSWIEVTFK.N	Y	78.88	1283.65	0.8	642.835	2	70.94	9927	1	778	788
42	255	Q14624|ITIH4_HUMAN	R.RLDYQEGPPGVEISC(+57.02)WSVEL	Y	71.71	2333.1	-1	1167.56	2	70.34	9835	1	911	930	Carbamidomethylation
42	255	Q14624|ITIH4_HUMAN	K.WKETLFSVMPGLK.M	Y	65.06	1534.82	1.4	512.615	3	63.61	8767	1	814	826
42	255	Q14624|ITIH4_HUMAN	R.LGVYELLLK.V	Y	64.26	1046.64	0.3	524.326	2	65.13	9016	1	154	162
42	255	Q14624|ITIH4_HUMAN	K.LQDRGPDVLTATVSGK.L	Y	60.39	1655.88	0.6	552.969	3	40.02	4744	1	497	512
42	255	Q14624|ITIH4_HUMAN	K.WKETLFSVM(+15.99)PGLK.M	Y	54.39	1550.82	0.5	517.946	3	54.03	7172	1	814	826	Oxidation (M)
42	255	Q14624|ITIH4_HUMAN	K.ETLFSVMPGLK.M	Y	52.5	1220.65	0.9	611.332	2	64.55	8922	1	816	826
42	255	Q14624|ITIH4_HUMAN	K.AGFSWIEVTFKNPLVWVHASPEHVVVTR.N	Y	50.41	3204.69	0.9	641.945	5	75.65	10656	1	778	805
42	255	Q14624|ITIH4_HUMAN	R.FSSHVGGTLGQFYQEVLWGSPAASDDGRR.T	Y	38.54	3123.48	0.4	781.878	4	66.88	9293	2	867	895
42	255	Q14624|ITIH4_HUMAN	K.YIFHNFM(+15.99)ER.L	Y	34.31	1271.58	0.3	424.866	3	40.23	4778	1	538	546	Oxidation (M)
58	60	P00746|CFAD_HUMAN	R.DSC(+57.02)KGDSGGPLVC(+57.02)GGVLEGVVTSGSR.V	Y	92.05	2549.19	0.8	850.736	3	54.86	7314	1	202	227	Carbamidomethylation
58	60	P00746|CFAD_HUMAN	R.RPDSLQHVLLPVLDR.A	Y	67.79	1756.99	0.4	586.672	3	56.73	7635	1	162	176
58	60	P00746|CFAD_HUMAN	K.VQVLLGAHSLSQPEPSKR.L	Y	54.86	1945.07	-1.7	649.364	3	38.77	4532	1	76	93
58	60	P00746|CFAD_HUMAN	R.VASYAAWIDSVLA	Y	53.59	1364.7	1	683.357	2	81.7	11558	1	241	253
58	60	P00746|CFAD_HUMAN	R.AVPHPDSQPDTIDHDLLLLQLSEK.A	Y	51.41	2680.37	1.2	671.101	4	61.43	8414	1	100	123
58	60	P00746|CFAD_HUMAN	R.VDRDVAPGTLC(+57.02)DVAGWGIVNHAGR.R	Y	49.94	2534.24	-0.5	634.568	4	53.98	7162	1	138	161	Carbamidomethylation
58	60	P00746|CFAD_HUMAN	K.ATLGPAVRPLPWQR.V	Y	38.57	1560.89	0.6	521.304	3	50.22	6499	1	124	137
58	60	P00746|CFAD_HUMAN	R.LYDVLR.A	Y	36.56	777.438	0.2	389.727	2	40.91	4894	1	94	99
58	60	P00746|CFAD_HUMAN	R.DVAPGTLC(+57.02)DVAGWGIVNHAGR.R	Y	30.36	2164.05	-0.1	722.357	3	58.51	7925	1	141	161	Carbamidomethylation
97	66	P04217|A1BG_HUMAN	R.TPGAAANLELIFVGPQHAGNYR.C	Y	82.33	2295.18	1	766.067	3	62.56	8596	1	448	469
97	66	P04217|A1BG_HUMAN	R.C(+57.02)EGPIPDVTFELLR.E	Y	77.1	1644.82	0.1	823.416	2	71.19	9967	1	423	436	Carbamidomethylation
97	66	P04217|A1BG_HUMAN	R.ATWSGAVLAGR.D	Y	73.94	1087.58	-0.2	544.796	2	43.25	5286	1	407	417
97	66	P04217|A1BG_HUMAN	K.HQFLLTGDTQGR.Y	Y	63.98	1371.69	0.9	458.238	3	35.98	4058	1	79	90
97	66	P04217|A1BG_HUMAN	R.SWVPHTFESELSDPVELLVAES	Y	53.97	2470.19	-1.6	1236.1	2	81.81	11576	1	474	495
97	66	P04217|A1BG_HUMAN	K.LLELTGPK.S	Y	49.25	869.522	0.3	435.769	2	41.54	4999	1	107	114
97	66	P04217|A1BG_HUMAN	R.GVTFLLR.R	Y	43.27	804.486	0.2	403.25	2	52.33	6874	1	145	151
84	3395	P02753|RET4_HUMAN	R.LLNLDGTC(+57.02)ADSYSFVFSR.D	Y	110.76	2063.96	-0.1	1032.99	2	67.37	9370	1	140	157	Carbamidomethylation
84	3395	P02753|RET4_HUMAN	K.KDPEGLFLQDNIVAEFSVDETGQM(+15.99)SATAK.G	Y	78.78	3155.5	-0.5	1052.84	3	69.35	9681	1	48	76	Oxidation (M)
84	3395	P02753|RET4_HUMAN	R.FSGTWYAM(+15.99)AK.K	Y	60.95	1176.53	-0.1	589.271	2	40.8	4875	1	38	47	Oxidation (M)
84	3395	P02753|RET4_HUMAN	R.LIVHNGYC(+57.02)DGR.S	Y	38.58	1302.61	2.1	435.213	3	25.62	2299	1	185	195	Carbamidomethylation
84	3395	P02753|RET4_HUMAN	R.LLNNWDVC(+57.02)ADM(+15.99)VGTFTDTEDPAKFK.M	Y	32.83	2902.32	-1.5	968.444	3	60.42	8246	1	81	105	Carbamidomethylation; Oxidation (M)
121	62	P10909|CLUS_HUMAN	K.LFDSDPITVTVPVEVSR.K	Y	103.89	1872.98	-0.3	937.499	2	62.32	8557	1	409	425
121	62	P10909|CLUS_HUMAN	R.EILSVDC(+57.02)STNNPSQAK.L	Y	77.01	1761.82	-1	881.917	2	35.11	3911	1	307	322	Carbamidomethylation
121	62	P10909|CLUS_HUMAN	R.ELDESLQVAER.L	Y	69.94	1287.63	-0.2	644.822	2	37.76	4359	1	326	336
121	62	P10909|CLUS_HUMAN	R.VTTVASHTSDSDVPSGVTEVVVK.L	Y	62.5	2313.17	0.2	772.064	3	41.88	5056	1	386	408
102	79	P01617|KV204_HUMAN	R.FSGSGSGTDFTLK.I	N	95.54	1302.61	-1.3	652.311	2	40.64	4849	2	67	79
102	79	P01617|KV204_HUMAN	DIVMTQSPLSLPVTPGEPASISC(+57.02)R.S	Y	89.1	2554.28	-0.1	852.433	3	63.42	8735	1	1	24	Carbamidomethylation
102	79	P01617|KV204_HUMAN	R.ASGVPDRFSGSGSGTDFTLK.I	Y	83.19	1984.95	0.8	662.658	3	44.34	5474	1	60	79
102	79	P01617|KV204_HUMAN	DIVM(+15.99)TQSPLSLPVTPGEPASISC(+57.02)R.S	Y	68.75	2570.27	0.2	1286.14	2	59.69	8124	2	1	24	Oxidation (M); Carbamidomethylation
102	79	P01617|KV204_HUMAN	R.ASGVPDR.F	Y	49.82	700.35	0.4	351.183	2	17.13	913	1	60	66
59	341	P07996|TSP1_HUMAN	R.FVFGTTPEDILR.N	Y	81.64	1393.72	0.4	697.87	2	64.33	8886	1	217	228
59	341	P07996|TSP1_HUMAN	K.GGVNDNFQGVLQNVR.F	Y	75.95	1615.81	0.8	808.911	2	52.07	6827	1	202	216
59	341	P07996|TSP1_HUMAN	K.GFLLLASLR.Q	Y	74.1	988.607	0.5	495.311	2	69.19	9656	1	87	95
59	341	P07996|TSP1_HUMAN	R.GTLLALER.K	Y	59.8	871.513	0.2	436.764	2	44.52	5504	1	102	109
59	341	P07996|TSP1_HUMAN	R.IEDANLIPPVPDDKFQDLVDAVR.A	Y	56.2	2578.33	-1.7	860.448	3	68.94	9616	1	61	83
59	341	P07996|TSP1_HUMAN	K.GPDPSSPAFR.I	Y	54.36	1029.49	0.3	515.751	2	28.68	2815	1	51	60
87	161	Q13790|APOF_HUMAN	R.SGVQQLIQYYQDQK.D	Y	90.62	1696.84	-0.6	849.428	2	56.39	7577	1	251	264
87	161	Q13790|APOF_HUMAN	R.DGAIDLGYDLLM(+15.99)TM(+15.99)AGM(+15.99)SGGPM(+15.99)GLAISAALKPALR.S	Y	75.44	3540.73	-1.5	1181.25	3	74.21	10437	3	216	250	Oxidation (M)
87	161	Q13790|APOF_HUMAN	K.SYDLDPGAGSLEI	Y	71.69	1335.62	1.2	668.818	2	61.31	8395	1	314	326
87	161	Q13790|APOF_HUMAN	R.SLPTEDC(+57.02)ENEK.E	Y	59.04	1320.55	0.7	661.283	2	21.87	1686	1	165	175	Carbamidomethylation
87	161	Q13790|APOF_HUMAN	R.GRDGAIDLGYDLLM(+15.99)TM(+15.99)AGM(+15.99)SGGPM(+15.99)GLAISAALKPALR.S	Y	40.21	3753.86	-1.7	939.47	4	69.49	9703	1	214	250	Oxidation (M)
98	3392	P01033|TIMP1_HUMAN	K.LQDGLLHITTC(+57.02)SFVAPWNSLSLAQR.R	Y	85.45	2826.45	-0.7	943.156	3	74.77	10523	1	112	136	Carbamidomethylation
98	3392	P01033|TIMP1_HUMAN	K.GFQALGDAADIR.F	Y	81.73	1232.61	0.8	617.315	2	47.09	5950	1	71	82
98	3392	P01033|TIMP1_HUMAN	K.LQSGTHC(+57.02)LWTDQLLQGSEK.G	Y	62.21	2200.06	1.1	734.361	3	52.8	6955	1	162	180	Carbamidomethylation
98	3392	P01033|TIMP1_HUMAN	R.FVYTPAMESVC(+57.02)GYFHR.S	Y	45.45	1962.88	0.4	655.299	3	59.8	8142	1	83	98	Carbamidomethylation
98	3392	P01033|TIMP1_HUMAN	R.EPGLC(+57.02)TWQSLR.S	Y	41.46	1345.64	0.1	673.83	2	49.85	6434	1	193	203	Carbamidomethylation
98	3392	P01033|TIMP1_HUMAN	R.HLAC(+57.02)LPR.E	Y	33.89	865.459	0.3	433.737	2	25.75	2320	1	186	192	Carbamidomethylation
23	48	P08603|CFAH_HUMAN	R.EIMENYNIALR.W	Y	73.65	1364.68	0.2	683.345	2	49.6	6391	1	1172	1182
23	48	P08603|CFAH_HUMAN	R.EIM(+15.99)ENYNIALR.W	Y	67.42	1380.67	-1.2	691.342	2	43.35	5304	1	1172	1182	Oxidation (M)
23	48	P08603|CFAH_HUMAN	K.RPC(+57.02)GHPGDTPFGTFTLTGGNVFEYGVK.A	Y	61.25	2910.38	0.7	728.602	4	64.34	8887	1	83	109	Carbamidomethylation
23	48	P08603|CFAH_HUMAN	K.C(+57.02)LHPC(+57.02)VISR.E	Y	57.49	1140.55	-0.1	381.192	3	27.28	2579	1	1163	1171	Carbamidomethylation
23	48	P08603|CFAH_HUMAN	K.SPDVINGSPISQK.I	Y	54.62	1340.69	-2.2	671.353	2	35.49	3976	1	212	224
23	48	P08603|CFAH_HUMAN	R.SLGNVIM(+15.99)VC(+57.02)R.K	Y	52.35	1163.58	0.1	582.797	2	42.07	5086	1	58	67	Oxidation (M); Carbamidomethylation
23	48	P08603|CFAH_HUMAN	R.TGESVEFVC(+57.02)K.R	Y	47.71	1154.53	-0.1	578.271	2	34.38	3785	1	1193	1202	Carbamidomethylation
23	48	P08603|CFAH_HUMAN	R.KGEWVALNPLR.K	Y	41.56	1281.72	-0.6	428.247	3	50.99	6637	1	68	78
23	48	P08603|CFAH_HUMAN	K.AVYTC(+57.02)NEGYQLLGEINYR.E	Y	36.19	2162.01	-0.6	721.677	3	61.26	8387	1	110	127	Carbamidomethylation
82	242	P02649|APOE_HUMAN	R.AATVGSLAGQPLQER.A	Y	88.02	1496.79	-0.4	749.404	2	39.53	4659	1	210	224
82	242	P02649|APOE_HUMAN	R.LGADM(+15.99)EDVC(+57.02)GR.L	Y	70.24	1237.51	0.1	619.761	2	24.17	2066	1	122	132	Oxidation (M); Carbamidomethylation
82	242	P02649|APOE_HUMAN	K.AYKSELEEQLTPVAEETR.A	Y	62.09	2092.03	-0.5	698.351	3	44.65	5524	1	91	108
82	242	P02649|APOE_HUMAN	R.WELALGR.F	Y	58.35	843.46	0	422.737	2	51.29	6690	1	44	50
82	242	P02649|APOE_HUMAN	R.LGADMEDVC(+57.02)GR.L	Y	53.38	1221.51	0.5	611.764	2	34.08	3733	1	122	132	Carbamidomethylation
82	242	P02649|APOE_HUMAN	R.FWDYLR.W	Y	39.46	898.434	0	450.224	2	53.66	7108	1	51	56
143	81	P04196|HRG_HUMAN	K.DSPVLIDFFEDTER.Y	Y	94.64	1681.78	-0.2	841.899	2	75.43	10622	1	140	153
143	81	P04196|HRG_HUMAN	R.ADLFYDVEALDLESPK.N	Y	85.45	1823.88	-0.1	912.948	2	70.71	9892	1	220	235
143	81	P04196|HRG_HUMAN	R.DGYLFQLLR.I	Y	65.21	1123.6	1.1	562.809	2	71.05	9944	1	44	52
251	69	P80748|LV302_HUMAN	R.FSGSNSGNTATLTISR.V	Y	104.9	1611.79	-1.2	806.899	2	35.52	3981	1	60	75
251	69	P80748|LV302_HUMAN	YVLTQPPSVSVAPGETAR.L	Y	76.4	1870.98	-1.4	936.495	2	46.49	5845	1	1	18
251	69	P80748|LV302_HUMAN	K.LTVLSQPK	Y	61.37	884.533	-0.5	443.274	2	32.14	3400	1	104	111
255	67	P41222|PTGDS_HUMAN	R.TM(+15.99)LLQPAGSLGSYSYR.S	Y	113.65	1758.86	-1.1	880.437	2	50.42	6535	1	93	108	Oxidation (M)
255	67	P41222|PTGDS_HUMAN	K.AQGFTEDTIVFLPQTDK.C	Y	76.5	1908.95	-0.7	955.48	2	61.36	8403	1	169	185
255	67	P41222|PTGDS_HUMAN	K.FTAFC(+57.02)K.A	Y	29.4	772.358	-0.3	387.186	2	31.69	3325	1	163	168	Carbamidomethylation
119	68	P05546|HEP2_HUMAN	K.HQGTITVNEEGTQATTVTTVGFM(+15.99)PLSTQVR.F	Y	82.11	3218.59	-1.1	1073.87	3	52.6	6922	1	439	468	Oxidation (M)
119	68	P05546|HEP2_HUMAN	K.TLEAQLTPR.V	Y	69.63	1027.57	0.8	514.791	2	35.94	4051	1	368	376
119	68	P05546|HEP2_HUMAN	K.NYNLVESLK.L	Y	54.45	1078.57	0	540.29	2	47.08	5949	1	402	410
119	68	P05546|HEP2_HUMAN	R.FTVDRPFLFLIYEHR.T	Y	49.59	1952.03	0.2	489.015	4	68.87	9604	1	469	483
119	68	P05546|HEP2_HUMAN	R.IAIDLFK.H	Y	47.89	818.49	0	410.252	2	57	7678	1	432	438
86	106	P19827|ITIH1_HUMAN	R.FAHYVVTSQVVNTANEAR.E	Y	74.88	2005	-0.4	669.341	3	41.38	4972	1	66	83
86	106	P19827|ITIH1_HUMAN	K.AAISGENAGLVR.A	Y	69.72	1156.62	0.6	579.318	2	32.12	3397	1	126	137
86	106	P19827|ITIH1_HUMAN	R.EVAFDLEIPK.T	Y	58.33	1159.61	0.9	580.814	2	58.74	7963	1	84	93
86	106	P19827|ITIH1_HUMAN	K.VTFQLTYEEVLKR.N	Y	52.41	1624.88	0.1	542.635	3	56.3	7563	1	158	170
86	106	P19827|ITIH1_HUMAN	R.KAAISGENAGLVR.A	Y	47.65	1284.71	1.4	429.246	3	27.64	2640	1	125	137
73	183	P01596|KV104_HUMAN	DIQMTQSPSTLSASVGDR.V	N	108.16	1891.89	-1.1	946.953	2	43.85	5390	1	1	18
73	183	P01596|KV104_HUMAN	DIQM(+15.99)TQSPSTLSASVGDR.V	N	98.58	1907.89	-1.9	954.95	2	37.01	4233	2	1	18	Oxidation (M)
73	183	P01596|KV104_HUMAN	K.VLIYKSSSLESGVPSR.F	Y	40.74	1720.94	0.1	861.475	2	51.11	6659	2	46	61
73	183	P01596|KV104_HUMAN	R.VAITC(+57.02)R.A	Y	36.25	718.38	0.6	360.197	2	20.47	1453	1	19	24	Carbamidomethylation
73	183	P01596|KV104_HUMAN	K.SSSLESGVPSR.F	Y	33.42	1104.54	0.1	553.278	2	20.27	1421	1	51	61
54	163	P05156|CFAI_HUMAN	R.VFSLQWGEVK.L	Y	76.7	1191.63	0.2	596.822	2	58.89	7988	1	481	490
54	163	P05156|CFAI_HUMAN	R.AQLGDLPWQVAIK.D	Y	73.95	1437.8	0.1	719.906	2	64.3	8881	1	346	358
54	163	P05156|CFAI_HUMAN	R.IVIEYVDR.I	Y	42.94	1005.55	1.4	503.783	2	41.91	5061	1	407	414
54	163	P05156|CFAI_HUMAN	R.YQIWTTVVDWIHPDLKR.I	Y	41.59	2169.14	1.4	543.292	4	74.17	10431	1	390	406
138	342	P05543|THBG_HUMAN	K.NALALFVLPK.E	Y	76.12	1084.66	0.7	543.34	2	68.03	9472	1	264	273
138	342	P05543|THBG_HUMAN	K.FSISATYDLGATLLK.M	Y	71.02	1598.86	-1.3	800.434	2	70.67	9885	1	308	322
138	342	P05543|THBG_HUMAN	R.SFMLLILER.S	Y	68.36	1120.63	1.8	561.324	2	73.56	10337	1	390	398
138	342	P05543|THBG_HUMAN	R.SFM(+15.99)LLILER.S	Y	55.14	1136.63	1.6	569.321	2	66.44	9224	1	390	398	Oxidation (M)
138	342	P05543|THBG_HUMAN	K.GTEAAAVPEVELSDQPENTFLHPIIQIDR.S	Y	37.26	3188.6	-1.3	1063.87	3	68.13	9488	1	361	389
137	3391	P02763|A1AG1_HUMAN	K.EQLGEFYEALDC(+57.02)LR.I	Y	76.49	1741.8	-0.9	871.906	2	68.16	9492	1	154	167	Carbamidomethylation
137	3391	P02763|A1AG1_HUMAN	K.WFYIASAFR.N	N	74.25	1159.58	0.7	580.798	2	66.85	9289	1	43	51
137	3391	P02763|A1AG1_HUMAN	R.YVGGQEHFAHLLILR.D	Y	51.54	1751.95	0.5	438.994	4	52.52	6907	1	109	123
137	3391	P02763|A1AG1_HUMAN	K.SDVVYTDWKK.D	Y	46.9	1239.61	0.4	620.814	2	34	3719	1	171	180
120	278	P54108|CRIS3_HUMAN	K.YYYVC(+57.02)QYC(+57.02)PAGNWANR.L	Y	77.97	2083.87	-2.3	1042.94	2	50.25	6505	1	165	180	Carbamidomethylation
120	278	P54108|CRIS3_HUMAN	K.WANQC(+57.02)NYR.H	Y	61.74	1110.47	-0.1	556.24	2	24.52	2120	1	76	83	Carbamidomethylation
120	278	P54108|CRIS3_HUMAN	K.MEWNKEAAANAQK.W	Y	54.47	1489.7	1.8	497.574	3	26.77	2490	1	63	75
120	278	P54108|CRIS3_HUMAN	K.M(+15.99)EWNKEAAANAQK.W	Y	48.91	1505.69	1.5	502.906	3	21.08	1556	1	63	75	Oxidation (M)
120	278	P54108|CRIS3_HUMAN	R.RAVSPPAR.N	Y	32.01	852.493	1	427.254	2	18.29	1101	1	51	58
120	278	P54108|CRIS3_HUMAN	K.LTLTC(+57.02)K.H	Y	29.84	734.4	1	368.207	2	26.54	2452	1	221	226	Carbamidomethylation
89	86	P01612|KV120_HUMAN	DVQMTQSPSSLSASVGDR.V	Y	109.27	1863.86	-0.7	932.938	2	40.62	4845	2	1	18
89	86	P01612|KV120_HUMAN	DVQM(+15.99)TQSPSSLSASVGDR.V	Y	90.66	1879.86	-0.7	940.936	2	34.29	3769	1	1	18	Oxidation (M)
89	86	P01612|KV120_HUMAN	K.LLIFDTSNLQSGVPSR.F	Y	38.91	1745.93	-1.5	873.972	2	53.12	7012	4	46	61
89	86	P01612|KV120_HUMAN	R.VIITC(+57.02)R.A	Y	36.4	760.427	0.1	381.221	2	24.66	2143	1	19	24	Carbamidomethylation
176	190	P01604|KV112_HUMAN	K.ASTLETGVPSR.F	Y	73.08	1116.58	0.1	559.296	2	28.22	2736	1	51	61
176	190	P01604|KV112_HUMAN	R.YPYTFGQGTK.L	Y	67.55	1160.55	0.5	581.283	2	37.54	4322	1	94	103
176	190	P01604|KV112_HUMAN	DIQMTQSPSTQPASVGDR.V	Y	40.31	1916.89	-2.4	639.969	3	32.94	3537	1	1	18
176	190	P01604|KV112_HUMAN	R.VTITC(+57.02)R.A	N	37.7	748.39	0.7	375.203	2	20.98	1539	1	19	24	Carbamidomethylation
139	3389	P00751|CFAB_HUMAN	R.LLQEGQALEYVC(+57.02)PSGFYPYPVQTR.T	Y	81.34	2814.37	0.6	939.131	3	65.5	9076	2	51	74	Carbamidomethylation
139	3389	P00751|CFAB_HUMAN	R.DFHINLFQVLPWLK.E	Y	47.45	1768.97	0.6	590.663	3	89.19	12656	1	740	753
139	3389	P00751|CFAB_HUMAN	K.EAGIPEFYDYDVALIK.L	Y	47.21	1841.91	0.3	921.962	2	68.8	9593	1	566	581
139	3389	P00751|CFAB_HUMAN	R.LEDSVTYHC(+57.02)SR.G	Y	31.48	1365.6	-1.3	456.206	3	23.35	1935	1	183	193	Carbamidomethylation
72	820	Q06033|ITIH3_HUMAN	R.M(+15.99)SAQTHGLLGQFFQPFDFK.V	Y	77.24	2214.06	0.6	739.027	3	74.85	10534	2	802	820	Oxidation (M)
72	820	Q06033|ITIH3_HUMAN	R.MSAQTHGLLGQFFQPFDFK.V	Y	68.77	2198.06	0.9	733.695	3	75.81	10680	1	802	820
72	820	Q06033|ITIH3_HUMAN	K.ITLWNR.A	Y	46.07	801.45	1	401.733	2	43.6	5347	1	731	736
72	820	Q06033|ITIH3_HUMAN	R.DFLGFYVVDSHR.M	Y	42.15	1453.7	1	485.574	3	61.38	8406	1	790	801
101	10423	P22061|PIMT_HUMAN	K.ALDVGSGSGILTAC(+57.02)FAR.M	Y	82.75	1693.85	-1.2	847.929	2	59.1	8025	1	82	98	Carbamidomethylation
101	10423	P22061|PIMT_HUMAN	R.VQLVVGDGR.M	Y	58.38	941.529	-2.4	471.771	2	33.56	3644	1	136	144
101	10423	P22061|PIMT_HUMAN	R.M(+15.99)GYAEEAPYDAIHVGAAAPVVPQALIDQLKPGGR.L	Y	30.72	3519.78	-0.5	880.952	4	67.4	9374	2	145	178	Oxidation (M)
144	167	P08514|ITA2B_HUMAN	R.GEAQVWTQLLR.A	Y	73.66	1299.69	0.5	650.854	2	62.04	8512	1	978	988
144	167	P08514|ITA2B_HUMAN	R.NRPPLEEDDEEGE	Y	65.35	1527.63	-0.5	764.823	2	27.05	2542	1	1027	1039
144	167	P08514|ITA2B_HUMAN	R.LQDPVLVSC(+57.02)DSAPC(+57.02)TVVQC(+57.02)DLQEM(+15.99)AR.G	Y	47.66	3006.36	-1.1	1003.12	3	57.17	7704	2	903	928	Carbamidomethylation; Oxidation (M)
37	38	P04114|APOB_HUMAN	R.TGISPLALIK.G	Y	63.45	1011.63	0.6	506.824	2	60.18	8207	1	220	229
37	38	P04114|APOB_HUMAN	K.VELEVPQLC(+57.02)SFILK.T	Y	47.3	1673.91	0.5	837.961	2	74.67	10507	1	80	93	Carbamidomethylation
37	38	P04114|APOB_HUMAN	K.LAIPEGK.Q	Y	44.19	726.428	0.7	364.221	2	29.99	3036	1	133	139
37	38	P04114|APOB_HUMAN	R.GIISALLVPPETEEAK.Q	Y	29.74	1665.92	2	833.968	2	65.13	9015	1	159	174
37	38	P04114|APOB_HUMAN	K.QVFLYPEKDEPTYILNIK.R	Y	28.93	2209.17	0.4	737.396	3	62.26	8548	1	140	157
142	82	P01714|LV301_HUMAN	SELTQDPAVSVALGQTVR.I	Y	69.57	1869.98	-0.1	935.997	2	52.05	6824	1	1	18
142	82	P01714|LV301_HUMAN	R.ITC(+57.02)QGDSLR.G	Y	54.79	1048.5	0.7	525.256	2	21.68	1653	1	19	27	Carbamidomethylation
142	82	P01714|LV301_HUMAN	R.NNRPSGIPDR.F	Y	52.87	1124.57	0.5	375.864	3	19.5	1297	2	50	59
142	82	P01714|LV301_HUMAN	R.ITCQGDSLR.G	Y	31.46	991.476	0.9	496.745	2	23.07	1887	1	19	27
99	3390	P00747|PLMN_HUMAN	K.LSSPAVITDK.V	Y	45.37	1029.57	0.7	515.793	2	33.2	3581	1	671	680
99	3390	P00747|PLMN_HUMAN	R.MRDVVLFEK.K	Y	44.9	1135.61	0.8	379.543	3	42.8	5210	1	88	96
99	3390	P00747|PLMN_HUMAN	R.FGM(+15.99)HFC(+57.02)GGTLISPEWVLTAAHC(+57.02)LEK.S	Y	35.36	2876.34	-0.3	720.093	4	73.22	10286	1	602	626	Oxidation (M); Carbamidomethylation
99	3390	P00747|PLMN_HUMAN	K.VYLSEC(+57.02)K.T	Y	33.04	897.427	-0.1	449.721	2	24.9	2181	1	98	104	Carbamidomethylation
99	3390	P00747|PLMN_HUMAN	R.FSPATHPSEGLEENYC(+57.02)R.N	Y	32.45	1992.86	0.5	665.295	3	34.45	3796	1	137	153	Carbamidomethylation
254	78	P04211|LV001_HUMAN	K.HSWTPAR.F	Y	55.82	853.419	0	427.717	2	20.59	1474	1	77	83
254	78	P04211|LV001_HUMAN	R.FSGSLLGGK.A	Y	55.38	864.471	-0.4	433.242	2	38.89	4552	1	84	92
254	78	P04211|LV001_HUMAN	R.ALIYSTSNK.H	Y	35.25	995.529	-0.8	498.771	2	28.53	2788	1	68	76
177	59	P06727|APOA4_HUMAN	K.KLVPFATELHER.L	Y	61.61	1438.79	1.9	480.606	3	41.01	4910	1	79	90
177	59	P06727|APOA4_HUMAN	R.LEPYADQLR.T	Y	33.6	1103.56	0.5	552.788	2	36.18	4093	1	135	143
177	59	P06727|APOA4_HUMAN	R.LLPHANEVSQK.I	Y	29.61	1234.67	1	412.563	3	24.35	2095	1	113	123
180	178	P01603|KV111_HUMAN	DIQMTQSPSTLSVSVGDR.V	Y	40.5	1919.93	-1	960.969	2	46.76	5892	1	1	18
180	178	P01603|KV111_HUMAN	R.TFGQGTKVDLK.R	Y	39.46	1192.65	0	398.556	3	26.81	2497	1	97	107
180	178	P01603|KV111_HUMAN	R.TFGQGTKVDLKR	Y	35.56	1348.75	-0.1	450.589	3	22.63	1814	1	97	108

## Sheet: CAD<50 1
Protein Group	Protein ID	Protein Accession	Peptide	Unique	-10lgP	Mass	ppm	m/z	z	RT	Scan	#Spec	Start	End	PTM
1	3	P02647|APOA1_HUMAN	R.DYVSQFEGSALGK.Q	Y	92.12	1399.66	-0.4	700.838	2	52.51	7263	51	52	64
1	3	P02647|APOA1_HUMAN	K.VSFLSALEEYTK.K	Y	89.86	1385.71	0	693.861	2	73.23	10659	47	251	262
1	3	P02647|APOA1_HUMAN	K.LLDNWDSVTSTFSK.L	Y	86.25	1611.78	-0.1	806.896	2	59.5	8447	59	70	83
1	3	P02647|APOA1_HUMAN	R.EQLGPVTQEFWDNLEK.E	Y	83.04	1931.93	-0.1	966.97	2	67.92	9817	3	86	101
1	3	P02647|APOA1_HUMAN	K.DLATVYVDVLK.D	Y	82.36	1234.68	-0.6	618.347	2	63.79	9155	42	37	47
1	3	P02647|APOA1_HUMAN	K.LREQLGPVTQEFWDNLEK.E	Y	75.47	2201.11	0.2	734.711	3	56.49	7947	21	84	101
1	3	P02647|APOA1_HUMAN	K.DSGRDYVSQFEGSALGK.Q	Y	73.6	1814.84	-0.5	605.955	3	49.3	6691	22	48	64
1	3	P02647|APOA1_HUMAN	R.QGLLPVLESFK.V	Y	71.46	1229.7	0	615.858	2	81.82	11957	38	240	250
1	3	P02647|APOA1_HUMAN	K.QLNLKLLDNWDSVTSTFSK.L	Y	68.66	2208.14	0	737.055	3	70.61	10244	1	65	83
1	3	P02647|APOA1_HUMAN	K.LSPLGEEMR.D	Y	67.5	1030.51	-1.1	516.263	2	38.17	4700	3	165	173
1	3	P02647|APOA1_HUMAN	K.WQEEMELYR.Q	Y	67.32	1282.57	-1.2	642.289	2	46.92	6274	11	132	140
1	3	P02647|APOA1_HUMAN	K.ATEHLSTLSEK.A	Y	66.45	1214.61	-0.2	405.879	3	22.69	2070	16	220	230
1	3	P02647|APOA1_HUMAN	R.VKDLATVYVDVLK.D	Y	65.7	1461.84	0.5	731.93	2	101.17	14580	55	35	47
1	3	P02647|APOA1_HUMAN	K.WQEEM(+15.99)ELYR.Q	Y	65.04	1298.56	-1.1	650.287	2	37.31	4547	13	132	140	Oxidation (M)
1	3	P02647|APOA1_HUMAN	K.AKVQPYLDDFQKK.W	Y	64.4	1578.84	-0.7	527.287	3	34.85	4121	3	119	131
1	3	P02647|APOA1_HUMAN	K.LREQLGPVTQEFWDNLEKETEGLR.Q	Y	64.39	2886.45	0.3	722.62	4	74.22	10811	15	84	107
1	3	P02647|APOA1_HUMAN	K.DLATVYVDVLKDSGR.D	Y	64.03	1649.86	0.8	550.962	3	63.99	9188	2	37	51
1	3	P02647|APOA1_HUMAN	K.LSPLGEEM(+15.99)R.D	Y	63.87	1046.51	-2	524.26	2	29.64	3228	4	165	173	Oxidation (M)
1	3	P02647|APOA1_HUMAN	K.AKVQPYLDDFQK.K	Y	63.46	1450.75	-0.8	484.589	3	39.78	4987	1	119	130
1	3	P02647|APOA1_HUMAN	K.VEPLRAELQEGAR.Q	Y	63.03	1466.78	-1.1	734.399	2	34.66	4088	10	143	155
1	3	P02647|APOA1_HUMAN	K.KWQEEMELYR.Q	Y	62.87	1410.66	0.1	471.227	3	42.89	5547	2	131	140
1	3	P02647|APOA1_HUMAN	K.VQPYLDDFQK.K	Y	61.83	1251.61	-1.3	626.813	2	44.15	5778	7	121	130
1	3	P02647|APOA1_HUMAN	R.THLAPYSDELR.Q	Y	61.49	1300.64	-0.8	434.554	3	34.08	3987	45	185	195
1	3	P02647|APOA1_HUMAN	K.KWQEEM(+15.99)ELYR.Q	Y	59.31	1426.65	-0.6	476.559	3	33.21	3844	3	131	140	Oxidation (M)
1	3	P02647|APOA1_HUMAN	K.ETEGLRQEMSKDLEEVK.A	Y	58.89	2019.98	-1.1	674.333	3	44.21	5789	2	102	118
1	3	P02647|APOA1_HUMAN	R.VKDLATVYVDVLKDSGR.D	Y	58.53	1877.03	0.9	470.264	4	55.66	7809	8	35	51
1	3	P02647|APOA1_HUMAN	K.AKPALEDLR.Q	Y	56.82	1011.57	0	506.793	2	30.02	3295	12	231	239
1	3	P02647|APOA1_HUMAN	R.LAEYHAK.A	Y	56.45	830.429	0.6	416.222	2	17.18	1159	1	213	219
1	3	P02647|APOA1_HUMAN	K.LREQLGPVTQEFWDNLEKETEGLRQEM(+15.99)SK.D	Y	55.62	3505.71	0.6	877.437	4	71.33	10354	16	84	112	Oxidation (M)
1	3	P02647|APOA1_HUMAN	R.VKDLATVYVDVLKDSGRDYVSQFEGSALGK.Q	Y	54.99	3258.68	-2	815.675	4	69.29	10035	2	35	64
1	3	P02647|APOA1_HUMAN	R.THLAPYSDELRQR.L	Y	53.44	1584.8	0.1	397.207	4	30.21	3326	4	185	197
1	3	P02647|APOA1_HUMAN	K.VQPYLDDFQKK.W	Y	53.02	1379.71	-1	460.91	3	34.07	3986	22	121	131
1	3	P02647|APOA1_HUMAN	K.LHELQEK.L	Y	52.86	895.476	-1.1	448.745	2	18.04	1302	1	158	164
1	3	P02647|APOA1_HUMAN	R.HFWQQDEPPQSPWDR.V	Y	52.83	1951.86	-1.5	651.626	3	47.24	6332	1	20	34
1	3	P02647|APOA1_HUMAN	R.AELQEGAR.Q	Y	52.53	872.435	-0.1	437.225	2	17.91	1281	1	148	155
1	3	P02647|APOA1_HUMAN	K.LREQLGPVTQEFWDNLEKETEGLRQEM(+15.99)SKDLEEVK.A	Y	50.26	4219.07	-0.7	844.822	5	73.52	10703	12	84	118	Oxidation (M)
1	3	P02647|APOA1_HUMAN	K.VSFLSALEEYTKK.L	Y	49.48	1513.8	-1.3	757.908	2	103.96	14939	14	251	263
1	3	P02647|APOA1_HUMAN	K.DLEEVKAK.V	Y	49.38	930.502	-0.6	466.258	2	19.93	1610	1	113	120
1	3	P02647|APOA1_HUMAN	K.LLDNWDSVTSTFSKLR.E	Y	47.54	1880.96	0.2	627.995	3	66.13	9535	1	70	85
1	3	P02647|APOA1_HUMAN	K.DLEEVK.A	N	46.02	731.37	1.3	366.693	2	26.04	2616	2	113	118
1	3	P02647|APOA1_HUMAN	R.QEMSKDLEEVK.A	Y	45.35	1334.64	-0.2	445.887	3	28.73	3074	1	108	118
1	3	P02647|APOA1_HUMAN	K.ETEGLRQEMSK.D	Y	43.39	1306.62	-0.6	436.547	3	22.3	2004	1	102	112
1	3	P02647|APOA1_HUMAN	R.DYVSQFEGSALGKQLNLK.L	Y	42.78	1996.03	0.9	666.35	3	61.11	8718	1	52	69
1	3	P02647|APOA1_HUMAN	K.LREQLGPVTQEFWDNLEKETEGLRQEMSK.D	Y	42.77	3489.72	0	698.951	5	78.58	11473	4	84	112
1	3	P02647|APOA1_HUMAN	K.AKPALEDLRQGLLPVLESFK.V	Y	42.41	2223.26	-0.5	556.823	4	72.03	10468	5	231	250
1	3	P02647|APOA1_HUMAN	R.QEM(+15.99)SKDLEEVK.A	Y	40.84	1350.63	0.7	451.219	3	20.65	1731	1	108	118	Oxidation (M)
1	3	P02647|APOA1_HUMAN	K.ATEHLSTLSEKAKPALEDLR.Q	Y	39.91	2208.18	-0.2	553.051	4	40.16	5056	1	220	239
1	3	P02647|APOA1_HUMAN	K.DLATVYVDVLKDSGRDYVSQFEGSALGK.Q	Y	39.74	3031.51	-0.3	758.885	4	75.25	10968	1	37	64
1	3	P02647|APOA1_HUMAN	R.EQLGPVTQEFWDNLEKETEGLR.Q	Y	38.24	2617.27	0.8	873.43	3	62.36	8921	3	86	107
1	3	P02647|APOA1_HUMAN	R.QKVEPLR.A	Y	38.13	868.513	-0.2	435.264	2	18.84	1434	1	141	147
1	3	P02647|APOA1_HUMAN	R.EQLGPVTQEFWDNLEKETEGLRQEMSK.D	Y	38.04	3220.53	-1.8	1074.52	3	81.36	11888	1	86	112
1	3	P02647|APOA1_HUMAN	R.AHVDALR.T	Y	36.51	780.424	5.8	391.222	2	18.58	1390	1	178	184
1	3	P02647|APOA1_HUMAN	R.LEALKENGGAR.L	Y	35.41	1156.62	0.2	386.547	3	20.36	1682	1	202	212
1	3	P02647|APOA1_HUMAN	K.ETEGLR.Q	Y	33.81	703.35	0.4	352.682	2	17.59	1229	1	102	107
1	3	P02647|APOA1_HUMAN	R.QEMSKDLEEVKAK.V	Y	33.21	1533.77	-0.7	512.264	3	26.63	2720	1	108	120
1	3	P02647|APOA1_HUMAN	K.DSGRDYVSQFEGSALGKQLNLK.L	Y	32.51	2411.21	-0.3	603.809	4	57.43	8100	1	48	69
1	3	P02647|APOA1_HUMAN	K.LREQLGPVTQEFWDNLEKETEGLRQEM(+15.99)SKDLEEVKAK.V	Y	32.43	4418.21	-2.2	737.373	6	72.42	10530	2	84	120	Oxidation (M)
1	3	P02647|APOA1_HUMAN	K.ETEGLRQEMSKDLEEVKAK.V	Y	31.66	2219.11	-0.7	555.784	4	42.71	5514	1	102	120
1	3	P02647|APOA1_HUMAN	R.DYVSQ(+156.12)FEGSALGK.Q	Y	31.03	1555.78	-8.7	519.595	3	45.14	5955	1	52	64	SL-HNE (RQ)
9	5	P02768|ALBU_HUMAN	K.AVMDDFAAFVEK.C	Y	87.14	1341.63	-1.1	671.82	2	64.12	9210	1	570	581
9	5	P02768|ALBU_HUMAN	K.AVM(+15.99)DDFAAFVEK.C	Y	87.07	1357.62	-0.7	679.818	2	54.29	7572	10	570	581	Oxidation (M)
9	5	P02768|ALBU_HUMAN	K.VPQVSTPTLVEVSR.N	Y	85.78	1510.84	-0.3	756.425	2	47.29	6341	2	439	452
9	5	P02768|ALBU_HUMAN	K.DVFLGM(+15.99)FLYEYAR.R	Y	83	1638.78	-0.2	820.395	2	76.41	11143	1	348	360	Oxidation (M)
9	5	P02768|ALBU_HUMAN	K.LVNEVTEFAK.T	Y	79.55	1148.61	-1.2	575.31	2	42.53	5481	1	66	75
9	5	P02768|ALBU_HUMAN	K.YIC(+57.02)ENQDSISSK.L	Y	79.19	1442.63	0.6	722.325	2	25.78	2572	1	287	298	Carbamidomethylation
9	5	P02768|ALBU_HUMAN	K.SHC(+57.02)IAEVENDEM(+15.99)PADLPSLAADFVESK.D	Y	78.2	2989.33	-2.1	997.449	3	66.76	9635	2	311	337	Carbamidomethylation; Oxidation (M)
9	5	P02768|ALBU_HUMAN	K.QNC(+57.02)ELFEQLGEYK.F	Y	76.34	1656.75	-0.5	829.38	2	55.62	7802	1	414	426	Carbamidomethylation
9	5	P02768|ALBU_HUMAN	K.VFDEFKPLVEEPQNLIK.Q	Y	74.81	2044.09	-0.2	682.37	3	63.81	9159	4	397	413
9	5	P02768|ALBU_HUMAN	R.RHPYFYAPELLFFAK.R	Y	74.73	1897.99	-2.6	633.668	3	69.43	10057	5	169	183
9	5	P02768|ALBU_HUMAN	R.M(+15.99)PC(+57.02)AEDYLSVVLNQLC(+57.02)VLHEK.T	Y	73.69	2533.2	0.1	845.408	3	80.5	11759	5	470	490	Oxidation (M); Carbamidomethylation
9	5	P02768|ALBU_HUMAN	K.SLHTLFGDKLC(+57.02)TVATLR.E	Y	72.89	1931.03	-2.3	644.682	3	55.34	7755	1	89	105	Carbamidomethylation
9	5	P02768|ALBU_HUMAN	K.TC(+57.02)VADESAENC(+57.02)DK.S	Y	72.62	1497.57	0.1	749.793	2	18.41	1364	2	76	88	Carbamidomethylation
9	5	P02768|ALBU_HUMAN	K.EFNAETFTFHADIC(+57.02)TLSEKER.Q	Y	70.42	2544.16	2.1	1273.09	2	57.1	8048	1	525	545	Carbamidomethylation
9	5	P02768|ALBU_HUMAN	K.LVAASQAALGL	Y	68.7	1012.59	-0.3	507.303	2	53.27	7395	5	599	609
9	5	P02768|ALBU_HUMAN	K.ALVLIAFAQYLQQC(+57.02)PFEDHVK.L	Y	68.32	2489.28	0.7	830.767	3	83.05	12144	2	45	65	Carbamidomethylation
9	5	P02768|ALBU_HUMAN	R.RPC(+57.02)FSALEVDETYVPK.E	Y	66.89	1909.92	0.3	637.649	3	49.97	6809	6	509	524	Carbamidomethylation
9	5	P02768|ALBU_HUMAN	R.MPC(+57.02)AEDYLSVVLNQLC(+57.02)VLHEK.T	Y	66.83	2517.21	-0.4	840.076	3	83.39	12197	5	470	490	Carbamidomethylation
9	5	P02768|ALBU_HUMAN	R.HPYFYAPELLFFAK.R	Y	66.28	1741.89	1.5	581.637	3	75.18	10957	1	170	183
9	5	P02768|ALBU_HUMAN	K.SLHTLFGDK.L	Y	65.92	1016.53	0.5	509.272	2	39.18	4877	1	89	97
9	5	P02768|ALBU_HUMAN	R.RHPDYSVVLLLR.L	Y	64.45	1466.84	-0.5	489.952	3	52.63	7285	1	361	372
9	5	P02768|ALBU_HUMAN	K.AAFTEC(+57.02)C(+57.02)QAADK.A	Y	64.21	1370.56	-0.4	686.287	2	24.63	2385	1	187	198	Carbamidomethylation
9	5	P02768|ALBU_HUMAN	K.DDNPNLPR.L	Y	63.13	939.441	-0.1	470.728	2	23.96	2276	1	131	138
9	5	P02768|ALBU_HUMAN	K.C(+57.02)C(+57.02)TESLVNR.R	Y	62.9	1137.49	-0.1	569.753	2	25.38	2506	2	500	508	Carbamidomethylation
9	5	P02768|ALBU_HUMAN	K.QTALVELVK.H	Y	62.33	999.596	0	500.805	2	46.78	6249	2	550	558
9	5	P02768|ALBU_HUMAN	R.ETYGEMADC(+57.02)C(+57.02)AK.Q	Y	61.41	1433.53	-0.9	717.77	2	28.15	2977	1	106	117	Carbamidomethylation
9	5	P02768|ALBU_HUMAN	K.KVPQVSTPTLVEVSR.N	Y	60.36	1638.93	0.3	547.318	3	43.28	5621	16	438	452
9	5	P02768|ALBU_HUMAN	K.C(+57.02)C(+57.02)AAADPHEC(+57.02)YAK.V	Y	59.27	1551.59	0.5	776.803	2	19.08	1474	1	384	396	Carbamidomethylation
9	5	P02768|ALBU_HUMAN	K.TPVSDRVTK.C	Y	58.28	1001.55	-0.6	501.782	2	17.91	1282	1	491	499
9	5	P02768|ALBU_HUMAN	K.KLVAASQAALGL	Y	57.37	1140.69	1.6	571.351	2	48.04	6474	1	598	609
9	5	P02768|ALBU_HUMAN	K.KQTALVELVK.H	Y	57.33	1127.69	0.6	564.853	2	39.17	4876	1	549	558
9	5	P02768|ALBU_HUMAN	K.QNC(+57.02)ELFEQLGEYKFQNALLVR.Y	Y	57.07	2598.29	-0.9	867.103	3	69.44	10059	2	414	434	Carbamidomethylation
9	5	P02768|ALBU_HUMAN	K.AEFAEVSK.L	Y	56.66	879.434	0.1	440.724	2	26.36	2670	1	250	257
9	5	P02768|ALBU_HUMAN	R.ETYGEM(+15.99)ADC(+57.02)C(+57.02)AK.Q	Y	56.52	1449.52	0.6	725.768	2	19.67	1569	1	106	117	Oxidation (M); Carbamidomethylation
9	5	P02768|ALBU_HUMAN	K.ADDKETC(+57.02)FAEEGK.K	Y	55.89	1498.62	0.5	500.549	3	22.03	1960	1	585	597	Carbamidomethylation
9	5	P02768|ALBU_HUMAN	R.YKAAFTEC(+57.02)C(+57.02)QAADK.A	Y	55.36	1661.72	-0.8	554.913	3	27.23	2822	1	185	198	Carbamidomethylation
9	5	P02768|ALBU_HUMAN	R.LVRPEVDVMC(+57.02)TAFHDNEETFLK.K	Y	54.67	2649.26	-0.7	663.321	4	59.74	8487	1	139	160	Carbamidomethylation
9	5	P02768|ALBU_HUMAN	R.FKDLGEENFK.A	Y	54.61	1225.6	-0.1	409.54	3	34.59	4076	1	35	44
9	5	P02768|ALBU_HUMAN	K.TYETTLEK.C	Y	54.54	983.481	-0.8	492.747	2	25.6	2542	1	376	383
9	5	P02768|ALBU_HUMAN	K.YLYEIAR.R	Y	54.29	926.486	-0.5	464.25	2	40.21	5064	1	162	168
9	5	P02768|ALBU_HUMAN	K.DLGEENFK.A	Y	53.78	950.434	-1.1	476.224	2	31.97	3628	1	37	44
9	5	P02768|ALBU_HUMAN	K.FQNALLVR.Y	Y	53.44	959.555	-2.3	480.784	2	42.95	5558	4	427	434
9	5	P02768|ALBU_HUMAN	K.RMPC(+57.02)AEDYLSVVLNQLC(+57.02)VLHEK.T	Y	52.03	2673.31	0.3	892.11	3	79.49	11608	3	469	490	Carbamidomethylation
9	5	P02768|ALBU_HUMAN	R.LVRPEVDVMC(+57.02)TAFHDNEETFLKK.Y	Y	51.73	2777.35	1	556.478	5	55.6	7798	2	139	161	Carbamidomethylation
9	5	P02768|ALBU_HUMAN	K.LC(+57.02)TVATLR.E	Y	51.14	932.511	-0.9	467.262	2	33.21	3843	1	98	105	Carbamidomethylation
9	5	P02768|ALBU_HUMAN	K.LVTDLTK.V	Y	49	788.464	-0.4	395.239	2	29.75	3248	1	258	264
9	5	P02768|ALBU_HUMAN	K.KYLYEIAR.R	Y	48.48	1054.58	-1.2	528.297	2	36.26	4364	1	161	168
9	5	P02768|ALBU_HUMAN	R.LVRPEVDVM(+15.99)C(+57.02)TAFHDNEETFLK.K	Y	45.04	2665.25	-0.3	667.32	4	50.91	6979	1	139	160	Oxidation (M); Carbamidomethylation
9	5	P02768|ALBU_HUMAN	K.EFNAETFTFHADIC(+57.02)TLSEK.E	Y	43.69	2259.02	-0.9	754.012	3	60.45	8605	2	525	543	Carbamidomethylation
9	5	P02768|ALBU_HUMAN	K.ADDKETC(+57.02)FAEEGKK.L	Y	41.33	1626.72	1.6	543.248	3	19.19	1492	1	585	598	Carbamidomethylation
9	5	P02768|ALBU_HUMAN	K.AAC(+57.02)LLPK.L	Y	40.2	771.431	0.9	386.723	2	32.29	3682	1	199	205	Carbamidomethylation
9	5	P02768|ALBU_HUMAN	R.LVRPEVDVM(+15.99)C(+57.02)TAFHDNEETFLKK.Y	Y	40.09	2793.35	0.1	559.677	5	47.05	6298	1	139	161	Oxidation (M); Carbamidomethylation
9	5	P02768|ALBU_HUMAN	K.QEPERNEC(+57.02)FLQHKDDNPNLPR.L	Y	37.75	2635.22	-0.1	659.812	4	31.95	3623	1	118	138	Carbamidomethylation
9	5	P02768|ALBU_HUMAN	K.C(+57.02)C(+57.02)KADDKETC(+57.02)FAEEGKK.L	Y	35.83	2074.88	0.1	519.726	4	18.52	1382	1	582	598	Carbamidomethylation
9	5	P02768|ALBU_HUMAN	K.LDELRDEGK.A	Y	31.46	1073.54	3.3	358.853	3	20.46	1699	1	206	214
8	6	P01024|CO3_HUMAN	R.SNLDEDIIAEENIVSR.S	Y	95.98	1815.88	-1.5	908.948	2	57.64	8135	26	749	764
8	6	P01024|CO3_HUMAN	K.VYAYYNLEESC(+57.02)TR.F	Y	88.43	1666.73	-1.7	834.371	2	43.56	5672	1	1479	1491	Carbamidomethylation
8	6	P01024|CO3_HUMAN	K.DSITTWEILAVSM(+15.99)SDK.K	Y	87.35	1810.87	-0.1	906.44	2	65.63	9455	3	797	812	Oxidation (M)
8	6	P01024|CO3_HUMAN	K.VQLSNDFDEYIM(+15.99)AIEQTIK.S	Y	79.12	2272.09	-0.8	1137.05	2	84.86	12415	2	1552	1570	Oxidation (M)
8	6	P01024|CO3_HUMAN	K.SGSDEVQVGQQR.T	Y	78.77	1288.6	-0.4	645.307	2	20.33	1677	1	1571	1582
8	6	P01024|CO3_HUMAN	K.TGLQEVEVK.A	Y	75.4	1001.54	-0.9	501.776	2	32.15	3657	7	905	913
8	6	P01024|CO3_HUMAN	R.SEFPESWLWNVEDLKEPPK.N	Y	71.83	2329.13	-1	1165.57	2	69.82	10120	3	765	783
8	6	P01024|CO3_HUMAN	R.VELLHNPAFC(+57.02)SLATTK.R	Y	69.36	1799.92	0	600.982	3	52.01	7175	6	864	879	Carbamidomethylation
8	6	P01024|CO3_HUMAN	R.C(+57.02)AEENC(+57.02)FIQK.S	Y	68.08	1297.54	-1.1	649.778	2	30.43	3363	1	1513	1522	Carbamidomethylation
8	6	P01024|CO3_HUMAN	R.SEFPESWLWNVEDLK.E	Y	67.76	1877.88	-0.9	939.948	2	77.16	11259	4	765	779
8	6	P01024|CO3_HUMAN	R.RHQQTVTIPPK.S	Y	65.94	1303.74	-0.1	435.586	3	19.05	1467	4	881	891
8	6	P01024|CO3_HUMAN	R.TELRPGETLNVNFLLR.M	Y	65.61	1871.03	0.9	624.683	3	62.79	8990	1	463	478
8	6	P01024|CO3_HUMAN	R.HQQTVTIPPK.S	Y	65.56	1147.63	0.1	574.825	2	27.69	2899	7	882	891
8	6	P01024|CO3_HUMAN	K.VRVELLHNPAFC(+57.02)SLATTK.R	Y	65.41	2055.09	-0.1	686.038	3	111.16	15587	7	862	879	Carbamidomethylation
8	6	P01024|CO3_HUMAN	K.VHQYFNVELIQPGAVK.V	Y	65.37	1840.98	-0.1	614.668	3	55.14	7723	1	1463	1478
8	6	P01024|CO3_HUMAN	K.AC(+57.02)EPGVDYVYK.T	Y	64.47	1299.58	-1.7	650.796	2	36.94	4481	1	1536	1546	Carbamidomethylation
8	6	P01024|CO3_HUMAN	R.LDKAC(+57.02)EPGVDYVYK.T	Y	62.76	1655.79	0.1	552.936	3	36.13	4341	1	1533	1546	Carbamidomethylation
8	6	P01024|CO3_HUMAN	K.VRVELLHNPAFC(+57.02)SLATTKR.R	Y	62.19	2211.19	0	553.806	4	47.81	6434	1	862	880	Carbamidomethylation
8	6	P01024|CO3_HUMAN	K.SSLSVPYVIVPLK.T	Y	60.41	1400.83	0.1	701.421	2	64.39	9254	6	892	904
8	6	P01024|CO3_HUMAN	R.SEETKENEGFTVTAEGK.G	Y	60.3	1854.85	0.1	619.29	3	29.27	3167	1	1321	1337
8	6	P01024|CO3_HUMAN	K.SSLSVPYVIVPLKTGLQEVEVK.A	Y	59.96	2384.36	-1.7	1193.18	2	69.17	10015	2	892	913
8	6	P01024|CO3_HUMAN	R.EPGQDLVVLPLSITTDFIPSFR.L	Y	59.32	2443.3	-0.8	1222.66	2	90.64	13254	3	509	530
8	6	P01024|CO3_HUMAN	K.VSHSEDDC(+57.02)LAFK.V	Y	59.18	1406.61	-0.3	469.878	3	31.57	3560	1	1451	1462	Carbamidomethylation
8	6	P01024|CO3_HUMAN	K.AAVYHHFISDGVR.K	Y	55.7	1470.74	0	491.253	3	30.98	3459	5	914	926
8	6	P01024|CO3_HUMAN	K.SDDKVTLEERLDK.A	Y	53.81	1546.78	0.1	516.602	3	30.82	3431	1	1523	1535
8	6	P01024|CO3_HUMAN	K.DSITTWEILAVSMSDKK.G	Y	53.78	1922.97	-2.6	641.994	3	69.22	10024	2	797	813
8	6	P01024|CO3_HUMAN	K.LMNIFLK.D	Y	53.68	877.51	-0.2	439.762	2	57.83	8165	1	790	796
8	6	P01024|CO3_HUMAN	R.LPYSVVR.N	Y	52.26	832.481	-0.6	417.247	2	35.35	4206	1	835	841
8	6	P01024|CO3_HUMAN	R.NEQVEIR.A	Y	51.46	886.451	-1.3	444.232	2	22.7	2071	1	842	848
8	6	P01024|CO3_HUMAN	K.LM(+15.99)NIFLKDSITTWEILAVSM(+15.99)SDKK.G	Y	51.17	2814.45	-1	939.158	3	74.96	10924	2	790	813	Oxidation (M)
8	6	P01024|CO3_HUMAN	R.NTLIIYLDK.V	Y	50.65	1091.62	0.6	546.819	2	53.85	7497	1	1442	1450
8	6	P01024|CO3_HUMAN	R.VELLHNPAFC(+57.02)SLATTKR.R	Y	47.88	1956.03	0.7	490.014	4	48.09	6482	1	864	880	Carbamidomethylation
8	6	P01024|CO3_HUMAN	R.TLDPER.L	Y	47.86	729.366	0.6	365.69	2	19.05	1468	1	946	951
8	6	P01024|CO3_HUMAN	R.LPYSVVRNEQVEIR.A	Y	47.18	1700.92	-0.1	567.981	3	42.4	5460	1	835	848
8	6	P01024|CO3_HUMAN	K.VVPEGIR.M	Y	47.17	768.449	0.5	385.232	2	25.91	2594	1	931	937
8	6	P01024|CO3_HUMAN	K.SDDKVTLEER.L	Y	46.04	1190.58	-0.2	397.866	3	22.37	2018	1	1523	1532
8	6	P01024|CO3_HUMAN	R.EALKLEEK.K	Y	44.5	958.533	-0.2	480.274	2	24.37	2343	1	1592	1599
8	6	P01024|CO3_HUMAN	R.TFISPIK.C	Y	42.55	804.475	0.4	403.245	2	41.43	5284	1	1583	1589
8	6	P01024|CO3_HUMAN	R.AVLYNYR.Q	Y	40.64	897.471	-0.3	449.743	2	32.78	3766	2	849	855
8	6	P01024|CO3_HUMAN	K.LM(+15.99)NIFLK.D	Y	38.88	893.505	1	447.76	2	48.82	6610	2	790	796	Oxidation (M)
8	6	P01024|CO3_HUMAN	K.SGQSEDRQPVPGQQM(+15.99)TLK.I	Y	37.67	2000.96	-0.2	667.993	3	23.19	2154	1	567	584	Oxidation (M)
8	6	P01024|CO3_HUMAN	K.LC(+57.02)RDELC(+57.02)R.C	Y	37.56	1120.51	1	374.512	3	21.2	1820	1	1505	1512	Carbamidomethylation
8	6	P01024|CO3_HUMAN	K.VTIKPAPETEK.R	Y	34.47	1211.68	0.2	404.899	3	21.41	1854	1	1365	1375
8	6	P01024|CO3_HUMAN	R.QVREPGQDLVVLPLSITTDFIPSFR.L	Y	32.8	2826.53	-0.8	943.183	3	85.29	12478	1	506	530
8	6	P01024|CO3_HUMAN	K.DSITTWEILAVSM(+15.99)SDKK.G	Y	32.4	1938.96	-0.4	647.327	3	61.12	8719	3	797	813	Oxidation (M)
8	6	P01024|CO3_HUMAN	R.SEFPESWLWNVEDLKEPPKNGISTK.L	Y	30.65	2929.45	-1.8	977.489	3	66.59	9607	1	765	789
10	2	P02787|TRFE_HUMAN	R.FDEFFSEGC(+57.02)APGSK.K	Y	86.74	1576.65	-0.6	789.332	2	48.88	6619	1	495	508	Carbamidomethylation
10	2	P02787|TRFE_HUMAN	K.C(+57.02)STSSLLEAC(+57.02)TFR.R	Y	85.39	1530.68	0.2	766.348	2	49.07	6652	1	684	696	Carbamidomethylation
10	2	P02787|TRFE_HUMAN	K.EDPQTFYYAVAVVK.K	Y	79	1628.81	-2.3	815.41	2	59.21	8396	1	108	121
10	2	P02787|TRFE_HUMAN	K.LC(+57.02)M(+15.99)GSGLNLC(+57.02)EPNNK.E	Y	77.56	1721.75	-1.4	861.883	2	36.69	4439	1	516	530	Carbamidomethylation; Oxidation (M)
10	2	P02787|TRFE_HUMAN	K.SVIPSDGPSVAC(+57.02)VK.K	Y	76.19	1414.71	-0.5	708.363	2	39.97	5022	1	47	60	Carbamidomethylation
10	2	P02787|TRFE_HUMAN	K.DGAGDVAFVK.H	Y	75.61	977.482	-0.4	489.748	2	35.86	4294	1	216	225
10	2	P02787|TRFE_HUMAN	R.SAGWNIPIGLLYC(+57.02)DLPEPR.K	Y	75.49	2170.09	1.8	1086.05	2	79.28	11578	4	144	162	Carbamidomethylation
10	2	P02787|TRFE_HUMAN	K.EGYYGYTGAFR.C	Y	75.48	1282.56	-0.8	642.288	2	44.65	5866	1	531	541
10	2	P02787|TRFE_HUMAN	K.HSTIFENLANK.A	Y	72.98	1272.65	0	425.223	3	40.39	5098	1	226	236
10	2	P02787|TRFE_HUMAN	K.LC(+57.02)MGSGLNLC(+57.02)EPNNK.E	Y	72.89	1705.76	-0.9	853.886	2	46.64	6223	1	516	530	Carbamidomethylation
10	2	P02787|TRFE_HUMAN	K.HSTIFENLANKADR.D	Y	71.06	1614.81	-0.5	539.278	3	40.27	5075	1	226	239
10	2	P02787|TRFE_HUMAN	K.LC(+57.02)M(+15.99)GSGLNLC(+57.02)EPNNKEGYYGYTGAFR.C	Y	69.49	2986.3	-0.5	996.442	3	51.64	7109	1	516	541	Carbamidomethylation; Oxidation (M)
10	2	P02787|TRFE_HUMAN	K.C(+57.02)LKDGAGDVAFVK.H	Y	68.3	1378.69	-1.2	460.57	3	35.93	4306	1	213	225	Carbamidomethylation
10	2	P02787|TRFE_HUMAN	K.DSGFQMNQLR.G	Y	66.83	1194.55	-1.7	598.279	2	41.54	5305	1	123	132
10	2	P02787|TRFE_HUMAN	R.KPVEEYANC(+57.02)HLAR.A	Y	66.41	1585.77	0.9	529.597	3	25.51	2528	1	588	600	Carbamidomethylation
10	2	P02787|TRFE_HUMAN	R.C(+57.02)LVEKGDVAFVK.H	Y	65.58	1363.72	1.3	455.58	3	39.49	4934	1	542	553	Carbamidomethylation
10	2	P02787|TRFE_HUMAN	K.HQTVPQNTGGK.N	Y	64.83	1165.58	1.3	583.8	2	16.1	989	1	554	564
10	2	P02787|TRFE_HUMAN	R.KC(+57.02)STSSLLEAC(+57.02)TFR.R	Y	62.77	1658.78	-2	553.931	3	43.55	5668	1	683	696	Carbamidomethylation
10	2	P02787|TRFE_HUMAN	K.HQTVPQNTGGKNPDPWAK.N	Y	61.72	1973.97	0.3	658.998	3	27.82	2920	1	554	571
10	2	P02787|TRFE_HUMAN	K.YLGEEYVK.A	Y	60.34	999.491	-0.5	500.753	2	38.35	4733	1	669	676
10	2	P02787|TRFE_HUMAN	K.DSGFQM(+15.99)NQLR.G	Y	60.06	1210.54	-2	606.276	2	28.8	3087	1	123	132	Oxidation (M)
10	2	P02787|TRFE_HUMAN	K.ADRDQYELLC(+57.02)LDNTR.K	Y	59.57	1880.87	-1.9	627.962	3	48.53	6559	1	237	251	Carbamidomethylation
10	2	P02787|TRFE_HUMAN	K.NLNEKDYELLC(+57.02)LDGTR.K	Y	57.26	1951.93	-0.1	651.651	3	51.4	7066	1	572	587	Carbamidomethylation
10	2	P02787|TRFE_HUMAN	K.ASYLDC(+57.02)IR.A	Y	56.89	996.47	-0.6	499.242	2	40.75	5162	1	62	69	Carbamidomethylation
10	2	P02787|TRFE_HUMAN	K.DLLFRDDTVC(+57.02)LAK.L	Y	55.22	1564.79	0.2	783.403	2	53.73	7477	1	647	659	Carbamidomethylation
10	2	P02787|TRFE_HUMAN	K.GDVAFVK.H	Y	54.26	734.396	0	368.205	2	30.39	3356	1	547	553
10	2	P02787|TRFE_HUMAN	K.HSTIFENLANKADRDQYELLC(+57.02)LDNTR.K	Y	53.86	3135.5	-0.1	784.883	4	59.52	8451	2	226	251	Carbamidomethylation
10	2	P02787|TRFE_HUMAN	K.KDSGFQM(+15.99)NQLR.G	Y	52.51	1338.63	2	447.22	3	23.29	2170	1	122	132	Oxidation (M)
10	2	P02787|TRFE_HUMAN	R.WC(+57.02)AVSEHEATK.C	Y	52.43	1316.58	0.2	439.868	3	23.74	2241	1	27	37	Carbamidomethylation
10	2	P02787|TRFE_HUMAN	R.AIAANEADAVTLDAGLVYDAYLAPNNLKPVVAEFYGSK.E	Y	49.49	3953.01	-0.1	1318.68	3	82.04	11990	2	70	107
10	2	P02787|TRFE_HUMAN	K.KASYLDC(+57.02)IR.A	Y	49.36	1124.56	0.1	375.862	3	33.27	3854	1	61	69	Carbamidomethylation
10	2	P02787|TRFE_HUMAN	R.APNHAVVTR.K	Y	38.24	963.525	0.5	482.77	2	16.78	1095	1	601	609
10	2	P02787|TRFE_HUMAN	R.FDEFFSEGC(+57.02)APGSKK.D	Y	31.53	1704.75	0.3	569.256	3	43.73	5703	1	495	509	Carbamidomethylation
10	2	P02787|TRFE_HUMAN	R.SETKDLLFRDDTVC(+57.02)LAK.L	Y	31.08	2010.01	0	671.01	3	47.42	6364	1	643	659	Carbamidomethylation
12	11	P02671|FIBA_HUMAN	R.NPSSAGSWNSGSSGPGSTGNR.N	Y	93.61	1962.84	-1.3	982.427	2	25.41	2512	2	288	308
12	11	P02671|FIBA_HUMAN	K.GLIDEVNQDFTNR.I	Y	91.6	1519.73	-0.9	760.87	2	54.29	7573	1	72	84
12	11	P02671|FIBA_HUMAN	R.GGSTSYGTGSETESPR.N	Y	89.55	1571.67	-0.6	786.842	2	19.96	1616	1	272	287
12	11	P02671|FIBA_HUMAN	R.GSESGIFTNTK.E	Y	68.91	1139.55	-0.8	570.78	2	31.9	3615	1	548	558
12	11	P02671|FIBA_HUMAN	K.TFPGFFSPM(+15.99)LGEFVSETESR.G	Y	63.77	2280.04	-1	1141.03	2	75.57	11016	2	528	547	Oxidation (M)
12	11	P02671|FIBA_HUMAN	K.NSLFEYQK.N	Y	63.66	1027.5	0.1	514.756	2	39.29	4898	1	90	97
12	11	P02671|FIBA_HUMAN	R.EVDLKDYEDQQK.Q	Y	61.36	1508.7	-1	755.356	2	31.76	3593	2	191	202
12	11	P02671|FIBA_HUMAN	K.DSHSLTTNIM(+15.99)EILR.G	Y	59.7	1644.81	1.3	549.279	3	59.12	8381	2	101	114	Oxidation (M)
12	11	P02671|FIBA_HUMAN	K.MKPVPDLVPGNFK.S	Y	59.24	1440.78	0.4	481.267	3	49.54	6733	1	226	238
12	11	P02671|FIBA_HUMAN	K.DSHSLTTNIMEILR.G	Y	59.19	1628.82	0.2	543.947	3	67.91	9815	1	101	114
12	11	P02671|FIBA_HUMAN	K.EVVTSEDGSDC(+57.02)PEAM(+15.99)DLGTLSGIGTLDGFR.H	Y	57.08	3143.39	-2.4	1048.8	3	67.25	9713	2	481	510	Carbamidomethylation; Oxidation (M)
12	11	P02671|FIBA_HUMAN	K.LKNSLFEYQK.N	Y	56.3	1268.68	-0.3	423.899	3	37.62	4606	1	88	97
12	11	P02671|FIBA_HUMAN	R.GDFSSANNR.D	Y	54.77	966.415	2.8	484.216	2	17.82	1266	1	115	123
12	11	P02671|FIBA_HUMAN	K.ESSSHHPGIAEFPSR.G	Y	54.66	1636.76	-1.1	546.593	3	29.87	3270	2	559	573
12	11	P02671|FIBA_HUMAN	K.M(+15.99)KPVPDLVPGNFK.S	Y	54.18	1456.77	-0.4	486.599	3	45.16	5958	1	226	238	Oxidation (M)
12	11	P02671|FIBA_HUMAN	R.VSEDLR.S	Y	53.39	717.366	0.6	359.69	2	19.58	1555	1	130	135
12	11	P02671|FIBA_HUMAN	K.VQHIQLLQK.N	Y	52.01	1105.66	-0.2	369.561	3	33.02	3811	1	149	157
12	11	P02671|FIBA_HUMAN	K.TFPGFFSPMLGEFVSETESR.G	Y	47.72	2264.05	0.2	1133.03	2	84.74	12398	3	528	547
12	11	P02671|FIBA_HUMAN	R.M(+15.99)ELERPGGNEITR.G	Y	45.94	1516.73	1.6	506.585	3	26.46	2688	1	259	271	Oxidation (M)
12	11	P02671|FIBA_HUMAN	R.GDFSSANNRDNTYNR.V	Y	44.89	1729.74	1	577.588	3	20.16	1648	2	115	129
12	11	P02671|FIBA_HUMAN	R.AQLVDM(+15.99)K.R	Y	43.7	819.416	0.6	410.716	2	19.6	1557	1	161	167	Oxidation (M)
12	11	P02671|FIBA_HUMAN	K.MADEAGSEADHEGTHSTKR.G	Y	39.96	2027.86	0.2	676.961	3	16.28	1018	1	603	621
12	11	P02671|FIBA_HUMAN	K.RLEVDIDIK.I	Y	39.76	1099.62	0.3	550.819	2	44.29	5803	1	168	176
12	11	P02671|FIBA_HUMAN	R.HRHPDEAAFFDTASTGK.T	Y	39.08	1885.87	-0.3	472.475	4	32.87	3783	1	511	527
12	11	P02671|FIBA_HUMAN	K.NNKDSHSLTTNIMEILR.G	Y	39.02	1985	0	497.257	4	59.82	8500	1	98	114
12	11	P02671|FIBA_HUMAN	K.QLEQVIAK.D	Y	38.31	927.539	-0.7	464.776	2	29.75	3249	1	203	210
12	11	P02671|FIBA_HUMAN	K.DLLPSR.D	Y	37.53	699.391	0.3	350.703	2	32.51	3719	1	211	216
12	11	P02671|FIBA_HUMAN	K.NNKDSHSLTTNIM(+15.99)EILR.G	Y	33.58	2000.99	0.6	501.256	4	51.4	7065	1	98	114	Oxidation (M)
16	30	P19823|ITIH2_HUMAN	R.ETAVDGELVVLYDVK.R	Y	87.68	1648.86	-0.7	825.435	2	62.17	8891	1	266	280
16	30	P19823|ITIH2_HUMAN	K.IQPSGGTNINEALLR.A	Y	79.92	1581.85	-1.2	791.93	2	45.27	5977	1	380	394
16	30	P19823|ITIH2_HUMAN	K.FYNQVSTPLLR.N	Y	76.59	1336.71	-1.2	669.363	2	49.74	6768	1	489	499
16	30	P19823|ITIH2_HUMAN	K.AHVSFKPTVAQQR.I	Y	70.77	1467.79	0.6	490.272	3	25.9	2593	2	247	259
16	30	P19823|ITIH2_HUMAN	R.IYGNQDTSSQLK.K	Y	69.82	1352.66	-0.1	677.336	2	25.39	2508	1	476	487
16	30	P19823|ITIH2_HUMAN	K.VVNNSPQPQNVVFDVQIPK.G	Y	69.28	2121.12	-1.5	1061.57	2	58.77	8321	1	94	112
16	30	P19823|ITIH2_HUMAN	K.AGELEVFNGYFVHFFAPDNLDPIPK.N	Y	66.85	2835.39	-0.4	946.137	3	84.28	12329	2	285	309
16	30	P19823|ITIH2_HUMAN	R.TEVNVLPGAK.V	Y	65.36	1026.57	-0.6	514.292	2	34.68	4092	1	167	176
16	30	P19823|ITIH2_HUMAN	K.HADPDFTR.K	Y	62.06	957.43	0.5	479.723	2	20.15	1646	1	574	581
16	30	P19823|ITIH2_HUMAN	R.SSALDM(+15.99)ENFR.T	Y	59.72	1184.51	-0.4	593.264	2	32.53	3723	1	157	166	Oxidation (M)
16	30	P19823|ITIH2_HUMAN	R.SSALDMENFR.T	Y	59.67	1168.52	0.5	585.267	2	44.54	5847	1	157	166
16	30	P19823|ITIH2_HUMAN	K.DKHADPDFTR.K	Y	56.46	1200.55	1.3	401.192	3	19.33	1513	1	572	581
16	30	P19823|ITIH2_HUMAN	R.LSNENHGIAQR.I	Y	56.31	1237.62	0.7	413.546	3	17.58	1227	1	465	475
16	30	P19823|ITIH2_HUMAN	K.VQFELHYQEVK.W	Y	52.92	1418.72	-1.3	473.913	3	43.24	5613	1	177	187
16	30	P19823|ITIH2_HUMAN	K.RLSNENHGIAQR.I	Y	51.58	1393.72	0.7	465.58	3	16.99	1129	1	464	475
16	30	P19823|ITIH2_HUMAN	K.HLEVDVWVIEPQGLR.F	Y	51.55	1788.95	1.8	597.326	3	63.93	9178	1	208	222
16	30	P19823|ITIH2_HUMAN	R.IYLQPGR.L	Y	50.85	845.476	0.9	423.746	2	29.68	3236	1	198	204
16	30	P19823|ITIH2_HUMAN	R.TWRNDLISATK.T	Y	50.81	1303.69	0.8	435.57	3	39.35	4909	1	357	367
16	30	P19823|ITIH2_HUMAN	K.NILFVIDVSGSM(+15.99)WGVK.M	Y	50.26	1779.92	0.1	890.969	2	76.02	11084	1	310	325	Oxidation (M)
16	30	P19823|ITIH2_HUMAN	K.TILDDLR.A	Y	49.03	844.465	0.3	423.24	2	48.44	6545	1	335	341
16	30	P19823|ITIH2_HUMAN	R.NVQFNYPHTSVTDVTQNNFHNYFGGSEIVVAGK.F	Y	48.13	3682.74	0.5	921.694	4	60.08	8543	2	500	532
16	30	P19823|ITIH2_HUMAN	R.NDLISATK.T	Y	47.65	860.46	-2.1	431.236	2	27.37	2846	1	360	367
16	30	P19823|ITIH2_HUMAN	R.IYGNQDTSSQLKK.F	Y	46.57	1480.75	-0.1	494.591	3	20.72	1742	1	476	488
16	30	P19823|ITIH2_HUMAN	R.FLHVPDTFEGHFDGVPVISK.G	Y	46.26	2240.13	0.5	561.039	4	59.69	8480	3	223	242
16	30	P19823|ITIH2_HUMAN	K.TILDDLRAEDHFSVIDFNQNIR.T	Y	45.51	2630.31	0	658.585	4	69.85	10123	1	335	356
16	30	P19823|ITIH2_HUMAN	K.KFYNQVSTPLLR.N	Y	43.29	1464.81	0.1	489.277	3	45.16	5959	1	488	499
17	29	P01009|A1AT_HUMAN	K.ITPNLAEFAFSLYR.Q	Y	92.58	1640.86	-0.6	821.435	2	78.15	11407	2	50	63
17	29	P01009|A1AT_HUMAN	K.VFSNGADLSGVTEEAPLK.L	Y	85.42	1832.92	-0.6	917.465	2	49.71	6762	1	335	352
17	29	P01009|A1AT_HUMAN	R.TLNQPDSQLQLTTGNGLFLSEGLK.L	Y	74.87	2573.33	-2.8	858.783	3	65.7	9466	1	126	149
17	29	P01009|A1AT_HUMAN	K.SVLGQLGITK.V	Y	70.87	1014.61	0.2	508.311	2	50.93	6981	1	325	334
17	29	P01009|A1AT_HUMAN	K.LSITGTYDLK.S	Y	64.89	1109.6	0.6	555.806	2	45.99	6106	1	315	324
17	29	P01009|A1AT_HUMAN	K.LYHSEAFTVNFGDTEEAKK.Q	Y	63.54	2185.03	0.1	729.352	3	45.39	5999	3	161	179
17	29	P01009|A1AT_HUMAN	K.LQHLENELTHDIITK.F	Y	63.2	1802.95	0.2	601.992	3	44.59	5856	1	284	298
17	29	P01009|A1AT_HUMAN	K.DTEEEDFHVDQVTTVK.V	Y	62	1890.85	-0.4	631.29	3	40.89	5189	1	226	241
17	29	P01009|A1AT_HUMAN	K.LSSWVLLM(+15.99)K.Y	Y	61.52	1091.6	-1.1	546.809	2	55.23	7737	1	259	267	Oxidation (M)
17	29	P01009|A1AT_HUMAN	K.LVDKFLEDVK.K	Y	54.25	1204.67	0.4	402.564	3	45.81	6075	1	150	159
17	29	P01009|A1AT_HUMAN	K.RLGM(+15.99)FNIQHC(+57.02)K.K	Y	53.93	1418.69	0.3	473.904	3	29.26	3164	1	247	257	Oxidation (M); Carbamidomethylation
17	29	P01009|A1AT_HUMAN	K.LYHSEAFTVNFGDTEEAK.K	Y	51.85	2056.94	-0.5	686.653	3	49.46	6718	1	161	178
17	29	P01009|A1AT_HUMAN	K.ELDRDTVFALVNYIFFK.G	Y	49.57	2089.09	0	697.37	3	93.4	13645	1	199	215
17	29	P01009|A1AT_HUMAN	R.LGM(+15.99)FNIQHC(+57.02)K.K	Y	48.71	1262.59	0.4	421.871	3	32.17	3662	1	248	257	Oxidation (M); Carbamidomethylation
17	29	P01009|A1AT_HUMAN	K.KLSSWVLLM(+15.99)K.Y	Y	48.32	1219.7	0.6	407.574	3	50.33	6873	1	258	267	Oxidation (M)
17	29	P01009|A1AT_HUMAN	K.LSSWVLLMK.Y	Y	47.45	1075.61	0.4	538.812	2	64.85	9329	1	259	267
17	29	P01009|A1AT_HUMAN	R.LGMFNIQHC(+57.02)K.K	Y	47.36	1246.6	0.4	416.539	3	41.51	5299	1	248	257	Carbamidomethylation
17	29	P01009|A1AT_HUMAN	K.QINDYVEK.G	Y	42.75	1007.49	0.2	504.754	2	26.78	2746	1	180	187
17	29	P01009|A1AT_HUMAN	K.LVDKFLEDVKK.L	Y	41.06	1332.77	0.1	445.262	3	39.96	5019	1	150	160
17	29	P01009|A1AT_HUMAN	K.FLENEDRR.S	Y	40.42	1077.52	0.5	360.181	3	21.06	1797	1	299	306
17	29	P01009|A1AT_HUMAN	K.TDTSHHDQDHPTFNK.I	Y	31.95	1778.76	1.4	445.698	4	17.37	1193	1	35	49
17	29	P01009|A1AT_HUMAN	K.GKWERPFEVKDTEEEDFHVDQVTTVK.V	Y	31.84	3147.51	-1	630.51	5	46.38	6174	1	216	241
17	29	P01009|A1AT_HUMAN	K.FLEDVKK.L	Y	30.8	877.491	0.7	439.753	2	25.94	2599	1	154	160
17	29	P01009|A1AT_HUMAN	K.KLYHSEAFTVNFGDTEEAKK.Q	Y	30.64	2313.13	0.8	579.29	4	41.5	5298	1	160	179
17	29	P01009|A1AT_HUMAN	K.WERPFEVKDTEEEDFHVDQVTTVK.V	Y	30.5	2962.4	-2.8	741.605	4	49.01	6641	1	218	241
2	42	P01834|IGKC_HUMAN	K.VDNALQSGNSQESVTEQDSK.D	Y	107.91	2134.96	-1	1068.49	2	25.66	2553	16	42	61
2	42	P01834|IGKC_HUMAN	K.SGTASVVC(+57.02)LLNNFYPR.E	Y	85.96	1796.89	-0.4	899.451	2	83.18	12164	82	19	34	Carbamidomethylation
2	42	P01834|IGKC_HUMAN	TVAAPSVFIFPPSDEQLK.S	Y	83.66	1945.02	-0.6	973.516	2	67.98	9826	78	1	18
2	42	P01834|IGKC_HUMAN	K.SGTASVVCLLNNFYPR.E	Y	81.28	1739.87	-0.5	870.94	2	73.59	10714	2	19	34
2	42	P01834|IGKC_HUMAN	K.DSTYSLSSTLTLSK.A	Y	80.23	1501.75	-0.3	751.883	2	52.9	7330	52	62	75
2	42	P01834|IGKC_HUMAN	K.VYAC(+57.02)EVTHQGLSSPVTK.S	Y	78.57	1874.92	-2.5	938.465	2	35.73	4272	51	83	99	Carbamidomethylation
2	42	P01834|IGKC_HUMAN	K.VDNALQSGNSQESVTEQDSKDSTYSLSSTLTLSK.A	Y	73.2	3618.7	-2.1	1207.24	3	52.45	7252	94	42	75
2	42	P01834|IGKC_HUMAN	K.HKVYAC(+57.02)EVTHQGLSSPVTK.S	Y	50.8	2140.07	0	536.026	4	28.53	3041	6	81	99	Carbamidomethylation
2	42	P01834|IGKC_HUMAN	K.VYACEVTHQGLSSPVTK.S	Y	46.72	1817.9	-0.9	606.973	3	37.68	4618	1	83	99
2	42	P01834|IGKC_HUMAN	K.VQWKVDNALQSGNSQESVTEQDSKDSTYSLSSTLTLSK.A	Y	37.62	4160	-1.9	1041.01	4	54.67	7638	2	38	75
2	42	P01834|IGKC_HUMAN	K.SFNRGEC(+57.02)	Y	34.79	868.35	0.8	435.183	2	17.5	1214	1	100	106	Carbamidomethylation
2	42	P01834|IGKC_HUMAN	K.ADYEKHKVYAC(+57.02)EVTHQGLSSPVTK.S	Y	31.91	2746.34	1.1	550.276	5	30.76	3421	1	76	99	Carbamidomethylation
2	42	P01834|IGKC_HUMAN	TVAAPSVFIFPPSDEQLKSGTASVVC(+57.02)LLNNFYPR.E	Y	31.59	3723.9	-1.8	1242.3	3	84.07	12298	2	1	34	Carbamidomethylation
26	12	P02675|FIBB_HUMAN	K.LESDVSAQM(+15.99)EYC(+57.02)R.T	Y	89.1	1602.67	-1.3	802.339	2	28.17	2980	1	212	224	Oxidation (M); Carbamidomethylation
26	12	P02675|FIBB_HUMAN	R.NSVDELNNNVEAVSQTSSSSFQYM(+15.99)YLLK.D	Y	83.9	3182.47	-2.3	1061.83	3	63.01	9028	1	125	152	Oxidation (M)
26	12	P02675|FIBB_HUMAN	K.DNENVVNEYSSELEK.H	Y	79.49	1767.78	-1.3	884.896	2	47.41	6363	1	164	178
26	12	P02675|FIBB_HUMAN	K.AHYGGFTVQNEANK.Y	Y	78.66	1534.72	-3	768.363	2	29.79	3256	1	354	367
26	12	P02675|FIBB_HUMAN	K.QGFGNVATNTDGK.N	Y	72.61	1307.61	-0.5	654.812	2	28.23	2990	1	301	313
26	12	P02675|FIBB_HUMAN	K.HQLYIDETVNSNIPTNLR.V	Y	66.34	2126.08	-1.3	709.698	3	49.14	6665	1	179	196
26	12	P02675|FIBB_HUMAN	K.NYC(+57.02)GLPGEYWLGNDK.I	Y	65.64	1784.78	-0.2	893.399	2	58.63	8298	2	314	328	Carbamidomethylation
26	12	P02675|FIBB_HUMAN	R.QDGSVDFGR.K	Y	55.77	979.436	-1.3	490.725	2	27.36	2844	1	286	294
26	12	P02675|FIBB_HUMAN	K.YQISVNK.Y	Y	52.65	850.455	-1.5	426.234	2	27.72	2905	1	368	374
26	12	P02675|FIBB_HUMAN	K.KREEAPSLRPAPPPISGGGYR.A	Y	52.17	2234.19	-0.2	559.555	4	34.09	3989	1	52	72
26	12	P02675|FIBB_HUMAN	K.AHYGGFTVQNEANKYQISVNK.Y	Y	47.61	2367.16	-0.5	592.797	4	41.68	5330	1	354	374
26	12	P02675|FIBB_HUMAN	R.SILENLR.S	Y	43.77	843.481	-0.5	422.748	2	42.95	5559	1	200	206
26	12	P02675|FIBB_HUMAN	K.REEAPSLRPAPPPISGGGYR.A	Y	36.5	2106.1	-0.3	527.531	4	37.22	4532	1	53	72
26	12	P02675|FIBB_HUMAN	K.ISQLTR.M	Y	35.17	716.418	0.7	359.217	2	20.31	1674	1	329	334
20	1	P04264|K2C1_HUMAN	R.SLDLDSIIAEVK.A	Y	83.24	1301.71	0.1	651.861	2	70.04	10154	1	344	355
20	1	P04264|K2C1_HUMAN	R.FLEQQNQVLQTK.W	N	72.43	1474.78	-2.2	738.395	2	37.58	4599	1	200	211
20	1	P04264|K2C1_HUMAN	R.GGGGGGYGSGGSSYGSGGGSYGSGGGGGGGR.G	Y	72.03	2382.94	-0.8	1192.48	2	23.4	2188	1	519	549
20	1	P04264|K2C1_HUMAN	K.QISNLQQSISDAEQR.G	Y	70.84	1715.84	-0.9	858.928	2	43.35	5633	1	418	432
20	1	P04264|K2C1_HUMAN	K.SKAEAESLYQSK.Y	Y	70.65	1339.66	-0.9	670.838	2	22.52	2042	1	365	376
20	1	P04264|K2C1_HUMAN	K.SLNNQFASFIDK.V	Y	68.81	1382.68	-0.2	692.349	2	56.39	7929	1	186	197
20	1	P04264|K2C1_HUMAN	R.THNLEPYFESFINNLR.R	Y	68.65	1992.97	-2	665.329	3	72.1	10480	1	224	239
20	1	P04264|K2C1_HUMAN	R.TLLEGEESR.M	Y	64.82	1032.51	0.4	517.262	2	28.61	3054	2	484	492
20	1	P04264|K2C1_HUMAN	K.NKLNDLEDALQQAKEDLAR.L	Y	64.02	2183.12	1.7	728.715	3	64.94	9343	1	442	460
20	1	P04264|K2C1_HUMAN	K.NM(+15.99)QDM(+15.99)VEDYR.N	Y	55.18	1331.51	0.2	666.764	2	25.05	2453	1	258	267	Oxidation (M)
20	1	P04264|K2C1_HUMAN	K.IEISELNR.V	N	53.32	972.524	0.5	487.269	2	37.5	4584	1	396	403
20	1	P04264|K2C1_HUMAN	K.WELLQQVDTSTR.T	Y	51.76	1474.74	0.1	738.378	2	54.94	7688	1	212	223
20	1	P04264|K2C1_HUMAN	K.AQYEDIAQK.S	Y	50.65	1064.51	1.4	533.265	2	24.7	2396	1	356	364
20	1	P04264|K2C1_HUMAN	K.DVDGAYM(+15.99)TK.V	Y	50.59	1014.43	-0.4	508.224	2	19.88	1603	1	290	298	Oxidation (M)
20	1	P04264|K2C1_HUMAN	K.SISISVAR.G	Y	44.53	831.481	-0.5	416.748	2	34.87	4124	1	75	82
20	1	P04264|K2C1_HUMAN	R.THNLEPYFESFINNLRR.R	Y	37.33	2149.07	0.8	538.275	4	68.51	9909	1	224	240
20	1	P04264|K2C1_HUMAN	R.GSYGSGGSSYGSGGGSYGSGGGGGGHGSYGSGSSSGGYR.G	Y	36.95	3311.3	-2.7	1104.77	3	27.19	2816	1	550	588
20	1	P04264|K2C1_HUMAN	R.NKYEDEINKR.T	N	33.77	1307.65	2.2	436.891	3	20.52	1709	1	268	277
32	242	P02649|APOE_HUMAN	K.SELEEQLTPVAEETR.A	Y	93.8	1729.84	-0.7	865.925	2	44.29	5804	1	94	108
32	242	P02649|APOE_HUMAN	R.WVQTLSEQVQEELLSSQVTQELR.A	Y	85.22	2729.39	-1.4	910.802	3	72.28	10508	2	57	79
32	242	P02649|APOE_HUMAN	R.AATVGSLAGQPLQER.A	Y	84.06	1496.79	-0.6	749.404	2	39.23	4887	1	210	224
32	242	P02649|APOE_HUMAN	R.GEVQAM(+15.99)LGQSTEELR.V	Y	79.85	1662.79	-1.5	832.4	2	38.74	4799	1	138	152	Oxidation (M)
32	242	P02649|APOE_HUMAN	R.GEVQAMLGQSTEELR.V	Y	79.19	1646.79	-0.5	824.404	2	50.68	6938	1	138	152
32	242	P02649|APOE_HUMAN	K.AYKSELEEQLTPVAEETR.A	Y	67.24	2092.03	-0.5	698.351	3	44.53	5845	1	91	108
32	242	P02649|APOE_HUMAN	R.LGADM(+15.99)EDVC(+57.02)GR.L	Y	67.15	1237.51	-0.6	619.76	2	23.68	2231	1	122	132	Oxidation (M); Carbamidomethylation
32	242	P02649|APOE_HUMAN	R.LGADMEDVC(+57.02)GR.L	Y	63.44	1221.51	-0.3	611.763	2	33.81	3942	1	122	132	Carbamidomethylation
32	242	P02649|APOE_HUMAN	R.LAVYQAGAR.E	Y	60.65	947.519	-0.5	474.766	2	28.28	2998	1	177	185
32	242	P02649|APOE_HUMAN	R.LLRDADDLQK.R	Y	58.55	1185.64	0.4	396.219	3	27.11	2802	1	166	175
32	242	P02649|APOE_HUMAN	R.WELALGR.F	Y	55.81	843.46	0.1	422.738	2	51.1	7011	1	44	50
32	242	P02649|APOE_HUMAN	R.QQTEWQSGQR.W	Y	41.31	1246.57	-0.2	624.292	2	20.89	1770	1	34	43
32	242	P02649|APOE_HUMAN	R.FWDYLR.W	Y	40.48	898.434	0.2	450.224	2	53.42	7423	1	51	56
18	26	P02743|SAMP_HUMAN	R.AYSLFSYNTQGR.D	Y	84.49	1405.66	-0.5	703.838	2	50.05	6823	4	65	76
18	26	P02743|SAMP_HUMAN	K.IVLGQEQDSYGGK.F	Y	84.23	1392.69	-0.8	697.351	2	32.53	3722	1	150	162
18	26	P02743|SAMP_HUMAN	R.QGYFVEAQPK.I	Y	76.58	1165.58	-1.2	583.795	2	34.84	4118	1	140	149
18	26	P02743|SAMP_HUMAN	R.VGEYSLYIGR.H	Y	73.26	1155.59	-0.3	578.803	2	46.44	6185	8	87	96
18	26	P02743|SAMP_HUMAN	R.GYVIIKPLVWV	Y	63.33	1285.78	-0.2	643.897	2	74.74	10890	1	213	223
18	26	P02743|SAMP_HUMAN	R.DNELLVYK.E	Y	63.1	992.518	-0.6	497.266	2	42.22	5426	1	77	84
18	26	P02743|SAMP_HUMAN	R.DNELLVYKER.V	Y	62.71	1277.66	-1.5	639.837	2	36.88	4471	1	77	86
18	26	P02743|SAMP_HUMAN	K.VFVFPR.E	Y	60.26	763.438	0.4	382.726	2	47.83	6438	2	27	32
18	26	P02743|SAMP_HUMAN	K.ERVGEYSLYIGR.H	Y	55.43	1440.74	0	481.253	3	43.85	5724	2	85	96
18	26	P02743|SAMP_HUMAN	R.AYSDLSR.A	Y	53.6	810.387	0.2	406.201	2	20.99	1786	1	58	64
18	26	P02743|SAMP_HUMAN	R.AYSLFSYNTQGRDNELLVYK.E	Y	52.24	2380.17	0.3	794.398	3	59.79	8495	1	65	84
18	26	P02743|SAMP_HUMAN	K.IVLGQEQDSYGGKFDR.S	Y	47.38	1810.88	-0.9	604.635	3	37.67	4615	2	150	165
13	13	P0C0L4|CO4A_HUMAN	R.ALEILQEEDLIDEDDIPVR.S	Y	93.86	2224.11	-0.3	1113.06	2	69.05	9996	11	757	775
13	13	P0C0L4|CO4A_HUMAN	R.GSFEFPVGDAVSK.V	Y	78.21	1338.65	-0.1	670.33	2	52.02	7176	2	917	929
13	13	P0C0L4|CO4A_HUMAN	R.SFFPENWLWR.V	Y	69.07	1380.66	0.6	691.338	2	76.19	11111	1	776	785
13	13	P0C0L4|CO4A_HUMAN	R.VFREFHLHLR.L	Y	59.06	1352.75	0.4	451.923	3	40.27	5076	1	829	838
13	13	P0C0L4|CO4A_HUMAN	K.TKGLC(+57.02)VATPVQLR.V	Y	58.05	1441.81	1.1	481.61	3	42.29	5439	1	816	828	Carbamidomethylation
13	13	P0C0L4|CO4A_HUMAN	K.GLC(+57.02)VATPVQLR.V	Y	54.16	1212.66	-1.2	607.339	2	47.4	6361	3	818	828	Carbamidomethylation
13	13	P0C0L4|CO4A_HUMAN	R.STQDTVIALDALSAYWIASHTTEER.G	Y	52.52	2777.35	-0.4	926.79	3	77.42	11298	1	1301	1325
13	13	P0C0L4|CO4A_HUMAN	K.EGAIHREELVYELNPLDHR.G	Y	52.22	2289.15	0.1	764.057	3	111.38	15618	4	936	954
13	13	P0C0L4|CO4A_HUMAN	R.GLQDEDGYR.M	Y	50.81	1051.46	0.7	526.736	2	24.53	2368	1	1605	1613
13	13	P0C0L4|CO4A_HUMAN	R.EFHLHLR.L	Y	45.65	950.509	-0.3	476.261	2	34.54	4065	1	832	838
13	13	P0C0L4|CO4A_HUMAN	R.LPMSVR.R	Y	43.55	701.389	-1.3	351.702	2	29.66	3232	1	839	844
13	13	P0C0L4|CO4A_HUMAN	R.VETVDR.F	Y	43.04	717.366	-0.2	359.69	2	16.84	1105	1	786	791
13	13	P0C0L4|CO4A_HUMAN	K.VLQIEK.E	N	41.11	728.443	0.1	365.229	2	27.56	2877	1	930	935
13	13	P0C0L4|CO4A_HUMAN	R.LLLFSPSVVHLGVPLSVGVQLQDVPR.G	Y	37.89	2768.6	-0.8	923.872	3	79.95	11678	1	23	48
13	13	P0C0L4|CO4A_HUMAN	R.LPM(+15.99)SVR.R	Y	36.39	717.384	0.7	359.7	2	20.66	1732	1	839	844	Oxidation (M)
7	32	B9A064|IGLL5_HUMAN	K.YAASSYLSLTPEQWK.S	N	89.47	1742.85	-1.1	872.432	2	58.42	8264	73	174	188
7	32	B9A064|IGLL5_HUMAN	K.ANPTVTLFPPSSEELQANK.A	Y	81.96	2042.03	-1.6	1022.02	2	56.42	7934	32	113	131
7	32	B9A064|IGLL5_HUMAN	R.SYSC(+57.02)QVTHEGSTVEK.T	N	73.32	1710.75	-1.9	856.382	2	22.71	2074	29	192	206	Carbamidomethylation
7	32	B9A064|IGLL5_HUMAN	K.ATLVC(+57.02)LISDFYPGAVTVAWK.A	N	71.73	2210.14	0.5	1106.08	2	87.12	12751	8	132	151	Carbamidomethylation
7	32	B9A064|IGLL5_HUMAN	K.AGVETTKPSK.Q	Y	61.62	1016.55	0.4	509.283	2	16.14	995	1	159	168
7	32	B9A064|IGLL5_HUMAN	R.SYSCQVTHEGSTVEK.T	N	57.9	1653.73	0.3	552.251	3	24.9	2428	2	192	206
7	32	B9A064|IGLL5_HUMAN	K.VTVLGQPK.A	Y	57	840.507	-0.5	421.26	2	28.21	2986	19	105	112
7	32	B9A064|IGLL5_HUMAN	K.TVAPTEC(+57.02)S	N	54.91	863.37	0.1	432.692	2	19.46	1535	1	207	214	Carbamidomethylation
7	32	B9A064|IGLL5_HUMAN	K.QSNNKYAASSYLSLTPEQWK.S	N	53.37	2314.12	-0.8	772.381	3	54.41	7594	2	169	188
7	32	B9A064|IGLL5_HUMAN	K.YAASSYLSLTPEQWKSHR.S	N	41.19	2123.04	0	531.768	4	48.88	6620	1	174	191
27	7	P00738|HPT_HUMAN	K.SC(+57.02)AVAEYGVYVK.V	N	80.84	1344.64	0.1	673.327	2	41.4	5280	1	380	391	Carbamidomethylation
27	7	P00738|HPT_HUMAN	R.TEGDGVYTLNNEK.Q	Y	79.03	1438.66	-1.6	720.335	2	31.25	3507	2	119	131
27	7	P00738|HPT_HUMAN	K.DIAPTLTLYVGK.K	N	71.14	1289.72	0.6	645.869	2	57.69	8143	1	216	227
27	7	P00738|HPT_HUMAN	K.VTSIQDWVQK.T	Y	62.48	1202.63	-0.1	602.322	2	46.07	6121	1	392	401
27	7	P00738|HPT_HUMAN	R.VGYVSGWGR.N	Y	61.48	979.487	0.5	490.751	2	39.36	4910	1	278	286
27	7	P00738|HPT_HUMAN	K.SPVGVQPILNEHTFC(+57.02)AGM(+15.99)SK.Y	Y	59.23	2187.05	-0.5	730.022	3	47.84	6439	1	326	345	Carbamidomethylation; Oxidation (M)
27	7	P00738|HPT_HUMAN	K.LRTEGDGVYTLNNEK.Q	Y	57.48	1707.84	-0.2	570.288	3	31.75	3590	1	117	131
27	7	P00738|HPT_HUMAN	R.TEGDGVYTLNDKK.Q	N	55.03	1438.69	0.6	480.572	3	27.05	2791	1	60	72
27	7	P00738|HPT_HUMAN	K.GSFPWQAK.M	N	52.77	919.455	0.1	460.735	2	45.57	6032	1	171	178
27	7	P00738|HPT_HUMAN	K.LRTEGDGVYTLNDKK.Q	N	48.37	1707.88	-0.9	427.977	4	28.22	2988	1	58	72
27	7	P00738|HPT_HUMAN	R.HYEGSTVPEKK.T	Y	48.1	1273.63	0.2	425.551	3	16.34	1027	2	312	322
27	7	P00738|HPT_HUMAN	K.QLVEIEK.V	N	40.72	857.486	0.5	429.75	2	32.34	3690	1	229	235
27	7	P00738|HPT_HUMAN	R.VM(+15.99)PIC(+57.02)LPSK.D	N	38.02	1059.55	-0.5	530.78	2	37.64	4611	1	262	270	Oxidation (M); Carbamidomethylation
56	14	P02679|FIBG_HUMAN	R.FGSYC(+57.02)PTTC(+57.02)GIADFLSTYQTK.V	Y	104.57	2416.07	-1.6	1209.04	2	69.44	10060	1	41	61	Carbamidomethylation
56	14	P02679|FIBG_HUMAN	R.YLQEIYNSNNQK.I	Y	78.92	1512.72	-1.5	757.366	2	34.56	4070	1	135	146
56	14	P02679|FIBG_HUMAN	K.IHLISTQSAIPYALR.V	Y	64.82	1681.95	0.6	561.658	3	54.04	7529	1	259	273
56	14	P02679|FIBG_HUMAN	R.DNC(+57.02)C(+57.02)ILDER.F	Y	58.46	1193.48	-0.1	597.747	2	34.67	4090	1	32	40	Carbamidomethylation
56	14	P02679|FIBG_HUMAN	R.VELEDWNGR.T	Y	57.97	1116.52	-1	559.267	2	40.66	5146	1	274	282
56	14	P02679|FIBG_HUMAN	K.YEASILTHDSSIR.Y	Y	52.7	1490.74	-1.8	497.918	3	38.12	4692	1	122	134
56	14	P02679|FIBG_HUMAN	K.AIQLTYNPDESSKPNM(+15.99)IDAATLK.S	Y	45.09	2535.25	-0.9	846.091	3	46.8	6252	1	89	111	Oxidation (M)
56	14	P02679|FIBG_HUMAN	K.QSGLYFIKPLK.A	Y	35.91	1292.75	0.2	431.924	3	50.55	6914	1	189	199
22	34	P05090|APOD_HUMAN	K.M(+15.99)TVTDQVNC(+57.02)PK.L	Y	78.76	1307.59	-0.5	654.799	2	21.91	1941	2	177	187	Oxidation (M); Carbamidomethylation
22	34	P05090|APOD_HUMAN	K.MTVTDQVNC(+57.02)PK.L	Y	78.2	1291.59	-0.5	646.802	2	28.41	3020	1	177	187	Carbamidomethylation
22	34	P05090|APOD_HUMAN	K.NILTSNNIDVK.K	Y	77.36	1229.66	-1	615.837	2	42.34	5448	1	165	175
22	34	P05090|APOD_HUMAN	K.C(+57.02)PNPPVQENFDVNK.Y	Y	73.53	1656.76	-2.6	829.383	2	36.34	4377	2	28	41	Carbamidomethylation
22	34	P05090|APOD_HUMAN	R.NPNLPPETVDSLK.N	Y	67.86	1422.74	-0.7	712.375	2	40.7	5153	3	152	164
22	34	P05090|APOD_HUMAN	K.KMTVTDQVNC(+57.02)PK.L	Y	64.08	1419.69	0.1	474.236	3	24.76	2406	1	176	187	Carbamidomethylation
22	34	P05090|APOD_HUMAN	K.C(+57.02)PNPPVQENFDVNKYLGR.W	Y	58.84	2146.03	1.8	716.351	3	50.8	6959	2	28	45	Carbamidomethylation
22	34	P05090|APOD_HUMAN	R.WYEIEKIPTTFENGR.C	Y	55.88	1881.93	0.7	628.316	3	55.63	7803	1	46	60
22	34	P05090|APOD_HUMAN	K.IPTTFENGR.C	Y	55.29	1033.52	-1.2	517.766	2	31.17	3492	1	52	60
22	34	P05090|APOD_HUMAN	K.VLNQELR.A	Y	52.64	870.492	-0.4	436.253	2	26.42	2681	1	76	82
22	34	P05090|APOD_HUMAN	K.KM(+15.99)TVTDQVNC(+57.02)PK.L	Y	49.86	1435.68	1.5	479.568	3	19.24	1500	1	176	187	Oxidation (M); Carbamidomethylation
22	34	P05090|APOD_HUMAN	K.IKVLNQELR.A	Y	48.41	1111.67	-0.1	371.564	3	37.07	4504	1	74	82
22	34	P05090|APOD_HUMAN	R.WYEIEK.I	Y	43.51	866.417	-0.2	434.216	2	37.48	4580	1	46	51
22	34	P05090|APOD_HUMAN	R.NPNLPPETVDSLKNILTSNNIDVK.K	Y	35.66	2634.39	-2	879.134	3	65.22	9388	1	152	175
19	3394	P01019|ANGT_HUMAN	R.AAM(+15.99)VGM(+15.99)LANFLGFR.I	Y	82.26	1528.75	-0.2	765.384	2	69.6	10085	2	103	116	Oxidation (M)
19	3394	P01019|ANGT_HUMAN	K.QPFVQGLALYTPVVLPR.S	Y	80.36	1897.08	-1.1	949.548	2	71.54	10389	3	221	237
19	3394	P01019|ANGT_HUMAN	K.ALQDQLVLVAAK.L	Y	75.05	1267.75	0.1	634.882	2	51.44	7073	1	83	94
19	3394	P01019|ANGT_HUMAN	R.AAM(+15.99)VGMLANFLGFR.I	Y	74.7	1512.76	0.1	757.386	2	77.12	11253	1	103	116	Oxidation (M)
19	3394	P01019|ANGT_HUMAN	R.LQAILGVPWK.D	Y	69.86	1123.68	0.6	562.845	2	62.25	8903	1	158	167
19	3394	P01019|ANGT_HUMAN	R.ADSQAQLLLSTVVGVFTAPGLHLK.Q	Y	68.45	2464.37	-0.6	1233.19	2	92.03	13457	6	197	220
19	3394	P01019|ANGT_HUMAN	K.VLSALQAVQGLLVAQGR.A	Y	64.74	1722.02	0.5	575.013	3	76.76	11198	4	180	196
19	3394	P01019|ANGT_HUMAN	K.ANAGKPKDPTFIPAPIQAK.T	Y	63.74	1963.09	-1.5	655.369	3	40.33	5088	1	57	75
19	3394	P01019|ANGT_HUMAN	K.DPTFIPAPIQAK.T	Y	63.7	1296.71	-0.8	649.361	2	51.01	6996	1	64	75
19	3394	P01019|ANGT_HUMAN	R.AAMVGMLANFLGFR.I	Y	56.59	1496.76	0.5	749.389	2	86.6	12673	2	103	116
19	3394	P01019|ANGT_HUMAN	K.LDTEDKLR.A	Y	55.86	988.519	-0.1	495.267	2	21.13	1810	1	95	102
19	3394	P01019|ANGT_HUMAN	R.AAMVGM(+15.99)LANFLGFR.I	Y	41.89	1512.76	1.2	505.261	3	77.54	11316	1	103	116	Oxidation (M)
21	3398	P01008|ANT3_HUMAN	K.NDNDNIFLSPLSISTAFAM(+15.99)TK.L	Y	82.4	2314.11	0	1158.06	2	78.97	11531	2	103	123	Oxidation (M)
21	3398	P01008|ANT3_HUMAN	R.FRIEDGFSLK.E	Y	70.56	1210.63	0.1	404.552	3	51.37	7060	1	355	364
21	3398	P01008|ANT3_HUMAN	R.EVPLNTIIFMGR.V	Y	65.15	1388.75	0.7	695.382	2	67.7	9782	1	446	457
21	3398	P01008|ANT3_HUMAN	K.AFLEVNEEGSEAAASTAVVIAGR.S	Y	65.01	2290.14	-1.1	764.388	3	59.23	8400	1	403	425
21	3398	P01008|ANT3_HUMAN	K.SKLPGIVAEGRDDLYVSDAFHK.A	Y	61.26	2416.24	-0.1	605.067	4	50	6813	1	381	402
21	3398	P01008|ANT3_HUMAN	K.ANRPFLVFIR.E	Y	54.77	1231.72	-0.2	411.58	3	56.83	8003	1	436	445
21	3398	P01008|ANT3_HUMAN	R.FATTFYQHLADSK.N	Y	51.32	1527.74	-0.2	510.252	3	46	6108	1	90	102
21	3398	P01008|ANT3_HUMAN	R.RVWELSK.A	Y	46.49	916.513	-0.5	459.264	2	31.28	3513	1	79	85
21	3398	P01008|ANT3_HUMAN	K.LQPLDFKENAEQSR.A	Y	43.65	1673.84	0.4	558.953	3	39.12	4867	1	202	215
21	3398	P01008|ANT3_HUMAN	K.FDTISEK.T	Y	43.43	838.407	0.3	420.211	2	25.32	2497	1	140	146
21	3398	P01008|ANT3_HUMAN	K.TSDQIHFFFAK.L	Y	40.68	1339.66	0.6	447.56	3	54.73	7649	1	147	157
21	3398	P01008|ANT3_HUMAN	R.FATTFYQHLADSKNDNDNIFLSPLSISTAFAM(+15.99)TK.L	Y	39.98	3823.84	0.4	956.968	4	76.49	11157	3	90	123	Oxidation (M)
21	3398	P01008|ANT3_HUMAN	K.LQPLDFK.E	Y	38.62	859.48	-0.3	430.747	2	44.96	5923	1	202	208
28	19	P01857|IGHG1_HUMAN	K.GFYPSDIAVEWESNGQPENNYK.T	N	84.61	2543.12	-0.9	1272.57	2	61.69	8814	1	254	275
28	19	P01857|IGHG1_HUMAN	K.STSGGTAALGC(+57.02)LVK.D	N	77.43	1320.67	-1.2	661.342	2	42.83	5536	1	17	30	Carbamidomethylation
28	19	P01857|IGHG1_HUMAN	K.GPSVFPLAPSSK.S	Y	65.61	1185.64	0	593.827	2	48.17	6497	1	5	16
28	19	P01857|IGHG1_HUMAN	K.NQVSLTC(+57.02)LVK.G	N	65.1	1160.62	-0.3	581.318	2	47.11	6310	1	244	253	Carbamidomethylation
28	19	P01857|IGHG1_HUMAN	K.TTPPVLDSDGSFFLYSK.L	Y	61.07	1872.91	0	937.465	2	63.44	9098	2	276	292
28	19	P01857|IGHG1_HUMAN	R.VVSVLTVLHQDWLNGK.E	N	52.03	1807	0.2	603.341	3	70.64	10249	2	185	200
28	19	P01857|IGHG1_HUMAN	K.FNWYVDGVEVHNAK.T	Y	48.09	1676.79	0.7	559.939	3	49.63	6748	2	158	171
28	19	P01857|IGHG1_HUMAN	K.DTLM(+15.99)ISR.T	N	46.51	850.422	-0.7	426.218	2	28.87	3099	1	132	138	Oxidation (M)
28	19	P01857|IGHG1_HUMAN	R.TPEVTC(+57.02)VVVDVSHEDPEVK.F	Y	46.34	2138.02	4.4	713.684	3	50.25	6858	1	139	157	Carbamidomethylation
28	19	P01857|IGHG1_HUMAN	K.DTLMISR.T	N	40.88	834.427	1.3	418.221	2	33.63	3913	1	132	138
28	19	P01857|IGHG1_HUMAN	R.VVSVLTVLHQDWLNGKEYK.C	N	32.68	2227.2	0.5	557.808	4	66.3	9562	1	185	203
33	255	Q14624|ITIH4_HUMAN	R.GPDVLTATVSGK.L	Y	84.61	1143.61	0.4	572.814	2	38.29	4723	1	501	512
33	255	Q14624|ITIH4_HUMAN	R.QGPVNLLSDPEQGVEVTGQYER.E	Y	74.24	2414.17	-0.7	805.731	3	55.84	7840	1	754	775
33	255	Q14624|ITIH4_HUMAN	K.AGFSWIEVTFK.N	Y	71.57	1283.65	0.3	642.835	2	71.19	10333	1	778	788
33	255	Q14624|ITIH4_HUMAN	K.AEAQAQYSAAVAK.G	Y	70.43	1306.65	-0.3	654.333	2	24.39	2346	1	99	111
33	255	Q14624|ITIH4_HUMAN	K.WKETLFSVMPGLK.M	Y	59.73	1534.82	-0.2	512.614	3	63.83	9163	1	814	826
33	255	Q14624|ITIH4_HUMAN	K.LQDRGPDVLTATVSGK.L	Y	58.46	1655.88	0.9	552.969	3	39.74	4981	1	497	512
33	255	Q14624|ITIH4_HUMAN	K.NPLVWVHASPEHVVVTR.N	Y	58.19	1939.04	-0.7	647.354	3	47.45	6369	1	789	805
33	255	Q14624|ITIH4_HUMAN	K.WKETLFSVM(+15.99)PGLK.M	Y	58.1	1550.82	0.5	517.946	3	54.04	7530	1	814	826	Oxidation (M)
33	255	Q14624|ITIH4_HUMAN	K.YIFHNFMER.L	Y	47.72	1255.58	0.6	419.534	3	49.37	6703	2	538	546
33	255	Q14624|ITIH4_HUMAN	R.FSSHVGGTLGQFYQEVLWGSPAASDDGRR.T	Y	44.74	3123.48	-0.2	1042.17	3	67.17	9700	1	867	895
33	255	Q14624|ITIH4_HUMAN	R.DQFNLIVFSTEATQWRPSLVPASAENVNK.A	Y	43.67	3260.65	-1.5	1087.89	3	77.73	11345	1	308	336
33	255	Q14624|ITIH4_HUMAN	K.YIFHNFM(+15.99)ER.L	Y	41.99	1271.58	0.1	424.866	3	39.84	4998	1	538	546	Oxidation (M)
34	28	P02774|VTDB_HUMAN	K.SLGEC(+57.02)C(+57.02)DVEDSTTC(+57.02)FNAK.G	Y	83.74	2091.82	-1.6	1046.91	2	39.18	4879	1	371	388	Carbamidomethylation
34	28	P02774|VTDB_HUMAN	K.ELSSFIDKGQELC(+57.02)ADYSENTFTEYK.K	Y	70.65	2973.32	-2.1	992.113	3	59.61	8466	1	395	419	Carbamidomethylation
34	28	P02774|VTDB_HUMAN	R.THLPEVFLSK.V	Y	70.56	1169.64	0.8	390.889	3	46.57	6210	1	354	363
34	28	P02774|VTDB_HUMAN	K.TAM(+15.99)DVFVC(+57.02)TYFM(+15.99)PAAQLPELPDVELPTNK.D	Y	67.27	3328.57	-1	1110.53	3	76.16	11106	1	304	332	Oxidation (M); Carbamidomethylation
34	28	P02774|VTDB_HUMAN	R.RTHLPEVFLSK.V	Y	67.03	1325.75	0.2	442.923	3	41.06	5219	1	353	363
34	28	P02774|VTDB_HUMAN	K.VMDKYTFELSR.R	Y	63.44	1387.68	0.6	463.568	3	43.55	5669	1	342	352
34	28	P02774|VTDB_HUMAN	K.LAQKVPTADLEDVLPLAEDITNILSK.C	Y	54.62	2805.54	-0.5	936.186	3	90.94	13298	4	239	264
34	28	P02774|VTDB_HUMAN	K.VM(+15.99)DKYTFELSR.R	Y	54.32	1403.68	-0.1	468.899	3	39.54	4943	1	342	352	Oxidation (M)
34	28	P02774|VTDB_HUMAN	K.LC(+57.02)DNLSTK.N	Y	48.93	949.454	2.4	475.735	2	23.3	2171	1	285	292	Carbamidomethylation
34	28	P02774|VTDB_HUMAN	K.VLEPTLK.S	Y	34.02	798.485	0.7	400.25	2	32.68	3750	1	364	370
31	20	P02790|HEMO_HUMAN	K.EVGTPHGIILDSVDAAFIC(+57.02)PGSSR.L	Y	77.63	2497.23	-0.8	833.416	3	64.88	9334	2	348	371	Carbamidomethylation
31	20	P02790|HEMO_HUMAN	K.LYLVQGTQVYVFLTK.G	Y	72.67	1770.99	1	591.338	3	70.9	10288	1	318	332
31	20	P02790|HEMO_HUMAN	R.YYC(+57.02)FQGNQFLR.F	Y	62.34	1494.67	0.2	748.343	2	52.52	7266	1	198	208	Carbamidomethylation
31	20	P02790|HEMO_HUMAN	K.SGAQATWTELPWPHEK.V	Y	59.71	1836.88	-1.2	613.3	3	56.19	7898	2	387	402
31	20	P02790|HEMO_HUMAN	K.LLQDEFPGIPSPLDAAVEC(+57.02)HR.G	Y	56.33	2363.16	-0.5	788.726	3	65.76	9476	2	131	151	Carbamidomethylation
31	20	P02790|HEMO_HUMAN	R.QGHNSVFLIK.G	Y	54.94	1141.62	0.3	381.549	3	38.88	4824	1	103	112
31	20	P02790|HEMO_HUMAN	K.NFPSPVDAAFR.Q	Y	50.4	1219.6	0	610.807	2	52.3	7226	1	92	102
31	20	P02790|HEMO_HUMAN	R.C(+57.02)SPHLVLSALTSDNHGATYAFSGTHYWR.L	Y	47.08	3147.46	0.1	787.873	4	58.03	8199	1	257	284	Carbamidomethylation
31	20	P02790|HEMO_HUMAN	R.LWWLDLK.S	Y	43.51	972.543	-0.2	487.279	2	72.61	10561	1	380	386
31	20	P02790|HEMO_HUMAN	K.SLGPNSC(+57.02)SANGPGLYLIHGPNLYC(+57.02)YSDVEK.L	Y	42.23	3281.51	-2.7	1094.84	3	61.91	8849	1	412	441	Carbamidomethylation
31	20	P02790|HEMO_HUMAN	K.GEFVWK.S	Y	41.33	764.386	0.1	383.2	2	42.55	5486	1	72	77
31	20	P02790|HEMO_HUMAN	R.RLWWLDLK.S	Y	39.69	1128.64	0	565.33	2	65.21	9386	1	379	386
31	20	P02790|HEMO_HUMAN	R.ELISER.W	Y	31.1	745.397	-0.1	373.706	2	24.17	2311	1	84	89
24	2410	P01031|CO5_HUMAN	R.ENSLYLTAFTVIGIR.K	Y	82.91	1695.92	-0.7	848.966	2	78.25	11423	1	1139	1153
24	2410	P01031|CO5_HUMAN	K.GGSASTWLTAFALR.V	Y	75.28	1436.74	-1.4	719.377	2	71.6	10398	1	1071	1084
24	2410	P01031|CO5_HUMAN	K.LQGTLPVEAR.E	Y	59.34	1082.61	-0.6	542.311	2	34.75	4103	1	1129	1138
24	2410	P01031|CO5_HUMAN	R.NADYSYSVWK.G	Y	53.27	1231.55	0.5	616.783	2	44.19	5785	1	1061	1070
24	2410	P01031|CO5_HUMAN	R.IPLDLVPK.T	Y	49	893.559	0.2	447.787	2	50.61	6925	1	963	970
24	2410	P01031|CO5_HUMAN	K.TLLPVSKPEIR.S	Y	48.61	1251.76	0.1	418.259	3	41.08	5222	1	756	766
24	2410	P01031|CO5_HUMAN	R.KAFDIC(+57.02)PLVK.I	Y	46.43	1189.65	0.1	595.834	2	46.38	6175	1	1154	1163	Carbamidomethylation
24	2410	P01031|CO5_HUMAN	K.IDTALIK.A	Y	45.61	772.469	0.4	387.242	2	35.37	4211	1	1164	1170
24	2410	P01031|CO5_HUMAN	K.M(+15.99)SAVEGIC(+57.02)TSESPVIDHQGTK.S	Y	43.84	2261.03	-0.9	754.683	3	37.04	4499	1	859	879	Oxidation (M); Carbamidomethylation
24	2410	P01031|CO5_HUMAN	K.LKEGM(+15.99)LSIM(+15.99)SYR.N	Y	42.05	1458.72	0.3	487.248	3	36.76	4451	1	1049	1060	Oxidation (M)
24	2410	P01031|CO5_HUMAN	K.ENSQYQPIK.L	Y	38.36	1105.54	0.3	553.778	2	23.99	2281	1	1120	1128
6	70	A0M8Q6|LAC7_HUMAN	K.AAPSVTLFPPSSEELQANK.A	N	90.12	1985.01	-1.1	993.511	2	54.79	7659	100	5	23
6	70	A0M8Q6|LAC7_HUMAN	K.YAASSYLSLTPEQWK.S	N	89.47	1742.85	-1.1	872.432	2	58.42	8264	73	66	80
6	70	A0M8Q6|LAC7_HUMAN	K.ATLVC(+57.02)LVSDFYPGAVTVAWK.A	Y	61.78	2196.13	-0.3	1099.07	2	82.45	12051	1	24	43	Carbamidomethylation
6	70	A0M8Q6|LAC7_HUMAN	K.VGVETTKPSK.Q	Y	59.58	1044.58	1	523.299	2	17.26	1174	1	51	60
6	70	A0M8Q6|LAC7_HUMAN	K.QSNNKYAASSYLSLTPEQWK.S	N	53.37	2314.12	-0.8	772.381	3	54.41	7594	2	61	80
6	70	A0M8Q6|LAC7_HUMAN	K.YAASSYLSLTPEQWKSHR.S	N	41.19	2123.04	0	531.768	4	48.88	6620	1	66	83
6	70	A0M8Q6|LAC7_HUMAN	K.ADGSPVKVGVETTKPSK.Q	Y	32.23	1698.92	-2.1	567.311	3	24.81	2414	1	44	60
61	45	P25311|ZA2G_HUMAN	R.YSLTYIYTGLSK.H	Y	86.36	1407.73	-0.2	704.871	2	58.55	8286	1	28	39
61	45	P25311|ZA2G_HUMAN	K.AYLEEEC(+57.02)PATLR.K	Y	73.25	1450.68	-1.5	726.344	2	40.09	5043	1	180	191	Carbamidomethylation
61	45	P25311|ZA2G_HUMAN	K.HVEDVPAFQALGSLNDLQFFR.Y	Y	68.5	2402.2	-0.8	1202.11	2	78.68	11487	2	40	60
61	45	P25311|ZA2G_HUMAN	K.EIPAWVPFDPAAQITK.Q	Y	67	1781.94	-0.5	891.974	2	70.28	10193	1	150	165
61	45	P25311|ZA2G_HUMAN	K.YYYDGKDYIEFNK.E	Y	56.36	1716.77	0.8	573.263	3	44.73	5881	1	137	149
61	45	P25311|ZA2G_HUMAN	K.QKWEAEPVYVQR.A	Y	52.13	1531.78	-0.2	511.6	3	36.18	4350	1	166	177
61	45	P25311|ZA2G_HUMAN	K.AYLEEEC(+57.02)PATLRK.Y	Y	38.24	1578.77	0.1	527.264	3	33.89	3956	1	180	192	Carbamidomethylation
61	45	P25311|ZA2G_HUMAN	R.QVEGM(+15.99)EDWKQDSQLQK.A	Y	32.85	1963.89	-0.2	655.639	3	30.49	3375	1	76	91	Oxidation (M)
77	50	P01011|AACT_HUMAN	K.AVLDVFEEGTEASAATAVK.I	Y	96.64	1906.95	-1.5	954.482	2	59.02	8363	1	361	379
77	50	P01011|AACT_HUMAN	K.ITLLSALVETR.T	Y	77.87	1214.72	0.2	608.369	2	67.5	9751	1	380	390
77	50	P01011|AACT_HUMAN	K.ADLSGITGAR.N	Y	65.36	959.504	-1.4	480.758	2	32.96	3800	1	341	350
77	50	P01011|AACT_HUMAN	R.WRDSLEFR.E	Y	60.28	1107.55	0.3	370.189	3	41.43	5285	1	299	306
77	50	P01011|AACT_HUMAN	R.EIGELYLPK.F	Y	54.17	1060.58	1	531.298	2	49.84	6786	1	307	315
77	50	P01011|AACT_HUMAN	R.FNRPFLM(+15.99)IIVPTDTQNIFFM(+15.99)SK.V	Y	49.89	2690.36	-1.3	897.793	3	74.38	10835	1	395	416	Oxidation (M)
40	23	P01023|A2MG_HUMAN	R.AFQPFFVELTM(+15.99)PYSVIR.G	N	82.23	2060.04	-0.2	1031.03	2	80.29	11727	1	788	804	Oxidation (M)
40	23	P01023|A2MG_HUMAN	R.IAQWQSFQLEGGLK.Q	Y	70.55	1603.84	-0.9	802.924	2	58.86	8337	1	175	188
40	23	P01023|A2MG_HUMAN	K.YNILPEKEEFPFALGVQTLPQTC(+57.02)DEPK.A	Y	67.22	3162.56	-2.5	1055.19	3	69.49	10068	2	1330	1356	Carbamidomethylation
40	23	P01023|A2MG_HUMAN	R.SLFTDLEAENDVLHC(+57.02)VAFAVPK.S	Y	56.5	2474.22	0.1	825.746	3	78	11385	2	72	93	Carbamidomethylation
40	23	P01023|A2MG_HUMAN	R.VVSM(+15.99)DENFHPLNELIPLVYIQDPK.G	Y	54.03	2825.43	-1.2	942.817	3	75.24	10967	2	148	171	Oxidation (M)
40	23	P01023|A2MG_HUMAN	R.LLIYAVLPTGDVIGDSAK.Y	Y	54.02	1844.03	-0.1	923.022	2	70.58	10239	1	540	557
40	23	P01023|A2MG_HUMAN	R.TEVSSNHVLIYLDK.V	Y	52.06	1616.84	0.4	539.955	3	46.82	6256	1	1408	1421
40	23	P01023|A2MG_HUMAN	K.M(+15.99)VSGFIPLKPTVK.M	N	48.84	1431.82	-0.3	478.279	3	46.39	6177	1	1385	1397	Oxidation (M)
42	4	P13645|K1C10_HUMAN	K.GSLGGGFSSGGFSGGSFSR.G	Y	81.92	1706.76	-0.2	854.389	2	49.32	6694	1	41	59
42	4	P13645|K1C10_HUMAN	R.NVSTGDVNVEM(+15.99)NAAPGVDLTQLLNNM(+15.99)R.S	Y	76.37	2903.38	-3	968.796	3	63.07	9037	1	296	322	Oxidation (M)
42	4	P13645|K1C10_HUMAN	K.QSLEASLAETEGR.Y	Y	63.95	1389.67	0.5	695.844	2	41.83	5355	1	387	399
42	4	P13645|K1C10_HUMAN	R.SQYEQLAEQNR.K	Y	62.66	1364.63	-0.6	683.323	2	27.85	2926	1	323	333
42	4	P13645|K1C10_HUMAN	R.LAADDFR.L	N	56.18	806.392	0.5	404.204	2	31.14	3486	1	229	235
42	4	P13645|K1C10_HUMAN	K.IRLENEIQTYR.S	Y	49.52	1433.76	1.1	478.929	3	38.89	4825	1	440	450
42	4	P13645|K1C10_HUMAN	R.SQYEQLAEQNRK.D	Y	36.92	1492.73	1.3	498.584	3	23.34	2177	1	323	334
42	4	P13645|K1C10_HUMAN	K.ADLEM(+15.99)QIESLTEELAYLKK.N	Y	36.53	2239.13	0.1	747.384	3	80.29	11728	1	267	285	Oxidation (M)
42	4	P13645|K1C10_HUMAN	K.ADLEMQIESLTEELAYLKK.N	Y	34.71	2223.13	0.8	742.053	3	79.26	11574	1	267	285
39	9	P35527|K1C9_HUMAN	R.FSSSSGYGGGSSR.V	Y	73.45	1234.52	0.4	618.268	2	19.66	1567	1	47	59
39	9	P35527|K1C9_HUMAN	R.HGVQELEIELQSQLSK.K	Y	64.14	1836.96	-0.8	613.326	3	58.24	8235	1	375	390
39	9	P35527|K1C9_HUMAN	K.TLLDIDNTR.M	Y	63.39	1059.56	-0.4	530.785	2	43.43	5648	1	225	233
39	9	P35527|K1C9_HUMAN	K.DIENQYETQITQIEHEVSSSGQEVQSSAK.E	Y	62.76	3263.51	-1.7	1088.84	3	65.55	9442	1	340	368
39	9	P35527|K1C9_HUMAN	R.HGVQELEIELQSQLSKK.A	Y	54.26	1965.05	0.3	656.025	3	54.25	7567	1	375	391
39	9	P35527|K1C9_HUMAN	K.NYSPYYNTIDDLKDQIVDLTVGNNK.T	Y	52.96	2901.4	-1	968.141	3	76.13	11101	2	200	224
39	9	P35527|K1C9_HUMAN	K.SDLEM(+15.99)QYETLQEELM(+15.99)ALKK.N	Y	40.94	2330.1	0.5	777.708	3	67.08	9686	1	272	290	Oxidation (M)
39	9	P35527|K1C9_HUMAN	R.QGVDADINGLR.Q	Y	36.39	1156.58	-0.4	579.299	2	37.47	4578	1	251	261
39	9	P35527|K1C9_HUMAN	R.QEYEQLIAK.N	Y	34.76	1120.58	-0.5	561.295	2	36.22	4357	1	328	336
39	9	P35527|K1C9_HUMAN	R.FSSSGGGGGGGR.F	Y	32.03	981.426	1.7	491.721	2	16.26	1014	1	35	46
63	37	P68871|HBB_HUMAN	K.VNVDEVGGEALGR.L	Y	79	1313.66	-0.4	657.836	2	39.97	5021	1	19	31
63	37	P68871|HBB_HUMAN	R.FFESFGDLSTPDAVM(+15.99)GNPK.V	Y	74.71	2073.94	-0.4	1037.97	2	58.97	8356	1	42	60	Oxidation (M)
63	37	P68871|HBB_HUMAN	K.EFTPPVQAAYQK.V	Y	67.87	1377.69	-0.5	689.853	2	39.62	4959	1	122	133
63	37	P68871|HBB_HUMAN	R.LLVVYPWTQR.F	Y	65.91	1273.72	0	637.866	2	61.23	8738	1	32	41
63	37	P68871|HBB_HUMAN	K.VLGAFSDGLAHLDNLK.G	Y	57.21	1668.88	1.3	557.303	3	59.55	8456	1	68	83
63	37	P68871|HBB_HUMAN	K.LHVDPENFR.L	Y	44.58	1125.56	1.1	376.193	3	35.79	4281	2	97	105
63	37	P68871|HBB_HUMAN	R.LLGNVLVC(+57.02)VLAHHFGK.E	Y	40.7	1775.99	1.2	593.004	3	71.47	10377	1	106	121	Carbamidomethylation
63	37	P68871|HBB_HUMAN	K.VVAGVANALAHK.Y	Y	37.43	1148.67	1.5	383.897	3	32.5	3717	1	134	145
48	60	P00746|CFAD_HUMAN	R.DSC(+57.02)KGDSGGPLVC(+57.02)GGVLEGVVTSGSR.V	Y	82.77	2549.19	-1.5	850.734	3	54.83	7667	1	202	227	Carbamidomethylation
48	60	P00746|CFAD_HUMAN	R.RPDSLQHVLLPVLDR.A	Y	67.74	1756.99	0.6	586.673	3	56.7	7982	3	162	176
48	60	P00746|CFAD_HUMAN	K.ATLGPAVRPLPWQR.V	Y	62.41	1560.89	0.4	521.304	3	50.18	6845	1	124	137
48	60	P00746|CFAD_HUMAN	R.VASYAAWIDSVLA	Y	57.06	1364.7	0.6	683.356	2	81.89	11968	1	241	253
48	60	P00746|CFAD_HUMAN	R.VDRDVAPGTLC(+57.02)DVAGWGIVNHAGR.R	Y	42.04	2534.24	1.3	634.569	4	53.88	7501	1	138	161	Carbamidomethylation
48	60	P00746|CFAD_HUMAN	R.LYDVLR.A	Y	40.74	777.438	0.2	389.727	2	40.69	5151	1	94	99
48	60	P00746|CFAD_HUMAN	R.AVPHPDSQPDTIDHDLLLLQLSEK.A	Y	39.31	2680.37	0.9	671.101	4	61.63	8803	1	100	123
48	60	P00746|CFAD_HUMAN	K.VQVLLGAHSLSQPEPSKR.L	Y	35.57	1945.07	-0.1	487.276	4	38.51	4762	1	76	93
62	46	P83593|KV405_HUMAN	DIVM(+15.99)TQSPDSLVVSLGER.A	Y	89.92	1960.98	-0.9	981.495	2	58.63	8299	1	1	18	Oxidation (M)
62	46	P83593|KV405_HUMAN	R.SSQSVLYSSNNK.N	N	78.46	1312.63	-0.6	657.32	2	24.42	2351	1	25	36
62	46	P83593|KV405_HUMAN	K.LLFSWASTR.E	Y	67.14	1079.58	0.3	540.796	2	60.71	8651	3	52	60
62	46	P83593|KV405_HUMAN	R.ATINC(+57.02)R.S	Y	52.68	733.354	0.6	367.685	2	16.73	1088	1	19	24	Carbamidomethylation
62	46	P83593|KV405_HUMAN	K.NYLAWYQQKPGQAPK.L	Y	45.36	1790.91	0.9	896.463	2	43.71	5699	2	37	51
62	46	P83593|KV405_HUMAN	R.ESGVPDR.F	N	30.88	758.356	0.5	380.185	2	17.05	1139	2	61	67
66	8	P35908|K22E_HUMAN	R.NLDLDSIIAEVK.A	N	75.47	1328.72	-0.2	665.366	2	69.92	10135	1	342	353
66	8	P35908|K22E_HUMAN	R.FLEQQNQVLQTK.W	N	72.43	1474.78	-2.2	738.395	2	37.58	4599	1	198	209
66	8	P35908|K22E_HUMAN	K.VDLLNQEIEFLK.V	Y	69.16	1459.79	0.5	730.904	2	68.63	9928	1	303	314
66	8	P35908|K22E_HUMAN	K.AQYEEIAQR.S	N	59.47	1106.54	-1.5	554.274	2	26.47	2690	1	354	362
66	8	P35908|K22E_HUMAN	K.IEISELNR.V	N	53.32	972.524	0.5	487.269	2	37.5	4584	1	394	401
66	8	P35908|K22E_HUMAN	R.GGSGGGGSISGGGYGSGGGSGGR.Y	Y	51.24	1740.74	-0.5	871.377	2	20.11	1641	1	550	572
66	8	P35908|K22E_HUMAN	K.VLYDAEISQIHQSVTDTNVILSM(+15.99)DNSR.N	Y	47.92	3063.48	0.9	1022.17	3	60.5	8614	1	315	341	Oxidation (M)
68	33	P01591|IGJ_HUMAN	K.C(+57.02)YTAVVPLVYGGETK.M	Y	86.12	1655.82	-1.2	828.918	2	53.39	7418	1	131	145	Carbamidomethylation
68	33	P01591|IGJ_HUMAN	R.SSEDPNEDIVER.N	Y	65.85	1388.61	0.5	695.31	2	28.02	2954	1	47	58
68	33	P01591|IGJ_HUMAN	R.FVYHLSDLC(+57.02)K.K	Y	63.24	1280.62	0.4	427.882	3	44.03	5756	1	83	92	Carbamidomethylation
68	33	P01591|IGJ_HUMAN	R.TRFVYHLSDLC(+57.02)K.K	Y	51.25	1537.77	0.3	513.598	3	41.3	5262	1	81	92	Carbamidomethylation
68	33	P01591|IGJ_HUMAN	R.IVLVDNK.C	Y	46.77	799.48	-0.8	400.747	2	29.93	3280	1	28	34
68	33	P01591|IGJ_HUMAN	K.M(+15.99)VETALTPDAC(+57.02)YPD	Y	42.44	1597.66	-1.9	799.838	2	45.24	5973	1	146	159	Oxidation (M); Carbamidomethylation
43	59	P06727|APOA4_HUMAN	K.LGEVNTYAGDLQK.K	Y	79.91	1406.7	-1.3	704.358	2	38.43	4748	2	66	78
43	59	P06727|APOA4_HUMAN	K.KLVPFATELHER.L	Y	73	1438.79	-0.1	480.605	3	40.81	5174	1	79	90
43	59	P06727|APOA4_HUMAN	K.LKEEIGKELEELR.A	Y	58.87	1584.87	-0.6	529.298	3	44.72	5879	1	98	110
43	59	P06727|APOA4_HUMAN	R.LEPYADQLR.T	Y	55.29	1103.56	-0.8	552.787	2	35.84	4290	1	135	143
43	59	P06727|APOA4_HUMAN	K.LVPFATELHER.L	Y	35.32	1310.7	0.5	437.907	3	45.9	6091	1	80	90
43	59	P06727|APOA4_HUMAN	R.LTPYADEFK.V	Y	35.16	1082.53	0	542.271	2	40.3	5082	1	201	209
43	59	P06727|APOA4_HUMAN	R.LLPHANEVSQK.I	Y	32.96	1234.67	0.7	412.563	3	23.97	2279	1	113	123
67	411	P27169|PON1_HUMAN	K.IFFYDSENPPASEVLR.I	Y	83.17	1882.91	-1.6	942.461	2	60.61	8632	1	291	306
67	411	P27169|PON1_HUMAN	K.GIETGSEDLEILPNGLAFISSGLK.Y	Y	71.89	2459.28	0.8	1230.65	2	81.43	11900	2	47	70
67	411	P27169|PON1_HUMAN	K.YVYIAELLAHK.I	Y	65.03	1318.73	0	440.584	3	60.2	8563	1	234	244
67	411	P27169|PON1_HUMAN	R.IQNILTEEPK.V	Y	60.99	1183.64	-0.3	592.83	2	41.03	5213	1	307	316
67	411	P27169|PON1_HUMAN	R.VVAEGFDFANGINISPDGK.Y	Y	56.73	1948.95	-0.8	975.483	2	62.02	8867	1	215	233
49	31	P01859|IGHG2_HUMAN	K.TTPPMLDSDGSFFLYSK.L	Y	74.08	1904.89	0.2	953.451	2	65.36	9411	1	272	288
49	31	P01859|IGHG2_HUMAN	K.GPSVFPLAPC(+57.02)SR.S	N	72.38	1286.64	-1	644.329	2	50.41	6889	2	5	16	Carbamidomethylation
49	31	P01859|IGHG2_HUMAN	K.NQVSLTC(+57.02)LVK.G	N	65.1	1160.62	-0.3	581.318	2	47.11	6310	1	240	249	Carbamidomethylation
49	31	P01859|IGHG2_HUMAN	R.VVSVLTVVHQDWLNGK.E	Y	57.44	1792.98	0.6	598.669	3	64.32	9243	1	181	196
49	31	P01859|IGHG2_HUMAN	K.TTPPM(+15.99)LDSDGSFFLYSK.L	Y	50.86	1920.88	-1.6	961.447	2	59.81	8498	1	272	288	Oxidation (M)
49	31	P01859|IGHG2_HUMAN	K.DTLM(+15.99)ISR.T	N	46.51	850.422	-0.7	426.218	2	28.87	3099	1	128	134	Oxidation (M)
49	31	P01859|IGHG2_HUMAN	K.GLPAPIEK.T	Y	44.53	823.48	0.2	412.748	2	32.28	3679	1	206	213
49	31	P01859|IGHG2_HUMAN	K.DTLMISR.T	N	40.88	834.427	1.3	418.221	2	33.63	3913	1	128	134
49	31	P01859|IGHG2_HUMAN	R.VVSVLTVVHQDWLNGKEYK.C	Y	31.82	2213.18	0.6	554.304	4	60.39	8595	1	181	199
50	95	P00450|CERU_HUMAN	K.ALYLQYTDETFR.T	Y	73.64	1518.74	0	760.375	2	53.92	7508	1	70	81
50	95	P00450|CERU_HUMAN	K.GAYPLSIEPIGVR.F	Y	69.44	1370.76	-0.6	686.385	2	56.64	7972	1	469	481
50	95	P00450|CERU_HUMAN	R.GPEEEHLGILGPVIWAEVGDTIR.V	Y	65.01	2486.28	-2.1	829.766	3	78.03	11390	3	440	462
50	95	P00450|CERU_HUMAN	K.LISVDTEHSNIYLQNGPDR.I	Y	59.99	2170.07	-0.2	724.362	3	44.78	5890	1	44	62
50	95	P00450|CERU_HUMAN	R.TTIEKPVWLGFLGPIIK.A	Y	50.6	1911.12	-1.5	956.567	2	78.31	11432	2	82	98
50	95	P00450|CERU_HUMAN	R.EYTDASFTNR.K	Y	31.98	1202.52	-0.5	602.267	2	30.58	3389	1	427	436
105	69	P80748|LV302_HUMAN	R.FSGSNSGNTATLTISR.V	Y	90.51	1611.79	-1.7	806.899	2	35.2	4180	1	60	75
105	69	P80748|LV302_HUMAN	YVLTQPPSVSVAPGETAR.L	Y	78.85	1870.98	-0.5	936.496	2	46.48	6194	1	1	18
105	69	P80748|LV302_HUMAN	K.LTVLSQPK	Y	59.31	884.533	0	443.274	2	31.88	3612	1	104	111
105	69	P80748|LV302_HUMAN	R.DRPSGIPER.F	Y	46.82	1025.53	0	513.77	2	19.99	1621	1	51	59
81	81	P04196|HRG_HUMAN	R.ADLFYDVEALDLESPK.N	Y	86.44	1823.88	-1	912.948	2	70.91	10289	1	220	235
81	81	P04196|HRG_HUMAN	K.DSPVLIDFFEDTER.Y	Y	80.26	1681.78	1.1	841.9	2	75.68	11033	1	140	153
81	81	P04196|HRG_HUMAN	R.DGYLFQLLR.I	Y	66.47	1123.6	0.4	562.809	2	71.33	10355	1	44	52
44	97	P01610|KV118_HUMAN	DIQM(+15.99)TQSPSSLSASVGDR.V	N	92.58	1893.87	-1.4	947.943	2	36.19	4351	7	1	18	Oxidation (M)
44	97	P01610|KV118_HUMAN	DIQMTQSPSSLSASVGDR.V	N	91.49	1877.88	-1.3	939.946	2	43.44	5649	4	1	18
44	97	P01610|KV118_HUMAN	R.LIYGATSLQSGVPSR.F	Y	57.53	1547.83	-1.3	774.922	2	44.12	5773	1	47	61
44	97	P01610|KV118_HUMAN	K.RLIYGATSLQSGVPSR.F	Y	49.97	1703.93	-0.3	568.984	3	40.71	5156	1	46	61
44	97	P01610|KV118_HUMAN	R.VTITC(+57.02)R.A	N	39.67	748.39	1.1	375.203	2	20.59	1720	1	19	24	Carbamidomethylation
44	97	P01610|KV118_HUMAN	DIQM(+15.99)TQSPSSLSASVGDRVTITC(+57.02)R.A	Y	34.05	2624.25	-0.6	875.758	3	45.31	5985	1	1	24	Oxidation (M); Carbamidomethylation
78	21	P01876|IGHA1_HUMAN	R.QEPSQGTTTFAVTSILR.V	Y	81.63	1834.94	-1.9	918.477	2	59.67	8475	1	283	299
78	21	P01876|IGHA1_HUMAN	R.WLQGSQELPR.E	Y	60.72	1212.63	-0.3	607.32	2	41.18	5241	1	264	273
78	21	P01876|IGHA1_HUMAN	K.TPLTATLSK.S	Y	59.38	930.539	-1.3	466.276	2	33.9	3959	1	213	221
78	21	P01876|IGHA1_HUMAN	K.YLTWASR.Q	Y	54.81	895.455	1	448.735	2	40.33	5087	1	276	282
78	21	P01876|IGHA1_HUMAN	K.SAVQGPPER.D	Y	42.83	939.477	6.1	470.749	2	18.67	1406	1	169	177
79	104	P69905|HBA_HUMAN	K.VGAHAGEYGAEALER.M	Y	66.67	1528.73	-0.2	510.583	3	30.98	3458	1	18	32
79	104	P69905|HBA_HUMAN	K.LRVDPVNFK.L	Y	66.64	1086.62	0.8	363.214	3	39.5	4937	1	92	100
79	104	P69905|HBA_HUMAN	R.MFLSFPTTK.T	Y	63.67	1070.55	1.6	536.282	2	57.98	8191	1	33	41
79	104	P69905|HBA_HUMAN	K.VADALTNAVAHVDDM(+15.99)PNALSALSDLHAHK.L	Y	41.78	3011.48	0.5	603.303	5	60.54	8621	1	63	91	Oxidation (M)
79	104	P69905|HBA_HUMAN	K.TYFPHFDLSHGSAQVK.G	Y	32.12	1832.88	-1.1	459.228	4	48.23	6508	1	42	57
25	38	P04114|APOB_HUMAN	K.ADSVVDLLSYNVQGSGETTYDHK.N	Y	63.88	2497.16	0.1	833.394	3	59.11	8379	1	1393	1415
25	38	P04114|APOB_HUMAN	R.TGISPLALIK.G	Y	61.38	1011.63	1.5	506.824	2	60.26	8574	1	220	229
25	38	P04114|APOB_HUMAN	R.EFQVPTFTIPK.L	Y	49.63	1305.7	-0.5	653.855	2	63.1	9042	1	1334	1344
25	38	P04114|APOB_HUMAN	K.FSVPAGIVIPSFQALTAR.F	Y	40.6	1873.05	-1.9	937.529	2	77.69	11339	1	3869	3886
25	38	P04114|APOB_HUMAN	K.VELEVPQLC(+57.02)SFILK.T	Y	34.89	1673.91	0.3	837.961	2	75.01	10932	1	80	93	Carbamidomethylation
152	161	Q13790|APOF_HUMAN	R.SGVQQLIQYYQDQK.D	Y	64.86	1696.84	-0.8	849.428	2	56.48	7945	1	251	264
152	161	Q13790|APOF_HUMAN	K.SYDLDPGAGSLEI	Y	61.15	1335.62	0.8	668.817	2	61.51	8784	1	314	326
152	161	Q13790|APOF_HUMAN	R.DGAIDLGYDLLM(+15.99)TM(+15.99)AGM(+15.99)SGGPM(+15.99)GLAISAALKPALR.S	Y	50.65	3540.73	-1.1	1181.25	3	75.19	10959	1	216	250	Oxidation (M)
152	161	Q13790|APOF_HUMAN	R.GRDGAIDLGYDLLM(+15.99)TM(+15.99)AGM(+15.99)SGGPM(+15.99)GLAISAALKPALR.S	Y	31.64	3753.86	-2.1	939.469	4	70.38	10209	1	214	250	Oxidation (M)
69	82	P01714|LV301_HUMAN	SELTQDPAVSVALGQTVR.I	Y	82.76	1869.98	-0.1	935.997	2	51.92	7160	4	1	18
69	82	P01714|LV301_HUMAN	R.NNRPSGIPDR.F	Y	44.92	1124.57	0.2	375.864	3	19.12	1479	2	50	59
69	82	P01714|LV301_HUMAN	R.ITC(+57.02)QGDSLR.G	Y	41.24	1048.5	0.8	525.256	2	20.9	1772	1	19	27	Carbamidomethylation
82	342	P05543|THBG_HUMAN	K.NALALFVLPK.E	Y	66.02	1084.66	1.6	543.34	2	68.22	9864	1	264	273
82	342	P05543|THBG_HUMAN	R.SFM(+15.99)LLILER.S	Y	57.02	1136.63	0.9	569.321	2	66.52	9597	1	390	398	Oxidation (M)
82	342	P05543|THBG_HUMAN	K.GTEAAAVPEVELSDQPENTFLHPIIQIDR.S	Y	37.88	3188.6	-2.1	1063.87	3	68.43	9897	1	361	389
249	200	O95445|APOM_HUMAN	K.AFLLTPR.N	Y	62.3	816.486	0	409.25	2	46.59	6214	1	172	178
249	200	O95445|APOM_HUMAN	K.WIYHLTEGSTDLR.T	Y	52.15	1589.78	2.6	530.937	3	48	6467	1	100	112
249	200	O95445|APOM_HUMAN	R.FLLYNR.S	Y	42.23	824.455	0.1	413.235	2	44.67	5870	1	144	149
153	78	P04211|LV001_HUMAN	K.HSWTPAR.F	Y	57.79	853.419	0.1	427.717	2	20.2	1654	1	77	83
153	78	P04211|LV001_HUMAN	R.FSGSLLGGK.A	Y	54.02	864.471	0.2	433.243	2	38.5	4760	2	84	92
153	78	P04211|LV001_HUMAN	R.ALIYSTSNK.H	Y	52.89	995.529	-0.2	498.772	2	29.08	3135	1	68	76
248	86	P01612|KV120_HUMAN	DVQM(+15.99)TQSPSSLSASVGDR.V	Y	57.97	1879.86	-4.2	940.932	2	35.7	4266	1	1	18	Oxidation (M)
248	86	P01612|KV120_HUMAN	K.LLIFDTSNLQSGVPSR.F	Y	42.9	1745.93	-0.6	873.972	2	53.07	7360	1	46	61
248	86	P01612|KV120_HUMAN	R.VIITC(+57.02)R.A	Y	40.03	760.427	0.5	381.221	2	24.36	2340	1	19	24	Carbamidomethylation
108	6792	P02749|APOH_HUMAN	K.FIC(+57.02)PLTGLWPINTLK.C	Y	53.88	1771.97	-0.8	886.991	2	80.96	11829	2	64	78	Carbamidomethylation
108	6792	P02749|APOH_HUMAN	K.ATVVYQGER.V	Y	44.86	1021.52	0	511.767	2	22.66	2065	1	271	279
108	6792	P02749|APOH_HUMAN	K.TFYEPGEEITYSC(+57.02)KPGYVSR.G	Y	33.67	2382.08	-1.3	795.034	3	45.73	6061	1	39	58	Carbamidomethylation

## Sheet: CAD<50 2
Protein Group	Protein ID	Protein Accession	Peptide	Unique	-10lgP	Mass	ppm	m/z	z	RT	Scan	#Spec	Start	End	PTM
5	6	P01024|CO3_HUMAN	R.ILLQGTPVAQMTEDAVDAER.L	Y	102.74	2156.08	-1.5	1079.04	2	65.04	9338	2	980	999
5	6	P01024|CO3_HUMAN	K.DSITTWEILAVSM(+15.99)SDK.K	Y	96.79	1810.87	-0.3	906.44	2	65.27	9374	1	797	812	Oxidation (M)
5	6	P01024|CO3_HUMAN	K.VYAYYNLEESC(+57.02)TR.F	Y	94.29	1666.73	-1.6	834.371	2	43.77	5738	1	1479	1491	Carbamidomethylation
5	6	P01024|CO3_HUMAN	R.SEFPESWLWNVEDLKEPPK.N	Y	93.3	2329.13	-0.9	1165.57	2	69.74	10078	4	765	783
5	6	P01024|CO3_HUMAN	K.VQLSNDFDEYIM(+15.99)AIEQTIK.S	Y	90.63	2272.09	-0.6	1137.05	2	84.63	12321	2	1552	1570	Oxidation (M)
5	6	P01024|CO3_HUMAN	R.SNLDEDIIAEENIVSR.S	Y	90.61	1815.88	-0.8	908.949	2	52.08	7186	29	749	764
5	6	P01024|CO3_HUMAN	K.SGSDEVQVGQQR.T	Y	79.48	1288.6	0.1	645.308	2	19.6	1659	1	1571	1582
5	6	P01024|CO3_HUMAN	R.TELRPGETLNVNFLLR.M	Y	78.7	1871.03	0.7	624.683	3	62.43	8916	1	463	478
5	6	P01024|CO3_HUMAN	R.HQQTVTIPPK.S	Y	76.31	1147.63	-0.6	574.824	2	26.87	2855	11	882	891
5	6	P01024|CO3_HUMAN	R.VELLHNPAFC(+57.02)SLATTKR.R	Y	76.1	1956.03	-1.4	653.015	3	48.4	6548	2	864	880	Carbamidomethylation
5	6	P01024|CO3_HUMAN	K.TGLQEVEVK.A	Y	74.08	1001.54	-0.6	501.777	2	32.01	3711	8	905	913
5	6	P01024|CO3_HUMAN	K.SSLSVPYVIVPLK.T	Y	71.87	1400.83	-0.9	701.421	2	63.96	9164	3	892	904
5	6	P01024|CO3_HUMAN	R.RHQQTVTIPPK.S	Y	69.37	1303.74	1	435.586	3	20.13	1748	6	881	891
5	6	P01024|CO3_HUMAN	R.SEFPESWLWNVEDLK.E	Y	68.23	1877.88	-0.9	939.948	2	76.09	11056	2	765	779
5	6	P01024|CO3_HUMAN	R.VELLHNPAFCSLATTK.R	Y	67.73	1742.9	0.4	581.975	3	54.58	7616	1	864	879
5	6	P01024|CO3_HUMAN	K.AC(+57.02)EPGVDYVYK.T	Y	67.36	1299.58	-0.8	650.797	2	37.1	4578	1	1536	1546	Carbamidomethylation
5	6	P01024|CO3_HUMAN	K.GIC(+57.02)VADPFEVTVMQDFFIDLR.L	Y	64.82	2471.19	0	1236.6	2	94.13	13527	2	814	834	Carbamidomethylation
5	6	P01024|CO3_HUMAN	R.VELLHNPAFC(+57.02)SLATTK.R	Y	64.54	1799.92	0.9	600.982	3	52.01	7173	16	864	879	Carbamidomethylation
5	6	P01024|CO3_HUMAN	K.VSHSEDDC(+57.02)LAFK.V	Y	64.37	1406.61	-1.1	469.878	3	31.42	3613	1	1451	1462	Carbamidomethylation
5	6	P01024|CO3_HUMAN	K.LM(+15.99)NIFLKDSITTWEILAVSM(+15.99)SDKK.G	Y	64.29	2814.45	-0.6	939.158	3	74.58	10828	3	790	813	Oxidation (M)
5	6	P01024|CO3_HUMAN	R.SEETKENEGFTVTAEGK.G	Y	64	1854.85	-0.7	619.29	3	29.06	3218	1	1321	1337
5	6	P01024|CO3_HUMAN	K.AAVYHHFISDGVR.K	Y	62.64	1470.74	0.7	491.253	3	32.44	3784	5	914	926
5	6	P01024|CO3_HUMAN	R.C(+57.02)AEENC(+57.02)FIQK.S	Y	61.88	1297.54	-1	649.778	2	30.26	3420	1	1513	1522	Carbamidomethylation
5	6	P01024|CO3_HUMAN	R.AVLYNYR.Q	Y	60.97	897.471	-0.2	449.743	2	32.72	3832	6	849	855
5	6	P01024|CO3_HUMAN	K.SDDKVTLEERLDK.A	Y	60.88	1546.78	0	516.602	3	30.66	3486	1	1523	1535
5	6	P01024|CO3_HUMAN	K.VHQYFNVELIQPGAVK.V	Y	60.32	1840.98	-0.8	614.668	3	55.08	7702	1	1463	1478
5	6	P01024|CO3_HUMAN	K.SDDKVTLEER.L	Y	57.5	1190.58	-0.5	397.866	3	21.8	2022	1	1523	1532
5	6	P01024|CO3_HUMAN	K.VRVELLHNPAFC(+57.02)SLATTK.R	Y	57.24	2055.09	-0.3	686.038	3	51.83	7142	5	862	879	Carbamidomethylation
5	6	P01024|CO3_HUMAN	R.NTLIIYLDK.V	Y	56.16	1091.62	1.9	546.82	2	53.86	7494	1	1442	1450
5	6	P01024|CO3_HUMAN	R.LDKAC(+57.02)EPGVDYVYK.T	Y	56.12	1655.79	1.5	552.937	3	36.3	4438	1	1533	1546	Carbamidomethylation
5	6	P01024|CO3_HUMAN	K.TIYTPGSTVLYR.I	Y	55.27	1369.72	-1.1	685.869	2	46.53	6220	1	137	148
5	6	P01024|CO3_HUMAN	K.LMNIFLK.D	Y	54.65	877.51	-0.1	439.762	2	57.72	8141	1	790	796
5	6	P01024|CO3_HUMAN	K.KGYTQQLAFR.Q	Y	52.73	1210.65	0.1	404.556	3	33.7	3999	1	1051	1060
5	6	P01024|CO3_HUMAN	R.NEQVEIR.A	Y	52.37	886.451	-0.3	444.233	2	22.06	2065	1	842	848
5	6	P01024|CO3_HUMAN	R.LPYSVVR.N	Y	51.39	832.481	-1	417.247	2	35.39	4280	2	835	841
5	6	P01024|CO3_HUMAN	R.TFISPIK.C	Y	50.9	804.475	0.2	403.245	2	41.55	5350	1	1583	1589
5	6	P01024|CO3_HUMAN	K.VRVELLHNPAFC(+57.02)SLATTKR.R	Y	50.86	2211.19	0.5	553.806	4	47.86	6453	2	862	880	Carbamidomethylation
5	6	P01024|CO3_HUMAN	K.GYTQQLAFR.Q	Y	49.45	1082.55	-0.1	542.283	2	40	5080	1	1052	1060
5	6	P01024|CO3_HUMAN	R.QPSSAFAAFVK.R	Y	47.66	1151.6	-0.2	576.806	2	51.46	7078	1	1061	1071
5	6	P01024|CO3_HUMAN	R.EPGQDLVVLPLSITTDFIPSFR.L	Y	46.98	2443.3	1	1222.66	2	90.62	13134	2	509	530
5	6	P01024|CO3_HUMAN	R.TLDPER.L	Y	46.56	729.366	1.1	365.69	2	18.37	1459	1	946	951
5	6	P01024|CO3_HUMAN	R.LPYSVVRNEQVEIR.A	Y	46.31	1700.92	-0.1	567.981	3	42.55	5524	1	835	848
5	6	P01024|CO3_HUMAN	K.DSITTWEILAVSMSDKK.G	Y	46.12	1922.97	-1.1	962.489	2	68.11	9821	4	797	813
5	6	P01024|CO3_HUMAN	R.TMQALPYSTVGNSNNYLHLSVLR.T	Y	42.84	2577.3	-0.3	860.107	3	61.85	8824	1	440	462
5	6	P01024|CO3_HUMAN	K.AGDFLEANYMNLQR.S	Y	42.7	1640.76	-0.4	821.388	2	56.83	7995	1	1172	1185
5	6	P01024|CO3_HUMAN	K.WLILEK.Q	Y	41.71	800.48	0	401.247	2	53.25	7388	1	1106	1111
5	6	P01024|CO3_HUMAN	K.VTIKPAPETEK.R	Y	40.7	1211.68	1.8	404.9	3	20.88	1871	1	1365	1375
5	6	P01024|CO3_HUMAN	K.SSLSVPYVIVPLKTGLQEVEVK.A	Y	40.51	2384.36	-0.6	795.792	3	68.41	9868	3	892	913
5	6	P01024|CO3_HUMAN	R.EALKLEEK.K	Y	40.14	958.533	0	480.274	2	23.74	2339	1	1592	1599
5	6	P01024|CO3_HUMAN	K.AAVYHHFISDGVRK.S	Y	40.01	1598.83	0.6	400.715	4	111.36	15297	5	914	927
5	6	P01024|CO3_HUMAN	R.TLDPERLGR.E	Y	38.96	1055.57	0.2	352.865	3	30.33	3432	1	946	954
5	6	P01024|CO3_HUMAN	K.LM(+15.99)NIFLK.D	Y	38.88	893.505	-0.1	447.76	2	48.91	6634	4	790	796	Oxidation (M)
5	6	P01024|CO3_HUMAN	R.FISLGEAC(+57.02)K.K	Y	38.69	1023.51	-0.5	512.76	2	40.69	5201	1	713	721	Carbamidomethylation
5	6	P01024|CO3_HUMAN	K.AKDQLTC(+57.02)NKFDLK.V	Y	35.3	1579.8	1.1	527.609	3	32.55	3803	1	1352	1364	Carbamidomethylation
5	6	P01024|CO3_HUMAN	R.QGALELIK.K	Y	35.05	870.518	0.7	436.266	2	43.46	5684	1	1043	1050
5	6	P01024|CO3_HUMAN	K.DSITTWEILAVSM(+15.99)SDKK.G	Y	34.45	1938.96	0.3	647.328	3	63.85	9145	6	797	813	Oxidation (M)
5	6	P01024|CO3_HUMAN	R.EVVADSVWVDVKDSCVGSLVVK.S	Y	34.33	2332.2	-0.4	778.407	3	58.95	8345	1	545	566
5	6	P01024|CO3_HUMAN	R.YYGGGYGSTQATFMVFQALAQYQK.D	Y	33.43	2678.25	0.7	893.757	3	77.36	11248	1	1261	1284
5	6	P01024|CO3_HUMAN	K.LC(+57.02)RDELC(+57.02)R.C	Y	33.21	1120.51	0.8	374.512	3	20.55	1816	1	1505	1512	Carbamidomethylation
5	6	P01024|CO3_HUMAN	K.VTIKPAPETEKRPQDAK.N	Y	32.86	1907.05	0	477.769	4	18.97	1558	1	1365	1381
5	6	P01024|CO3_HUMAN	R.QVREPGQDLVVLPLSITTDFIPSFR.L	Y	31.01	2826.53	-0.6	943.183	3	84.98	12371	1	506	530
1	3	P02647|APOA1_HUMAN	K.LLDNWDSVTSTFSK.L	Y	95.76	1611.78	0.7	806.897	2	60.81	8658	54	70	83
1	3	P02647|APOA1_HUMAN	R.DYVSQFEGSALGK.Q	Y	95.53	1399.66	-0.5	700.838	2	52.58	7272	64	52	64
1	3	P02647|APOA1_HUMAN	R.EQLGPVTQEFWDNLEK.E	Y	89.88	1931.93	-0.5	966.97	2	67.57	9737	2	86	101
1	3	P02647|APOA1_HUMAN	K.VSFLSALEEYTK.K	Y	88.54	1385.71	0.3	693.861	2	71.37	10330	37	251	262
1	3	P02647|APOA1_HUMAN	K.DLATVYVDVLK.D	Y	86.65	1234.68	-0.1	618.348	2	63.57	9098	10	37	47
1	3	P02647|APOA1_HUMAN	K.LREQLGPVTQEFWDNLEK.E	Y	83.96	2201.11	-0.8	734.711	3	60.17	8551	18	84	101
1	3	P02647|APOA1_HUMAN	R.THLAPYSDELR.Q	Y	82.62	1300.64	1	651.328	2	32.58	3808	68	185	195
1	3	P02647|APOA1_HUMAN	K.QLNLKLLDNWDSVTSTFSK.L	Y	78.8	2208.14	0.4	737.055	3	70.24	10155	1	65	83
1	3	P02647|APOA1_HUMAN	K.DSGRDYVSQFEGSALGK.Q	Y	76.63	1814.84	-0.2	605.955	3	49.37	6711	28	48	64
1	3	P02647|APOA1_HUMAN	R.QGLLPVLESFK.V	Y	75.75	1229.7	0.2	615.858	2	69.87	10099	37	240	250
1	3	P02647|APOA1_HUMAN	R.EQLGPVTQEFWDNLEKETEGLR.Q	Y	75.67	2617.27	-1.7	1309.64	2	77.38	11251	2	86	107
1	3	P02647|APOA1_HUMAN	K.VQPYLDDFQK.K	Y	74.83	1251.61	-1	626.813	2	44.3	5831	19	121	130
1	3	P02647|APOA1_HUMAN	R.VKDLATVYVDVLK.D	Y	72.45	1461.84	1.1	488.289	3	60.77	8652	72	35	47
1	3	P02647|APOA1_HUMAN	K.WQEEMELYR.Q	Y	71.92	1282.57	-0.8	642.289	2	46.88	6282	42	132	140
1	3	P02647|APOA1_HUMAN	K.AKVQPYLDDFQKK.W	Y	71.09	1578.84	-0.9	527.287	3	35.06	4225	2	119	131
1	3	P02647|APOA1_HUMAN	K.LSPLGEEMR.D	Y	69.91	1030.51	-1.4	516.262	2	38.3	4786	5	165	173
1	3	P02647|APOA1_HUMAN	R.VKDLATVYVDVLKDSGR.D	Y	68.66	1877.03	-0.2	626.682	3	111.06	15253	12	35	51
1	3	P02647|APOA1_HUMAN	K.LSPLGEEM(+15.99)R.D	Y	68.02	1046.51	-1.8	524.26	2	29.52	3294	4	165	173	Oxidation (M)
1	3	P02647|APOA1_HUMAN	K.ATEHLSTLSEK.A	Y	66.4	1214.61	-1.2	405.878	3	22.09	2071	12	220	230
1	3	P02647|APOA1_HUMAN	R.QEMSKDLEEVK.A	Y	64.31	1334.64	-0.9	668.326	2	28.5	3126	1	108	118
1	3	P02647|APOA1_HUMAN	K.LREQLGPVTQEFWDNLEKETEGLR.Q	Y	64.2	2886.45	0.2	722.62	4	73.89	10723	13	84	107
1	3	P02647|APOA1_HUMAN	K.AKPALEDLRQGLLPVLESFK.V	Y	62.87	2223.26	-3.6	1112.63	2	71.95	10424	5	231	250
1	3	P02647|APOA1_HUMAN	K.AKPALEDLR.Q	Y	61.76	1011.57	-0.4	506.793	2	29.75	3335	14	231	239
1	3	P02647|APOA1_HUMAN	K.LREQLGPVTQEFWDNLEKETEGLRQEM(+15.99)SK.D	Y	61.56	3505.71	-0.2	877.436	4	57.01	8024	22	84	112	Oxidation (M)
1	3	P02647|APOA1_HUMAN	K.KWQEEMELYR.Q	Y	61.08	1410.66	-0.4	471.227	3	42.99	5600	1	131	140
1	3	P02647|APOA1_HUMAN	K.DLATVYVDVLKDSGR.D	Y	61.02	1649.86	0.3	550.962	3	63.67	9115	3	37	51
1	3	P02647|APOA1_HUMAN	K.ETEGLRQEMSKDLEEVK.A	Y	61.02	2019.98	-0.7	674.333	3	37.17	4589	4	102	118
1	3	P02647|APOA1_HUMAN	K.AKVQPYLDDFQK.K	Y	59.44	1450.75	-1	484.589	3	39.97	5073	1	119	130
1	3	P02647|APOA1_HUMAN	K.KWQEEM(+15.99)ELYR.Q	Y	59.39	1426.65	-1.3	476.558	3	33.27	3928	5	131	140	Oxidation (M)
1	3	P02647|APOA1_HUMAN	R.LAEYHAK.A	Y	58.34	830.429	0.1	416.222	2	16.55	1163	1	213	219
1	3	P02647|APOA1_HUMAN	K.WQEEM(+15.99)ELYR.Q	Y	58.28	1298.56	-1.1	650.287	2	38.81	4874	21	132	140	Oxidation (M)
1	3	P02647|APOA1_HUMAN	R.HFWQQDEPPQSPWDR.V	Y	57.52	1951.86	-0.6	651.627	3	47.54	6399	1	20	34
1	3	P02647|APOA1_HUMAN	R.THLAPYSDELRQR.L	Y	56.74	1584.8	-0.3	529.274	3	28.4	3109	4	185	197
1	3	P02647|APOA1_HUMAN	R.AHVDALRTHLAPYSDELR.Q	Y	56.26	2063.05	1.6	516.772	4	40.93	5242	1	178	195
1	3	P02647|APOA1_HUMAN	R.AELQEGAR.Q	Y	55.27	872.435	0	437.225	2	17.36	1294	1	148	155
1	3	P02647|APOA1_HUMAN	K.VSFLSALEEYTKK.L	Y	53.01	1513.8	0	505.608	3	65.33	9384	11	251	263
1	3	P02647|APOA1_HUMAN	K.LLDNWDSVTSTFSKLR.E	Y	51.74	1880.96	0.6	627.995	3	65.74	9450	1	70	85
1	3	P02647|APOA1_HUMAN	R.VKDLATVYVDVLKDSGRDYVSQFEGSALGK.Q	Y	49.94	3258.68	-2.6	815.674	4	68.82	9934	7	35	64
1	3	P02647|APOA1_HUMAN	K.DLEEVKAK.V	Y	49.66	930.502	-0.4	466.258	2	19.31	1613	2	113	120
1	3	P02647|APOA1_HUMAN	R.AHVDALR.T	Y	49.56	780.424	2.8	391.221	2	18.04	1404	1	178	184
1	3	P02647|APOA1_HUMAN	K.LREQLGPVTQEFWDNLEKETEGLRQEMSK.D	Y	49.27	3489.72	-0.6	698.951	5	63.39	9070	4	84	112
1	3	P02647|APOA1_HUMAN	R.DYVSQFEGSALGKQLNLK.L	Y	48.28	1996.03	0.3	666.35	3	60.82	8660	1	52	69
1	3	P02647|APOA1_HUMAN	R.LEALKENGGAR.L	Y	47.31	1156.62	0.5	386.548	3	19.73	1681	1	202	212
1	3	P02647|APOA1_HUMAN	R.LAARLEALKENGGAR.L	Y	47.17	1567.88	0	392.977	4	30.06	3387	1	198	212
1	3	P02647|APOA1_HUMAN	R.DYVSQ(+156.12)FEGSALGK.Q	Y	46.39	1555.78	-8.7	519.595	3	45.27	6002	1	52	64	SL-HNE (RQ)
1	3	P02647|APOA1_HUMAN	K.LHELQEK.L	Y	45.85	895.476	-0.8	448.745	2	17.49	1316	1	158	164
1	3	P02647|APOA1_HUMAN	K.DLEEVK.A	Y	45.52	731.37	0.5	366.692	2	21.75	2014	2	113	118
1	3	P02647|APOA1_HUMAN	R.LAEYHAKATEHLSTLSEK.A	Y	45.09	2027.03	-0.3	507.765	4	28.97	3204	1	213	230
1	3	P02647|APOA1_HUMAN	K.VQPYLDDFQKK.W	Y	44.93	1379.71	-1.1	460.91	3	33.94	4038	27	121	131
1	3	P02647|APOA1_HUMAN	K.VEPLRAELQEGAR.Q	Y	43.44	1466.78	-0.4	489.935	3	34.71	4167	12	143	155
1	3	P02647|APOA1_HUMAN	K.LREQLGPVTQEFWDNLEKETEGLRQEM(+15.99)SKDLEEVK.A	Y	43.4	4219.07	-0.8	844.822	5	73.17	10613	14	84	118	Oxidation (M)
1	3	P02647|APOA1_HUMAN	K.LREQLGPVTQEFWDNLEKETEGLRQEMSKDLEEVK.A	Y	42.39	4203.08	-0.3	841.623	5	72.06	10441	2	84	118
1	3	P02647|APOA1_HUMAN	K.DSGRDYVSQFEGSALGKQLNLK.L	Y	41.79	2411.21	1.1	603.81	4	57.27	8067	1	48	69
1	1	P02647|APOA1_HUMAN	K.L(+138.10)L(+138.10)DNWDSVTSTFSK.L	Y	57.21	1887.99	-3.4	944.998	2	40.04	5824	1	70	83	SLHNE+Delta H(2)O (AL)
1	1	P02647|APOA1_HUMAN	K.VSFLSALEEYTK(+138.10).K	Y	96.37	1523.81	-7.5	762.908	2	39.69	5542	3	251	262	SL-HNE+Delta H(2)O (K)
1	3	P02647|APOA1_HUMAN	R.QKVEPLR.A	Y	39.23	868.513	0.1	435.264	2	18.3	1448	1	141	147
1	3	P02647|APOA1_HUMAN	K.ETEGLR.Q	Y	36.85	703.35	2	352.683	2	17.02	1239	1	102	107
1	3	P02647|APOA1_HUMAN	K.LSPLGEEMRDR.A	Y	36.04	1301.64	-0.2	434.887	3	34.15	4071	5	165	175
1	3	P02647|APOA1_HUMAN	K.ATEHLSTLSEKAKPALEDLR.Q	Y	34.69	2208.18	-0.1	553.051	4	40.3	5132	1	220	239
1	3	P02647|APOA1_HUMAN	K.DLATVYVDVLKDSGRDYVSQFEGSALGK.Q	Y	34.64	3031.51	0.7	758.886	4	74.85	10869	1	37	64
1	3	P02647|APOA1_HUMAN	K.ETEGLRQEMSK.D	Y	34.45	1306.62	-0.6	436.547	3	21.72	2009	1	102	112
1	3	P02647|APOA1_HUMAN	R.QKLHELQEK.L	Y	33.86	1151.63	0.9	384.884	3	16.88	1217	1	156	164
7	5	P02768|ALBU_HUMAN	K.QNC(+57.02)ELFEQLGEYK.F	Y	93.15	1656.75	-1.7	829.379	2	55.52	7779	3	414	426	Carbamidomethylation
7	5	P02768|ALBU_HUMAN	K.VPQVSTPTLVEVSR.N	Y	92.47	1510.84	-0.3	756.425	2	47.33	6361	2	439	452
7	5	P02768|ALBU_HUMAN	K.SHC(+57.02)IAEVENDEMPADLPSLAADFVESK.D	Y	89.67	2973.34	-1.8	992.118	3	71.79	10398	3	311	337	Carbamidomethylation
7	5	P02768|ALBU_HUMAN	K.AVM(+15.99)DDFAAFVEK.C	Y	88.14	1357.62	-1.1	679.818	2	54.31	7570	2	570	581	Oxidation (M)
7	5	P02768|ALBU_HUMAN	K.DVFLGM(+15.99)FLYEYAR.R	Y	84.32	1638.78	-0.3	820.395	2	76	11042	1	348	360	Oxidation (M)
7	5	P02768|ALBU_HUMAN	K.AVMDDFAAFVEK.C	Y	82.5	1341.63	-0.5	671.821	2	63.7	9121	1	570	581
7	5	P02768|ALBU_HUMAN	R.M(+15.99)PC(+57.02)AEDYLSVVLNQLC(+57.02)VLHEK.T	Y	79.31	2533.2	0	845.408	3	80.13	11658	6	470	490	Oxidation (M); Carbamidomethylation
7	5	P02768|ALBU_HUMAN	K.YIC(+57.02)ENQDSISSK.L	Y	78.95	1442.63	0.4	722.325	2	25.39	2604	2	287	298	Carbamidomethylation
7	5	P02768|ALBU_HUMAN	K.LVNEVTEFAK.T	Y	76.43	1148.61	-0.3	575.311	2	42.68	5545	2	66	75
7	5	P02768|ALBU_HUMAN	K.SHC(+57.02)IAEVENDEM(+15.99)PADLPSLAADFVESK.D	Y	74.87	2989.33	-1.9	997.449	3	66.45	9562	2	311	337	Carbamidomethylation; Oxidation (M)
7	5	P02768|ALBU_HUMAN	R.HPYFYAPELLFFAK.R	Y	74.64	1741.89	1	581.637	3	74.84	10867	3	170	183
7	5	P02768|ALBU_HUMAN	K.VFDEFKPLVEEPQNLIK.Q	Y	74.23	2044.09	0.3	682.37	3	63.43	9076	4	397	413
7	5	P02768|ALBU_HUMAN	R.RHPDYSVVLLLR.L	Y	72.02	1466.84	0	489.952	3	52.71	7294	1	361	372
7	5	P02768|ALBU_HUMAN	R.MPC(+57.02)AEDYLSVVLNQLC(+57.02)VLHEK.T	Y	71.87	2517.21	-0.7	840.076	3	83.15	12104	4	470	490	Carbamidomethylation
7	5	P02768|ALBU_HUMAN	K.AAFTEC(+57.02)C(+57.02)QAADK.A	Y	71.69	1370.56	-0.7	686.287	2	24.15	2404	1	187	198	Carbamidomethylation
7	5	P02768|ALBU_HUMAN	K.SLHTLFGDK.L	Y	69.78	1016.53	-0.7	509.272	2	39.34	4964	1	89	97
7	5	P02768|ALBU_HUMAN	R.RPC(+57.02)FSALEVDETYVPK.E	Y	67.82	1909.92	-0.2	637.649	3	50.02	6822	5	509	524	Carbamidomethylation
7	5	P02768|ALBU_HUMAN	K.DDNPNLPR.L	Y	67.09	939.441	0.2	470.728	2	23.53	2305	1	131	138
7	5	P02768|ALBU_HUMAN	K.QNC(+57.02)ELFEQLGEYKFQNALLVR.Y	Y	66.57	2598.29	-2.3	1300.15	2	69.12	9983	4	414	434	Carbamidomethylation
7	5	P02768|ALBU_HUMAN	K.ADDKETC(+57.02)FAEEGK.K	Y	66.16	1498.62	0.2	500.549	3	21.45	1965	1	585	597	Carbamidomethylation
7	5	P02768|ALBU_HUMAN	R.RHPYFYAPELLFFAK.R	Y	65.92	1897.99	-2.6	633.668	3	68.96	9956	3	169	183
7	5	P02768|ALBU_HUMAN	K.LVAASQAALGL	Y	65.92	1012.59	-0.1	507.303	2	53.28	7393	1	599	609
7	5	P02768|ALBU_HUMAN	K.C(+57.02)C(+57.02)TESLVNR.R	Y	64.09	1137.49	0.9	569.753	2	24.92	2527	2	500	508	Carbamidomethylation
7	5	P02768|ALBU_HUMAN	K.TC(+57.02)VADESAENC(+57.02)DK.S	Y	63.75	1497.57	0.2	749.793	2	17.39	1300	1	76	88	Carbamidomethylation
7	5	P02768|ALBU_HUMAN	K.KQTALVELVK.H	Y	63.54	1127.69	0.1	564.853	2	39.33	4962	1	549	558
7	5	P02768|ALBU_HUMAN	K.ALVLIAFAQYLQQC(+57.02)PFEDHVK.L	Y	62.39	2489.28	-2.6	830.764	3	82.76	12046	4	45	65	Carbamidomethylation
7	5	P02768|ALBU_HUMAN	K.QTALVELVK.H	Y	60.95	999.596	-0.6	500.805	2	46.82	6271	4	550	558
7	5	P02768|ALBU_HUMAN	K.KVPQVSTPTLVEVSR.N	Y	60.64	1638.93	0.1	547.317	3	43.38	5670	36	438	452
7	5	P02768|ALBU_HUMAN	R.ETYGEMADC(+57.02)C(+57.02)AK.Q	Y	59.56	1433.53	-0.1	717.77	2	27.82	3010	1	106	117	Carbamidomethylation
7	5	P02768|ALBU_HUMAN	K.TYETTLEK.C	Y	58.68	983.481	0.5	492.748	2	25.18	2570	1	376	383
7	5	P02768|ALBU_HUMAN	K.KLVAASQAALGL	Y	57.24	1140.69	0	571.351	2	48.14	6502	1	598	609
7	5	P02768|ALBU_HUMAN	K.YLYEIAR.R	Y	57.23	926.486	-0.3	464.25	2	40.34	5138	1	162	168
7	5	P02768|ALBU_HUMAN	R.YKAAFTEC(+57.02)C(+57.02)QAADK.A	Y	56.8	1661.72	0.2	554.913	3	26.95	2867	1	185	198	Carbamidomethylation
7	5	P02768|ALBU_HUMAN	R.LVRPEVDVMC(+57.02)TAFHDNEETFLK.K	Y	54.73	2649.26	0	663.321	4	59.44	8428	1	139	160	Carbamidomethylation
7	5	P02768|ALBU_HUMAN	R.FKDLGEENFK.A	Y	54.68	1225.6	0.3	409.54	3	34.67	4159	1	35	44
7	5	P02768|ALBU_HUMAN	K.TPVSDRVTK.C	Y	54.08	1001.55	-0.5	501.782	2	17.5	1317	2	491	499
7	5	P02768|ALBU_HUMAN	K.LKEC(+57.02)C(+57.02)EKPLLEK.S	Y	53.88	1545.79	0.6	516.271	3	25.18	2569	1	299	310	Carbamidomethylation
7	5	P02768|ALBU_HUMAN	R.ETYGEM(+15.99)ADC(+57.02)C(+57.02)AK.Q	Y	53.54	1449.52	-0.3	725.768	2	18.91	1548	1	106	117	Oxidation (M); Carbamidomethylation
7	5	P02768|ALBU_HUMAN	K.KYLYEIAR.R	Y	53.11	1054.58	0	352.534	3	36.48	4469	1	161	168
7	5	P02768|ALBU_HUMAN	R.LVRPEVDVM(+15.99)C(+57.02)TAFHDNEETFLK.K	Y	52.77	2665.25	-0.8	667.32	4	51.03	7001	1	139	160	Oxidation (M); Carbamidomethylation
7	5	P02768|ALBU_HUMAN	K.FQNALLVR.Y	Y	51.25	959.555	-2.1	480.784	2	43.05	5611	7	427	434
7	5	P02768|ALBU_HUMAN	K.ADDKETC(+57.02)FAEEGKK.L	Y	50.15	1626.72	1.2	543.248	3	18.66	1507	1	585	598	Carbamidomethylation
7	5	P02768|ALBU_HUMAN	K.TC(+57.02)VADESAENC(+57.02)DKSLHTLFGDKLC(+57.02)TVATLR.E	Y	50.12	3410.59	-0.5	853.654	4	56.52	7944	1	76	105	Carbamidomethylation
7	5	P02768|ALBU_HUMAN	K.AEFAEVSK.L	Y	49.68	879.434	1.6	440.725	2	25.98	2701	1	250	257
7	5	P02768|ALBU_HUMAN	K.LC(+57.02)TVATLR.E	Y	48.96	932.511	-1.6	467.262	2	33.2	3917	1	98	105	Carbamidomethylation
7	5	P02768|ALBU_HUMAN	K.DLGEENFK.A	Y	48.63	950.434	0.6	476.225	2	31.84	3683	1	37	44
7	5	P02768|ALBU_HUMAN	K.SLHTLFGDKLC(+57.02)TVATLR.E	Y	47.89	1931.03	1.4	483.765	4	55.2	7724	2	89	105	Carbamidomethylation
7	5	P02768|ALBU_HUMAN	R.NEC(+57.02)FLQHKDDNPNLPR.L	Y	46.96	1995.92	-0.8	666.314	3	33.57	3978	1	123	138	Carbamidomethylation
7	5	P02768|ALBU_HUMAN	K.LDELRDEGK.A	Y	45.78	1073.54	2.1	358.853	3	19.85	1701	1	206	214
7	5	P02768|ALBU_HUMAN	K.LVTDLTK.V	Y	44.44	788.464	-0.9	395.239	2	29.58	3305	1	258	264
7	5	P02768|ALBU_HUMAN	K.AAFTEC(+57.02)C(+57.02)QAADKAAC(+57.02)LLPK.L	Y	41.09	2123.98	-0.8	709	3	49.92	6805	2	187	205	Carbamidomethylation
7	5	P02768|ALBU_HUMAN	R.LVRPEVDVMC(+57.02)TAFHDNEETFLKK.Y	Y	39.68	2777.35	0.5	695.346	4	55.39	7757	1	139	161	Carbamidomethylation
7	5	P02768|ALBU_HUMAN	K.RM(+15.99)PC(+57.02)AEDYLSVVLNQLC(+57.02)VLHEK.T	Y	39.51	2689.3	-0.7	673.332	4	74.45	10808	9	469	490	Oxidation (M); Carbamidomethylation
7	5	P02768|ALBU_HUMAN	K.TC(+57.02)VADESAENC(+57.02)DKSLHTLFGDK.L	Y	36.85	2496.09	0.3	833.037	3	45.71	6080	1	76	97	Carbamidomethylation
7	5	P02768|ALBU_HUMAN	R.LSQRFPK.A	Y	36.5	874.502	2.1	438.259	2	21.01	1893	1	243	249
7	5	P02768|ALBU_HUMAN	K.C(+57.02)C(+57.02)AAADPHEC(+57.02)YAK.V	Y	36.01	1551.59	0.6	518.204	3	18.51	1482	1	384	396	Carbamidomethylation
7	5	P02768|ALBU_HUMAN	R.LVRPEVDVM(+15.99)C(+57.02)TAFHDNEETFLKK.Y	Y	34.78	2793.35	0.9	559.677	5	47.13	6326	3	139	161	Oxidation (M); Carbamidomethylation
7	5	P02768|ALBU_HUMAN	K.AAC(+57.02)LLPK.L	Y	34.04	771.431	0	386.723	2	32.09	3725	1	199	205	Carbamidomethylation
7	5	P02768|ALBU_HUMAN	K.RMPC(+57.02)AEDYLSVVLNQLC(+57.02)VLHEK.T	Y	32.18	2673.31	-2.3	892.108	3	79.86	11619	2	469	490	Carbamidomethylation
7	5	P02768|ALBU_HUMAN	K.VHTEC(+57.02)C(+57.02)HGDLLEC(+57.02)ADDRADLAK.Y	Y	31.64	2584.11	-1.7	862.376	3	36.73	4513	2	265	286	Carbamidomethylation
11	2	P02787|TRFE_HUMAN	K.LC(+57.02)MGSGLNLC(+57.02)EPNNK.E	Y	98.19	1705.76	-0.7	853.886	2	46.67	6245	1	516	530	Carbamidomethylation
11	2	P02787|TRFE_HUMAN	R.FDEFFSEGC(+57.02)APGSK.K	Y	95.5	1576.65	-0.8	789.332	2	49.05	6657	1	495	508	Carbamidomethylation
11	2	P02787|TRFE_HUMAN	R.SAGWNIPIGLLYC(+57.02)DLPEPR.K	Y	92.54	2170.09	-1	1086.05	2	78.94	11482	1	144	162	Carbamidomethylation
11	2	P02787|TRFE_HUMAN	K.C(+57.02)STSSLLEAC(+57.02)TFR.R	Y	92.33	1530.68	-0.4	766.347	2	49.18	6679	1	684	696	Carbamidomethylation
11	2	P02787|TRFE_HUMAN	K.DGAGDVAFVK.H	Y	82.07	977.482	-0.4	489.748	2	35.96	4379	1	216	225
11	2	P02787|TRFE_HUMAN	R.C(+57.02)LVEKGDVAFVK.H	Y	79.47	1363.72	0	455.58	3	39.66	5019	1	542	553	Carbamidomethylation
11	2	P02787|TRFE_HUMAN	K.LC(+57.02)M(+15.99)GSGLNLC(+57.02)EPNNK.E	Y	78.94	1721.75	-1.7	861.883	2	36.85	4534	1	516	530	Carbamidomethylation; Oxidation (M)
11	2	P02787|TRFE_HUMAN	K.LC(+57.02)M(+15.99)GSGLNLC(+57.02)EPNNKEGYYGYTGAFR.C	Y	78.87	2986.3	-0.9	996.441	3	51.69	7118	1	516	541	Carbamidomethylation; Oxidation (M)
11	2	P02787|TRFE_HUMAN	K.EGYYGYTGAFR.C	Y	78.14	1282.56	-0.4	642.288	2	44.75	5909	1	531	541
11	2	P02787|TRFE_HUMAN	K.EDPQTFYYAVAVVK.K	Y	77.75	1628.81	-1.6	815.41	2	59.05	8361	1	108	121
11	2	P02787|TRFE_HUMAN	K.MYLGYEYVTAIR.N	Y	77.36	1477.73	0.2	739.871	2	59.27	8400	1	332	343
11	2	P02787|TRFE_HUMAN	K.SVIPSDGPSVAC(+57.02)VK.K	Y	74.43	1414.71	-0.1	708.364	2	40.19	5113	1	47	60	Carbamidomethylation
11	2	P02787|TRFE_HUMAN	R.KPVEEYANC(+57.02)HLAR.A	Y	73.96	1585.77	0.2	529.596	3	25.19	2571	1	588	600	Carbamidomethylation
11	2	P02787|TRFE_HUMAN	K.HSTIFENLANK.A	Y	69.29	1272.65	0.6	425.223	3	40.59	5184	1	226	236
11	2	P02787|TRFE_HUMAN	K.C(+57.02)LKDGAGDVAFVK.H	Y	68.59	1378.69	0.5	460.571	3	35.97	4380	1	213	225	Carbamidomethylation
11	2	P02787|TRFE_HUMAN	K.HSTIFENLANKADR.D	Y	67.84	1614.81	-0.4	539.278	3	40.48	5164	1	226	239
11	2	P02787|TRFE_HUMAN	K.DSGFQMNQLR.G	Y	67.17	1194.55	-1.1	598.279	2	41.67	5370	1	123	132
11	2	P02787|TRFE_HUMAN	K.DSGFQM(+15.99)NQLR.G	Y	66.92	1210.54	-1.5	606.276	2	28.6	3142	1	123	132	Oxidation (M)
11	2	P02787|TRFE_HUMAN	R.DQYELLC(+57.02)LDNTR.K	Y	63.18	1538.7	0.1	770.359	2	54.02	7522	1	240	251	Carbamidomethylation
11	2	P02787|TRFE_HUMAN	R.KC(+57.02)STSSLLEAC(+57.02)TFR.R	Y	62.72	1658.78	-1.9	553.932	3	43.74	5733	1	683	696	Carbamidomethylation
11	2	P02787|TRFE_HUMAN	K.YLGEEYVK.A	Y	61.6	999.491	-1.3	500.752	2	38.49	4819	1	669	676
11	2	P02787|TRFE_HUMAN	K.KDSGFQM(+15.99)NQLR.G	Y	60.82	1338.63	0.5	447.219	3	22.57	2153	1	122	132	Oxidation (M)
11	2	P02787|TRFE_HUMAN	K.ASYLDC(+57.02)IR.A	Y	59.62	996.47	-0.9	499.242	2	40.96	5248	1	62	69	Carbamidomethylation
11	2	P02787|TRFE_HUMAN	K.GDVAFVK.H	Y	59.1	734.396	-0.8	368.205	2	30.21	3412	1	547	553
11	2	P02787|TRFE_HUMAN	R.APNHAVVTR.K	Y	58.86	963.525	0.4	482.77	2	8.56	602	1	601	609
11	2	P02787|TRFE_HUMAN	R.WC(+57.02)AVSEHEATK.C	Y	57.89	1316.58	0	439.868	3	23.11	2239	1	27	37	Carbamidomethylation
11	2	P02787|TRFE_HUMAN	K.KDSGFQMNQLR.G	Y	56.3	1322.64	-2.5	441.886	3	34.68	4161	1	122	132
11	2	P02787|TRFE_HUMAN	K.NLNEKDYELLC(+57.02)LDGTR.K	Y	53.46	1951.93	-0.3	651.651	3	51.44	7074	1	572	587	Carbamidomethylation
11	2	P02787|TRFE_HUMAN	K.KASYLDC(+57.02)IR.A	Y	51.66	1124.56	-1.4	563.289	2	33.28	3930	1	61	69	Carbamidomethylation
11	2	P02787|TRFE_HUMAN	K.DLLFRDDTVC(+57.02)LAK.L	Y	51.56	1564.79	0	522.605	3	53.78	7481	1	647	659	Carbamidomethylation
11	2	P02787|TRFE_HUMAN	K.ADRDQYELLC(+57.02)LDNTR.K	Y	49.46	1880.87	-1.4	627.963	3	48.6	6582	1	237	251	Carbamidomethylation
11	2	P02787|TRFE_HUMAN	K.HSTIFENLANKADRDQYELLC(+57.02)LDNTR.K	Y	46.75	3135.5	0.3	784.884	4	59.24	8394	2	226	251	Carbamidomethylation
11	2	P02787|TRFE_HUMAN	K.HQTVPQNTGGKNPDPWAK.N	Y	42.8	1973.97	0.3	658.998	3	27.56	2967	1	554	571
11	2	P02787|TRFE_HUMAN	R.SETKDLLFRDDTVC(+57.02)LAK.L	Y	42.75	2010.01	-0.3	671.01	3	47.46	6385	1	643	659	Carbamidomethylation
11	2	P02787|TRFE_HUMAN	R.FDEFFSEGC(+57.02)APGSKK.D	Y	41.8	1704.75	-0.7	569.255	3	43.87	5756	1	495	509	Carbamidomethylation
11	2	P02787|TRFE_HUMAN	R.SM(+15.99)GGKEDLIWELLNQAQEHFGKDK.S	Y	39.87	2788.35	-0.6	698.094	4	72.77	10552	1	274	297	Oxidation (M)
11	2	P02787|TRFE_HUMAN	K.NLNEKDYELLC(+57.02)LDGTRKPVEEYANC(+57.02)HLAR.A	Y	38.93	3519.69	0.1	704.945	5	49.31	6701	1	572	600	Carbamidomethylation
11	2	P02787|TRFE_HUMAN	R.LKC(+57.02)DEWSVNSVGK.I	Y	34.87	1520.73	0.7	507.917	3	36.37	4450	1	372	384	Carbamidomethylation
11	2	P02787|TRFE_HUMAN	K.NPDPWAK.N	Y	34.38	826.397	4.7	414.208	2	29.3	3257	1	565	571
17	12	P02675|FIBB_HUMAN	R.NSVDELNNNVEAVSQTSSSSFQYMYLLK.D	Y	104.41	3166.48	-1.5	1056.5	3	69.68	10069	1	125	152
17	12	P02675|FIBB_HUMAN	K.LESDVSAQMEYC(+57.02)R.T	Y	90.25	1586.67	-1.4	794.341	2	36.18	4417	1	212	224	Carbamidomethylation
17	12	P02675|FIBB_HUMAN	K.AHYGGFTVQNEANK.Y	Y	88.57	1534.72	-2.2	768.364	2	29.64	3317	2	354	367
17	12	P02675|FIBB_HUMAN	K.LESDVSAQM(+15.99)EYC(+57.02)R.T	Y	88.2	1602.67	0.1	802.34	2	27.97	3037	1	212	224	Oxidation (M); Carbamidomethylation
17	12	P02675|FIBB_HUMAN	R.NSVDELNNNVEAVSQTSSSSFQYM(+15.99)YLLK.D	Y	87.43	3182.47	-1	1061.83	3	62.63	8948	1	125	152	Oxidation (M)
17	12	P02675|FIBB_HUMAN	K.AHYGGFTVQNEANKYQISVNK.Y	Y	86.38	2367.16	-0.4	790.061	3	41.92	5415	1	354	374
17	12	P02675|FIBB_HUMAN	K.QGFGNVATNTDGK.N	Y	77.34	1307.61	-0.4	654.812	2	27.97	3036	1	301	313
17	12	P02675|FIBB_HUMAN	R.YYWGGQYTWDM(+15.99)AK.H	Y	77.05	1683.7	-0.8	842.858	2	53.5	7434	1	446	458	Oxidation (M)
17	12	P02675|FIBB_HUMAN	K.DNENVVNEYSSELEK.H	Y	75.75	1767.78	-1	884.896	2	47.52	6396	1	164	178
17	12	P02675|FIBB_HUMAN	K.NYC(+57.02)GLPGEYWLGNDK.I	Y	69.76	1784.78	0.1	893.399	2	58.45	8262	1	314	328	Carbamidomethylation
17	12	P02675|FIBB_HUMAN	K.HQLYIDETVNSNIPTNLR.V	Y	62.18	2126.08	-0.9	709.698	3	49.24	6690	1	179	196
17	12	P02675|FIBB_HUMAN	K.HGTDDGVVWMNWK.G	Y	59.2	1543.69	0.6	515.57	3	54.58	7617	1	459	471
17	12	P02675|FIBB_HUMAN	K.YQISVNK.Y	Y	56.33	850.455	0.4	426.235	2	27.43	2946	1	368	374
17	12	P02675|FIBB_HUMAN	R.QDGSVDFGR.K	Y	48.36	979.436	-0.3	490.725	2	27.15	2900	1	286	294
17	12	P02675|FIBB_HUMAN	R.MGPTELLIEMEDWKGDKVK.A	Y	46.29	2218.1	0.2	555.533	4	66.17	9518	1	335	353
17	12	P02675|FIBB_HUMAN	K.HGTDDGVVWM(+15.99)NWK.G	Y	44.66	1559.68	0.1	520.902	3	46.6	6232	1	459	471	Oxidation (M)
17	12	P02675|FIBB_HUMAN	K.IRPFFPQQ	Y	44.48	1031.56	0.2	516.785	2	47.26	6348	1	484	491
17	12	P02675|FIBB_HUMAN	K.NYC(+57.02)GLPGEYWLGNDKISQLTR.M	Y	43.85	2483.19	0.1	828.737	3	62	8848	1	314	334	Carbamidomethylation
17	12	P02675|FIBB_HUMAN	R.SILENLR.S	Y	43.78	843.481	-0.2	422.748	2	43.06	5612	1	200	206
17	12	P02675|FIBB_HUMAN	K.KREEAPSLRPAPPPISGGGYR.A	Y	41.43	2234.19	-0.6	559.555	4	34.17	4076	2	52	72
17	12	P02675|FIBB_HUMAN	K.ISQLTR.M	Y	37.93	716.418	0.2	359.216	2	19.61	1661	1	329	334
17	12	P02675|FIBB_HUMAN	R.M(+15.99)GPTELLIEMEDWKGDKVK.A	Y	35.48	2234.1	1.5	559.532	4	61.6	8785	1	335	353	Oxidation (M)
17	12	P02675|FIBB_HUMAN	K.DLWQKR.Q	Y	33.3	844.456	-1	423.235	2	27.25	2917	1	153	158
17	12	P02675|FIBB_HUMAN	R.KWDPYKQGFGNVATNTDGK.N	Y	31.23	2125.02	0.6	532.263	4	39.8	5044	1	295	313
17	12	P02675|FIBB_HUMAN	R.KGGETSEMYLIQPDSSVKPYR.V	Y	31.03	2384.17	1.9	597.051	4	44.73	5906	1	247	267
12	11	P02671|FIBA_HUMAN	R.NPSSAGSWNSGSSGPGSTGNR.N	Y	100.88	1962.84	-1.1	982.427	2	24.98	2538	1	288	308
12	11	P02671|FIBA_HUMAN	K.GLIDEVNQDFTNR.I	Y	94.07	1519.73	-0.4	760.87	2	54.24	7558	1	72	84
12	11	P02671|FIBA_HUMAN	R.GGSTSYGTGSETESPR.N	Y	92.91	1571.67	-0.2	786.842	2	19.18	1591	1	272	287
12	11	P02671|FIBA_HUMAN	R.MKGLIDEVNQDFTNR.I	Y	77.77	1778.86	-1	593.961	3	51.77	7132	1	70	84
12	11	P02671|FIBA_HUMAN	K.TFPGFFSPMLGEFVSETESR.G	Y	69.75	2264.05	-1.6	1133.03	2	84.36	12282	4	528	547
12	11	P02671|FIBA_HUMAN	K.TFPGFFSPM(+15.99)LGEFVSETESR.G	Y	67.87	2280.04	-1.2	1141.03	2	75.24	10928	1	528	547	Oxidation (M)
12	11	P02671|FIBA_HUMAN	K.DSHSLTTNIM(+15.99)EILR.G	Y	67.58	1644.81	0.9	549.279	3	58.94	8342	1	101	114	Oxidation (M)
12	11	P02671|FIBA_HUMAN	K.NSLFEYQK.N	Y	63.83	1027.5	-0.6	514.756	2	39.46	4984	1	90	97
12	11	P02671|FIBA_HUMAN	K.DSHSLTTNIMEILR.G	Y	60.28	1628.82	1.4	543.948	3	67.53	9730	1	101	114
12	11	P02671|FIBA_HUMAN	K.LKNSLFEYQK.N	Y	56.07	1268.68	0.9	423.9	3	37.85	4710	1	88	97
12	11	P02671|FIBA_HUMAN	R.M(+15.99)KGLIDEVNQDFTNR.I	Y	55.84	1794.86	0.8	599.293	3	48.87	6627	1	70	84	Oxidation (M)
12	11	P02671|FIBA_HUMAN	K.MKPVPDLVPGNFK.S	Y	55.53	1440.78	0.1	481.267	3	49.56	6744	1	226	238
12	11	P02671|FIBA_HUMAN	R.MELERPGGNEITR.G	Y	53.04	1500.74	-1	751.374	2	32.22	3748	1	259	271
12	11	P02671|FIBA_HUMAN	K.ESSSHHPGIAEFPSR.G	Y	50.79	1636.76	-1.1	546.593	3	29.58	3306	1	559	573
12	11	P02671|FIBA_HUMAN	K.M(+15.99)KPVPDLVPGNFK.S	Y	50.66	1456.77	0.3	486.599	3	45.29	6005	1	226	238	Oxidation (M)
12	11	P02671|FIBA_HUMAN	K.ALTDMPQMR.M	Y	47.84	1061.5	0.1	531.757	2	40.04	5087	1	250	258
12	11	P02671|FIBA_HUMAN	R.M(+15.99)ELERPGGNEITR.G	Y	47.54	1516.73	0.9	506.584	3	26.2	2739	1	259	271	Oxidation (M)
12	11	P02671|FIBA_HUMAN	R.VSEDLR.S	Y	47.37	717.366	0.1	359.69	2	18.9	1547	1	130	135
12	11	P02671|FIBA_HUMAN	R.GDFSSANNRDNTYNR.V	Y	46.2	1729.74	0.3	577.588	3	19.45	1635	3	115	129
12	11	P02671|FIBA_HUMAN	K.NNKDSHSLTTNIMEILR.G	Y	45.41	1985	0.6	497.258	4	59.63	8460	1	98	114
12	11	P02671|FIBA_HUMAN	K.VQHIQLLQK.N	Y	41.92	1105.66	-0.3	369.561	3	33.03	3887	1	149	157
12	11	P02671|FIBA_HUMAN	K.NNKDSHSLTTNIM(+15.99)EILR.G	Y	41.71	2000.99	0.8	501.256	4	51.46	7077	1	98	114	Oxidation (M)
12	11	P02671|FIBA_HUMAN	K.VPPEWK.A	Y	41.21	754.401	0.8	378.208	2	28.23	3080	1	244	249
12	11	P02671|FIBA_HUMAN	R.AQLVDM(+15.99)K.R	Y	40.35	819.416	0.1	410.715	2	18.99	1562	1	161	167	Oxidation (M)
12	11	P02671|FIBA_HUMAN	K.RLEVDIDIK.I	Y	39.72	1099.62	-1.5	550.818	2	44.44	5856	1	168	176
12	11	P02671|FIBA_HUMAN	R.HRHPDEAAFFDTASTGK.T	Y	39.26	1885.87	-2	472.474	4	32.87	3858	1	511	527
12	11	P02671|FIBA_HUMAN	K.QLEQVIAK.D	Y	37.78	927.539	-0.1	464.777	2	29.69	3324	1	203	210
12	11	P02671|FIBA_HUMAN	K.TVIGPDGHKEVTK.E	Y	34.96	1379.74	0	460.921	3	18.58	1494	1	468	480
12	11	P02671|FIBA_HUMAN	K.DLLPSR.D	Y	34.74	699.391	1	350.703	2	32.35	3768	1	211	216
12	11	P02671|FIBA_HUMAN	R.EVDLKDYEDQQK.Q	Y	33.4	1508.7	-0.3	503.907	3	31.49	3624	1	191	202
12	11	P02671|FIBA_HUMAN	K.QFTSSTSYNRGDSTFESK.S	Y	32.9	2040.9	0.6	681.308	3	30.47	3454	1	582	599
12	11	P02671|FIBA_HUMAN	R.DRQHLPLIK.M	Y	30.98	1118.66	1.3	373.893	3	31.65	3651	1	217	225
2	42	P01834|IGKC_HUMAN	K.VDNALQSGNSQESVTEQDSK.D	Y	121.96	2134.96	-3.3	1068.48	2	26.67	2819	12	42	61
2	42	P01834|IGKC_HUMAN	K.HKVYAC(+57.02)EVTHQGLSSPVTK.S	Y	95.87	2140.07	-1.6	714.364	3	28.53	3130	3	81	99	Carbamidomethylation
2	42	P01834|IGKC_HUMAN	K.SGTASVVC(+57.02)LLNNFYPR.E	Y	94.63	1796.89	-0.4	899.451	2	73.1	10602	83	19	34	Carbamidomethylation
2	42	P01834|IGKC_HUMAN	K.DSTYSLSSTLTLSK.A	Y	86.57	1501.75	0.4	751.883	2	51.4	7067	34	62	75
2	42	P01834|IGKC_HUMAN	TVAAPSVFIFPPSDEQLK.S	Y	82.63	1945.02	0.1	973.517	2	66.02	9494	74	1	18
2	42	P01834|IGKC_HUMAN	K.VQWKVDNALQSGNSQESVTEQDSK.D	Y	81.76	2676.26	-1.3	893.094	3	41.22	5293	2	38	61
2	42	P01834|IGKC_HUMAN	K.VDNALQSGNSQESVTEQDSKDSTYSLSSTLTLSK.A	Y	80.88	3618.7	-1.6	1207.24	3	50.45	6898	79	42	75
2	42	P01834|IGKC_HUMAN	K.SGTASVVCLLNNFYPR.E	Y	80.59	1739.87	-0.6	870.94	2	73.18	10614	3	19	34
2	42	P01834|IGKC_HUMAN	K.VYAC(+57.02)EVTHQGLSSPVTK.S	Y	73.15	1874.92	-1.7	625.979	3	35.12	4236	17	83	99	Carbamidomethylation
2	42	P01834|IGKC_HUMAN	K.VYACEVTHQGLSSPVTK.S	Y	69.81	1817.9	0	606.973	3	37.92	4723	1	83	99
2	42	P01834|IGKC_HUMAN	K.ADYEKHKVYAC(+57.02)EVTHQGLSSPVTK.S	Y	51.99	2746.34	-0.5	687.592	4	30.68	3489	1	76	99	Carbamidomethylation
2	42	P01834|IGKC_HUMAN	K.SFNRGEC(+57.02)	Y	41.01	868.35	0	435.182	2	16.82	1206	1	100	106	Carbamidomethylation
2	42	P01834|IGKC_HUMAN	K.SFNRGEC	Y	38.05	811.328	0.8	406.672	2	18.7	1515	1	100	106
2	42	P01834|IGKC_HUMAN	TVAAPSVFIFPPSDEQLKSGTASVVC(+57.02)LLNNFYPR.E	Y	37.38	3723.9	0.5	1242.31	3	84.14	12251	3	1	34	Carbamidomethylation
15	30	P19823|ITIH2_HUMAN	K.IQPSGGTNINEALLR.A	Y	93.25	1581.85	-0.9	791.93	2	45.36	6016	1	380	394
15	30	P19823|ITIH2_HUMAN	R.ETAVDGELVVLYDVK.R	Y	89.25	1648.86	-0.5	825.435	2	61.77	8812	1	266	280
15	30	P19823|ITIH2_HUMAN	K.FYNQVSTPLLR.N	Y	79.53	1336.71	-0.6	669.364	2	49.82	6788	1	489	499
15	30	P19823|ITIH2_HUMAN	R.IYGNQDTSSQLK.K	Y	79.38	1352.66	0	677.336	2	24.98	2537	1	476	487
15	30	P19823|ITIH2_HUMAN	R.SSALDMENFR.T	Y	71.47	1168.52	-0.3	585.266	2	44.64	5890	1	157	166
15	30	P19823|ITIH2_HUMAN	R.TEVNVLPGAK.V	Y	71.39	1026.57	-0.9	514.292	2	34.47	4126	1	167	176
15	30	P19823|ITIH2_HUMAN	K.HLEVDVWVIEPQGLR.F	Y	67.9	1788.95	-0.2	597.325	3	63.54	9094	2	208	222
15	30	P19823|ITIH2_HUMAN	K.AHVSFKPTVAQQR.I	Y	67.67	1467.79	0.9	490.273	3	25.64	2646	1	247	259
15	30	P19823|ITIH2_HUMAN	R.FLHVPDTFEGHFDGVPVISK.G	Y	65.95	2240.13	-1.8	747.715	3	60.17	8552	1	223	242
15	30	P19823|ITIH2_HUMAN	R.SSALDM(+15.99)ENFR.T	Y	63.07	1184.51	-0.6	593.264	2	32.42	3779	1	157	166	Oxidation (M)
15	30	P19823|ITIH2_HUMAN	K.DKHADPDFTR.K	Y	60.5	1200.55	0.7	401.192	3	18.78	1529	1	572	581
15	30	P19823|ITIH2_HUMAN	K.HADPDFTR.K	Y	58.03	957.43	0.4	479.723	2	19.52	1647	1	574	581
15	30	P19823|ITIH2_HUMAN	R.IYLQPGR.L	Y	56.8	845.476	0	423.745	2	29.53	3297	1	198	204
15	30	P19823|ITIH2_HUMAN	K.KFYNQVSTPLLR.N	Y	55.78	1464.81	0.2	489.277	3	45.25	5999	1	488	499
15	30	P19823|ITIH2_HUMAN	R.NVQFNYPHTSVTDVTQNNFHNYFGGSEIVVAGK.F	Y	55.4	3682.74	-1.3	921.692	4	59.83	8494	1	500	532
15	30	P19823|ITIH2_HUMAN	K.VQFELHYQEVK.W	Y	55.1	1418.72	-0.6	473.913	3	43.43	5677	1	177	187
15	30	P19823|ITIH2_HUMAN	K.TILDDLRAEDHFSVIDFNQNIR.T	Y	52.84	2630.31	-0.7	658.584	4	69.45	10033	1	335	356
15	30	P19823|ITIH2_HUMAN	R.LSNENHGIAQR.I	Y	52.71	1237.62	0.2	413.546	3	17.16	1261	1	465	475
15	30	P19823|ITIH2_HUMAN	R.IYGNQDTSSQLKK.F	Y	50.03	1480.75	0.4	494.591	3	20.12	1745	1	476	488
15	30	P19823|ITIH2_HUMAN	R.AEDHFSVIDFNQNIR.T	Y	49.9	1803.85	1.4	602.293	3	53.18	7377	1	342	356
15	30	P19823|ITIH2_HUMAN	R.TWRNDLISATK.T	Y	47.74	1303.69	-0.1	435.57	3	39.52	4995	1	357	367
15	30	P19823|ITIH2_HUMAN	R.ALYAQAR.A	Y	46.96	791.429	1.1	396.722	2	20.89	1872	1	140	146
15	30	P19823|ITIH2_HUMAN	R.NDLISATK.T	Y	46.63	860.46	-1.8	431.237	2	27.1	2893	1	360	367
15	30	P19823|ITIH2_HUMAN	K.AGELEVFNGYFVHFFAPDNLDPIPK.N	Y	45.49	2835.39	-0.2	946.137	3	83.97	12225	1	285	309
15	30	P19823|ITIH2_HUMAN	K.RLSNENHGIAQR.I	Y	39.57	1393.72	0.1	465.58	3	8.7	623	1	464	475
15	30	P19823|ITIH2_HUMAN	R.ETAVDGELVVLYDVKR.E	Y	36.92	1804.96	0.9	602.66	3	56	7859	1	266	281
18	59	P06727|APOA4_HUMAN	K.SELTQQLNALFQDK.L	Y	94.65	1633.83	-0.5	817.922	2	67.99	9802	1	52	65
18	59	P06727|APOA4_HUMAN	K.LGEVNTYAGDLQK.K	Y	80.81	1406.7	-1.8	704.358	2	38.51	4824	1	66	78
18	59	P06727|APOA4_HUMAN	R.TQVNTQAEQLR.R	Y	78.49	1286.66	0.5	644.337	2	24.93	2529	1	144	154
18	59	P06727|APOA4_HUMAN	R.SLAPYAQDTQEK.L	Y	74.85	1349.65	-0.1	675.83	2	28.42	3112	1	222	233
18	59	P06727|APOA4_HUMAN	K.KLVPFATELHER.L	Y	72.8	1438.79	-0.1	480.605	3	40.97	5249	1	79	90
18	59	P06727|APOA4_HUMAN	K.LNHQLEGLTFQMK.K	Y	69.42	1557.8	0.8	520.274	3	49.38	6713	1	234	246
18	59	P06727|APOA4_HUMAN	R.LEPYADQLR.T	Y	64.57	1103.56	-0.6	552.788	2	36.05	4395	1	135	143
18	59	P06727|APOA4_HUMAN	K.LNHQLEGLTFQM(+15.99)K.K	Y	63.63	1573.79	0.8	525.605	3	41.81	5396	1	234	246	Oxidation (M)
18	59	P06727|APOA4_HUMAN	K.AKIDQNVEELKGR.L	Y	62.3	1498.81	0.3	500.611	3	26.82	2846	1	188	200
18	59	P06727|APOA4_HUMAN	R.ISASAEELR.Q	Y	60.83	974.503	-0.5	488.259	2	28.01	3043	2	256	264
18	59	P06727|APOA4_HUMAN	K.LKEEIGKELEELR.A	Y	50.95	1584.87	0	397.225	4	44.79	5917	1	98	110
18	59	P06727|APOA4_HUMAN	K.DSEKLKEEIGKELEELR.A	Y	47.55	2044.07	0	512.024	4	56.26	7901	1	94	110
18	59	P06727|APOA4_HUMAN	R.QLTPYAQR.M	Y	46.91	975.514	-0.3	488.764	2	25.55	2631	1	156	163
18	59	P06727|APOA4_HUMAN	R.LTPYADEFK.V	Y	46.25	1082.53	-0.9	542.271	2	40.47	5162	1	201	209
18	59	P06727|APOA4_HUMAN	R.TQVNTQAEQLRR.Q	Y	44.66	1442.76	0.2	481.927	3	21.19	1922	1	144	155
18	59	P06727|APOA4_HUMAN	K.IDQNVEELKGR.L	Y	43.23	1299.68	0.4	434.233	3	26.24	2746	1	190	200
18	59	P06727|APOA4_HUMAN	K.SELTQQLNALFQDKLGEVNTYAGDLQK.K	Y	42.67	3022.52	-1.4	1008.51	3	74.71	10848	1	52	78
18	59	P06727|APOA4_HUMAN	K.LVPFATELHER.L	Y	42.58	1310.7	0.8	437.907	3	45.95	6121	1	80	90
18	59	P06727|APOA4_HUMAN	R.LTPYADEFKVK.I	Y	42.04	1309.69	0.3	437.571	3	41.38	5320	1	201	211
18	59	P06727|APOA4_HUMAN	R.VLRENADSLQASLRPHADELK.A	Y	37.95	2361.24	0.5	591.318	4	40.12	5100	1	167	187
18	59	P06727|APOA4_HUMAN	K.VKIDQTVEELRR.S	Y	32.25	1484.83	-0.4	495.951	3	35.7	4335	1	210	221
14	29	P01009|A1AT_HUMAN	K.VFSNGADLSGVTEEAPLK.L	Y	93.43	1832.92	-0.7	917.464	2	49.77	6779	1	335	352
14	29	P01009|A1AT_HUMAN	K.ITPNLAEFAFSLYR.Q	Y	83.35	1640.86	-1.1	821.434	2	77.76	11307	3	50	63
14	29	P01009|A1AT_HUMAN	R.TLNQPDSQLQLTTGNGLFLSEGLK.L	Y	82.46	2573.33	-7.5	1287.66	2	65.48	9409	3	126	149
14	29	P01009|A1AT_HUMAN	K.SVLGQLGITK.V	Y	76.41	1014.61	-0.2	508.311	2	51.01	6997	1	325	334
14	29	P01009|A1AT_HUMAN	K.LQHLENELTHDIITK.F	Y	68.59	1802.95	0.1	601.992	3	44.7	5901	1	284	298
14	29	P01009|A1AT_HUMAN	K.LSITGTYDLK.S	Y	68.01	1109.6	0.5	555.806	2	46.06	6140	1	315	324
14	29	P01009|A1AT_HUMAN	K.LYHSEAFTVNFGDTEEAKK.Q	Y	61.21	2185.03	0.2	729.352	3	45.51	6043	3	161	179
14	29	P01009|A1AT_HUMAN	K.LSSWVLLMK.Y	Y	59.72	1075.61	-0.1	538.812	2	64.46	9245	1	259	267
14	29	P01009|A1AT_HUMAN	K.QINDYVEK.G	Y	54.95	1007.49	-0.4	504.753	2	26.55	2800	1	180	187
14	29	P01009|A1AT_HUMAN	K.GTEAAGAMFLEAIPMSIPPEVK.F	Y	53.03	2258.13	0.2	1130.07	2	76.85	11172	3	368	389
14	29	P01009|A1AT_HUMAN	K.LVDKFLEDVKK.L	Y	52.67	1332.77	0.2	445.262	3	40.15	5105	1	150	160
14	29	P01009|A1AT_HUMAN	K.FNKPFVFLMIEQNTK.S	Y	51.27	1854.97	0.6	619.331	3	67.71	9758	1	390	404
14	29	P01009|A1AT_HUMAN	K.RLGM(+15.99)FNIQHC(+57.02)K.K	Y	50.48	1418.69	0.5	473.905	3	29.13	3229	1	247	257	Oxidation (M); Carbamidomethylation
14	29	P01009|A1AT_HUMAN	K.FNKPFVFLM(+15.99)IEQNTK.S	Y	49.96	1870.97	0.9	624.663	3	60.19	8554	1	390	404	Oxidation (M)
14	29	P01009|A1AT_HUMAN	K.KLSSWVLLMK.Y	Y	44.21	1203.7	-0.8	602.859	2	58.37	8248	1	258	267
14	29	P01009|A1AT_HUMAN	K.GKWERPFEVKDTEEEDFHVDQVTTVK.V	Y	41.84	3147.51	-0.6	630.51	5	46.45	6206	1	216	241
14	29	P01009|A1AT_HUMAN	K.LVDKFLEDVK.K	Y	39.8	1204.67	0	402.564	3	45.95	6120	1	150	159
14	29	P01009|A1AT_HUMAN	R.LGMFNIQHC(+57.02)K.K	Y	37.04	1246.6	0.5	416.539	3	41.7	5376	1	248	257	Carbamidomethylation
14	29	P01009|A1AT_HUMAN	K.FLENEDRR.S	Y	34.07	1077.52	0.5	360.181	3	20.39	1790	1	299	306
35	242	P02649|APOE_HUMAN	K.SELEEQLTPVAEETR.A	Y	99.01	1729.84	0.7	865.926	2	44.46	5860	1	94	108
35	242	P02649|APOE_HUMAN	R.GEVQAM(+15.99)LGQSTEELR.V	Y	98.94	1662.79	-0.4	832.401	2	38.96	4898	1	138	152	Oxidation (M)
35	242	P02649|APOE_HUMAN	R.AATVGSLAGQPLQER.A	Y	94.39	1496.79	0	749.405	2	39.47	4986	1	210	224
35	242	P02649|APOE_HUMAN	R.GEVQAMLGQSTEELR.V	Y	91.56	1646.79	-0.7	824.403	2	50.73	6951	1	138	152
35	242	P02649|APOE_HUMAN	R.WVQTLSEQVQEELLSSQVTQELR.A	Y	84.34	2729.39	-2.2	910.801	3	71.91	10417	1	57	79
35	242	P02649|APOE_HUMAN	R.LGADMEDVC(+57.02)GR.L	Y	74.15	1221.51	-1.1	611.763	2	33.74	4006	1	122	132	Carbamidomethylation
35	242	P02649|APOE_HUMAN	R.LGADM(+15.99)EDVC(+57.02)GR.L	Y	67.36	1237.51	0	619.761	2	23.18	2250	1	122	132	Oxidation (M); Carbamidomethylation
35	242	P02649|APOE_HUMAN	K.AYKSELEEQLTPVAEETR.A	Y	66.65	2092.03	-1	698.351	3	44.68	5898	1	91	108
35	242	P02649|APOE_HUMAN	R.LAVYQAGAR.E	Y	63.64	947.519	-0.5	474.766	2	28.01	3044	1	177	185
35	242	P02649|APOE_HUMAN	R.WELALGR.F	Y	56.04	843.46	0.3	422.738	2	51.19	7030	1	44	50
35	242	P02649|APOE_HUMAN	R.QQTEWQSGQR.W	Y	44.31	1246.57	0.6	624.292	2	20.19	1757	1	34	43
35	242	P02649|APOE_HUMAN	R.FWDYLR.W	Y	41.05	898.434	0.1	450.224	2	53.59	7448	1	51	56
35	242	P02649|APOE_HUMAN	R.LLRDADDLQK.R	Y	37.19	1185.64	0	396.219	3	26.92	2863	1	166	175
35	242	P02649|APOE_HUMAN	K.RLAVYQAGAR.E	Y	37.1	1103.62	1.7	368.881	3	24.54	2468	1	176	185
35	242	P02649|APOE_HUMAN	R.DADDLQKR.L	Y	31.22	959.467	0.2	480.741	2	8.76	632	1	169	176
19	7	P00738|HPT_HUMAN	K.SC(+57.02)AVAEYGVYVK.V	N	87.37	1344.64	-0.9	673.326	2	41.6	5358	1	380	391	Carbamidomethylation
19	7	P00738|HPT_HUMAN	K.YVMLPVADQDQC(+57.02)IR.H	Y	84.27	1706.81	-0.3	854.413	2	50.75	6953	1	298	311	Carbamidomethylation
19	7	P00738|HPT_HUMAN	K.DIAPTLTLYVGK.K	N	75.91	1289.72	0	645.869	2	57.62	8124	1	216	227
19	7	P00738|HPT_HUMAN	K.VVLHPNYSQVDIGLIK.L	Y	75.82	1794	-0.1	599.009	3	53.2	7379	1	236	251
19	7	P00738|HPT_HUMAN	R.TEGDGVYTLNDK.K	N	73.68	1310.6	-0.7	656.306	2	32.05	3718	1	60	71
19	7	P00738|HPT_HUMAN	R.VGYVSGWGR.N	Y	73.04	979.487	0.5	490.751	2	39.47	4987	1	278	286
19	7	P00738|HPT_HUMAN	K.SPVGVQPILNEHTFC(+57.02)AGMSK.Y	Y	67.32	2171.05	-0.1	724.691	3	51.51	7086	1	326	345	Carbamidomethylation
19	7	P00738|HPT_HUMAN	K.VTSIQDWVQK.T	Y	66.29	1202.63	-0.4	602.322	2	46.18	6161	1	392	401
19	7	P00738|HPT_HUMAN	K.SPVGVQPILNEHTFC(+57.02)AGM(+15.99)SK.Y	Y	65	2187.05	-0.6	730.022	3	47.9	6460	1	326	345	Carbamidomethylation; Oxidation (M)
19	7	P00738|HPT_HUMAN	R.TEGDGVYTLNDKK.Q	N	64.35	1438.69	-0.6	480.572	3	26.77	2837	1	60	72
19	7	P00738|HPT_HUMAN	K.NPANPVQR.I	N	61.17	894.467	2.3	448.242	2	18.2	1432	1	154	161
19	7	P00738|HPT_HUMAN	K.GSFPWQAK.M	N	61.15	919.455	0.2	460.735	2	45.62	6063	1	171	178
19	7	P00738|HPT_HUMAN	K.LRTEGDGVYTLNDK.K	N	57.86	1579.78	-0.9	790.899	2	32.38	3773	1	58	71
19	7	P00738|HPT_HUMAN	K.LRTEGDGVYTLNDKK.Q	N	53.47	1707.88	-1	427.977	4	28	3041	1	58	72
19	7	P00738|HPT_HUMAN	K.LRTEGDGVYTLNNEK.Q	Y	47.32	1707.84	0.8	570.289	3	31.63	3647	1	117	131
19	7	P00738|HPT_HUMAN	R.VMPIC(+57.02)LPSKDYAEVGR.V	Y	40.39	1833.91	-0.5	612.311	3	49.69	6766	1	262	277	Carbamidomethylation
19	7	P00738|HPT_HUMAN	K.QLVEIEK.V	N	39.75	857.486	-0.3	429.75	2	32.2	3744	1	229	235
19	7	P00738|HPT_HUMAN	R.HYEGSTVPEKK.T	Y	38.82	1273.63	0.4	425.551	3	8.42	580	1	312	322
19	7	P00738|HPT_HUMAN	R.HYEGSTVPEK.K	Y	37.31	1145.54	2.2	573.776	2	17.03	1242	1	312	321
19	7	P00738|HPT_HUMAN	R.VMPIC(+57.02)LPSK.D	N	33.69	1043.55	0.9	522.783	2	46.08	6143	1	262	270	Carbamidomethylation
19	7	P00738|HPT_HUMAN	K.VSVNER.V	Y	32.21	702.366	0.9	352.191	2	16.75	1195	1	256	261
13	13	P0C0L4|CO4A_HUMAN	R.ALEILQEEDLIDEDDIPVR.S	Y	90.23	2224.11	-1.8	1113.06	2	67.33	9699	5	757	775
13	13	P0C0L4|CO4A_HUMAN	R.SFFPENWLWR.V	Y	75.69	1380.66	-0.1	691.338	2	75.93	11031	1	776	785
13	13	P0C0L4|CO4A_HUMAN	R.GSFEFPVGDAVSK.V	Y	75.1	1338.65	-0.1	670.33	2	52.07	7185	3	917	929
13	13	P0C0L4|CO4A_HUMAN	K.ASAGLLGAHAAAITAYALTLTK.A	Y	72.53	2084.16	0.9	695.729	3	69.9	10103	1	1183	1204
13	13	P0C0L4|CO4A_HUMAN	R.TTNIQGINLLFSSR.R	Y	62.93	1562.84	-0.4	782.428	2	63.75	9129	1	124	137
13	13	P0C0L4|CO4A_HUMAN	K.TKGLC(+57.02)VATPVQLR.V	Y	62.08	1441.81	-0.5	481.61	3	42.49	5513	1	816	828	Carbamidomethylation
13	13	P0C0L4|CO4A_HUMAN	R.VFREFHLHLR.L	Y	59.05	1352.75	0.2	451.923	3	40.58	5182	1	829	838
13	13	P0C0L4|CO4A_HUMAN	R.STQDTVIALDALSAYWIASHTTEER.G	Y	57.58	2777.35	-0.7	926.79	3	77.02	11196	1	1301	1325
13	13	P0C0L4|CO4A_HUMAN	K.GLC(+57.02)VATPVQLR.V	Y	57.41	1212.66	-1.2	607.339	2	47.44	6381	2	818	828	Carbamidomethylation
13	13	P0C0L4|CO4A_HUMAN	R.GLQDEDGYR.M	Y	53.78	1051.46	1.3	526.736	2	23.97	2375	1	1605	1613
13	13	P0C0L4|CO4A_HUMAN	K.EGAIHREELVYELNPLDHR.G	Y	50.43	2289.15	0.3	573.295	4	51.59	7100	3	936	954
13	13	P0C0L4|CO4A_HUMAN	R.EFHLHLR.L	Y	46.83	950.509	-0.5	476.261	2	34.49	4129	2	832	838
13	13	P0C0L4|CO4A_HUMAN	R.QGSFQGGFR.S	Y	46.5	982.462	0.9	492.239	2	30.55	3468	1	1292	1300
13	13	P0C0L4|CO4A_HUMAN	R.EELVYELNPLDHR.G	Y	42.66	1625.8	-0.1	542.942	3	57.93	8176	1	942	954
13	13	P0C0L4|CO4A_HUMAN	R.LPMSVR.R	Y	42.47	701.389	-1.7	351.701	2	29.53	3295	1	839	844
13	13	P0C0L4|CO4A_HUMAN	R.AVGSGATFSHYYYMILSR.G	Y	42.43	2021.97	0.2	674.996	3	63.2	9039	1	495	512
13	13	P0C0L4|CO4A_HUMAN	K.VLQIEK.E	N	39.29	728.443	-0.1	365.229	2	27.34	2931	1	930	935
8	32	B9A064|IGLL5_HUMAN	K.ATLVC(+57.02)LISDFYPGAVTVAWK.A	N	101.54	2210.14	-1.6	1106.08	2	86.41	12575	5	132	151	Carbamidomethylation
8	32	B9A064|IGLL5_HUMAN	K.YAASSYLSLTPEQWK.S	N	97.01	1742.85	-0.5	872.433	2	59.77	8482	69	174	188
8	32	B9A064|IGLL5_HUMAN	K.ANPTVTLFPPSSEELQANK.A	Y	87.11	2042.03	-1.4	1022.02	2	56.51	7943	30	113	131
8	32	B9A064|IGLL5_HUMAN	R.SYSC(+57.02)QVTHEGSTVEK.T	N	76.92	1710.75	-1.7	856.382	2	21.93	2045	20	192	206	Carbamidomethylation
8	32	B9A064|IGLL5_HUMAN	K.QSNNKYAASSYLSLTPEQWK.S	N	66.58	2314.12	-0.1	772.381	3	53.73	7473	1	169	188
8	32	B9A064|IGLL5_HUMAN	K.AGVETTKPSK.Q	Y	61.37	1016.55	0.7	509.283	2	8.33	566	2	159	168
8	32	B9A064|IGLL5_HUMAN	K.TVAPTEC(+57.02)S	N	56.02	863.37	0.3	432.692	2	18.76	1525	2	207	214	Carbamidomethylation
8	32	B9A064|IGLL5_HUMAN	K.VTVLGQPK.A	Y	53.41	840.507	0.4	421.261	2	27.68	2987	21	105	112
8	32	B9A064|IGLL5_HUMAN	R.SYSCQVTHEGSTVEK.T	N	44.63	1653.73	0.1	552.251	3	24.43	2450	1	192	206
8	32	B9A064|IGLL5_HUMAN	K.YAASSYLSLTPEQWKSHR.S	N	36.38	2123.04	-0.5	708.688	3	49	6649	1	174	191
8	32	B9A064|IGLL5_HUMAN	R.SYSC(+57.02)QVTHEGSTVEKTVAPTEC(+57.02)S	N	35.89	2556.11	-0.1	853.044	3	35.86	4363	1	192	214	Carbamidomethylation
20	26	P02743|SAMP_HUMAN	K.IVLGQEQDSYGGK.F	Y	89.2	1392.69	-0.5	697.351	2	32.47	3788	1	150	162
20	26	P02743|SAMP_HUMAN	R.AYSLFSYNTQGR.D	Y	82.64	1405.66	-0.6	703.838	2	50.14	6843	2	65	76
20	26	P02743|SAMP_HUMAN	R.VGEYSLYIGR.H	Y	79.5	1155.59	-0.7	578.803	2	46.57	6227	6	87	96
20	26	P02743|SAMP_HUMAN	R.QGYFVEAQPK.I	Y	73.83	1165.58	-1.6	583.795	2	34.93	4203	1	140	149
20	26	P02743|SAMP_HUMAN	R.GYVIIKPLVWV	Y	65.85	1285.78	0	643.897	2	74.44	10806	1	213	223
20	26	P02743|SAMP_HUMAN	R.DNELLVYK.E	Y	62.88	992.518	-0.6	497.266	2	42.36	5490	1	77	84
20	26	P02743|SAMP_HUMAN	K.ERVGEYSLYIGR.H	Y	60.89	1440.74	-0.3	481.252	3	43.94	5768	2	85	96
20	26	P02743|SAMP_HUMAN	K.VFVFPR.E	Y	59.33	763.438	0.3	382.726	2	47.89	6458	4	27	32
20	26	P02743|SAMP_HUMAN	K.IVLGQEQDSYGGKFDR.S	Y	58.97	1810.88	-1	604.635	3	37.86	4713	3	150	165
20	26	P02743|SAMP_HUMAN	R.DNELLVYKER.V	Y	51.64	1277.66	0.4	426.895	3	37.1	4577	1	77	86
20	26	P02743|SAMP_HUMAN	R.AYSDLSR.A	Y	50.35	810.387	0.1	406.201	2	20.32	1779	1	58	64
20	26	P02743|SAMP_HUMAN	R.AYSLFSYNTQGRDNELLVYK.E	Y	43.63	2380.17	5.2	794.401	3	59.53	8444	1	65	84
20	26	P02743|SAMP_HUMAN	R.AYSLFSYNTQGRDNELLVYKER.V	Y	33.56	2665.31	-0.1	667.336	4	54.69	7635	1	65	86
31	255	Q14624|ITIH4_HUMAN	R.QGPVNLLSDPEQGVEVTGQYER.E	Y	89.66	2414.17	-1.1	805.73	3	55.68	7806	1	754	775
31	255	Q14624|ITIH4_HUMAN	R.GPDVLTATVSGK.L	Y	84.6	1143.61	-0.3	572.814	2	38.43	4810	1	501	512
31	255	Q14624|ITIH4_HUMAN	K.AGFSWIEVTFK.N	Y	70.68	1283.65	0.3	642.835	2	70.75	10234	1	778	788
31	255	Q14624|ITIH4_HUMAN	K.IPKPEASFSPR.R	Y	70.56	1227.66	-0.1	410.228	3	32.36	3770	1	634	644
31	255	Q14624|ITIH4_HUMAN	K.ETLFSVMPGLK.M	Y	65.95	1220.65	0.8	611.332	2	64.31	9221	1	816	826
31	255	Q14624|ITIH4_HUMAN	K.LQDRGPDVLTATVSGK.L	Y	65.19	1655.88	0.2	552.969	3	39.92	5065	1	497	512
31	255	Q14624|ITIH4_HUMAN	K.NPLVWVHASPEHVVVTR.N	Y	64.98	1939.04	0.4	647.355	3	47.55	6401	1	789	805
31	255	Q14624|ITIH4_HUMAN	K.WKETLFSVMPGLK.M	Y	61.72	1534.82	0.2	512.615	3	63.47	9083	1	814	826
31	255	Q14624|ITIH4_HUMAN	K.WKETLFSVM(+15.99)PGLK.M	Y	60.84	1550.82	0.4	517.946	3	53.99	7516	1	814	826	Oxidation (M)
31	255	Q14624|ITIH4_HUMAN	R.DQFNLIVFSTEATQWRPSLVPASAENVNK.A	Y	55.21	3260.65	-1.2	1087.89	3	77.36	11247	2	308	336
31	255	Q14624|ITIH4_HUMAN	R.MNFRPGVLSSR.Q	Y	54.57	1262.66	0.7	421.893	3	39.68	5022	1	658	668
31	255	Q14624|ITIH4_HUMAN	K.YIFHNFM(+15.99)ER.L	Y	51.79	1271.58	0.2	424.866	3	40.04	5086	1	538	546	Oxidation (M)
31	255	Q14624|ITIH4_HUMAN	K.YIFHNFMER.L	Y	49.35	1255.58	0.7	419.534	3	49.44	6723	1	538	546
31	255	Q14624|ITIH4_HUMAN	R.FSSHVGGTLGQFYQEVLWGSPAASDDGRR.T	Y	45.31	3123.48	-3	1042.16	3	66.77	9612	1	867	895
31	255	Q14624|ITIH4_HUMAN	R.LC(+57.02)VDPR.H	Y	38.1	758.375	2	380.195	2	25.39	2605	1	746	751	Carbamidomethylation
31	255	Q14624|ITIH4_HUMAN	R.M(+15.99)NFRPGVLSSR.Q	Y	31.88	1278.65	0.9	427.224	3	32.81	3847	1	658	668	Oxidation (M)
33	22	P00739|HPTR_HUMAN	K.SC(+57.02)AVAEYGVYVK.V	N	87.37	1344.64	-0.9	673.326	2	41.6	5358	1	322	333	Carbamidomethylation
33	22	P00739|HPTR_HUMAN	R.VGYVSGWGQSDNFK.L	Y	87.22	1542.71	-1.7	772.361	2	47.28	6353	1	220	233
33	22	P00739|HPTR_HUMAN	K.DIAPTLTLYVGK.K	N	75.91	1289.72	0	645.869	2	57.62	8124	1	158	169
33	22	P00739|HPTR_HUMAN	R.TEGDGVYTLNDK.K	N	73.68	1310.6	-0.7	656.306	2	32.05	3718	1	61	72
33	22	P00739|HPTR_HUMAN	R.TEGDGVYTLNDKK.Q	N	64.35	1438.69	-0.6	480.572	3	26.77	2837	1	61	73
33	22	P00739|HPTR_HUMAN	K.NPANPVQR.I	N	61.17	894.467	2.3	448.242	2	18.2	1432	1	96	103
33	22	P00739|HPTR_HUMAN	K.GSFPWQAK.M	N	61.15	919.455	0.2	460.735	2	45.62	6063	1	113	120
33	22	P00739|HPTR_HUMAN	R.LRTEGDGVYTLNDK.K	N	57.86	1579.78	-0.9	790.899	2	32.38	3773	1	59	72
33	22	P00739|HPTR_HUMAN	R.LRTEGDGVYTLNDKK.Q	N	53.47	1707.88	-1	427.977	4	28	3041	1	59	73
33	22	P00739|HPTR_HUMAN	K.NYAEVGR.V	Y	39.98	807.388	0.8	404.701	2	19.64	1666	1	213	219
33	22	P00739|HPTR_HUMAN	K.QLVEIEK.V	N	39.75	857.486	-0.3	429.75	2	32.2	3744	1	171	177
33	22	P00739|HPTR_HUMAN	K.VVLHPNYHQVDIGLIK.L	Y	37.56	1844.03	1	462.015	4	48.01	6480	1	178	193
33	22	P00739|HPTR_HUMAN	R.VMPIC(+57.02)LPSK.N	N	33.69	1043.55	0.9	522.783	2	46.08	6143	1	204	212	Carbamidomethylation
25	3394	P01019|ANGT_HUMAN	R.AAM(+15.99)VGMLANFLGFR.I	Y	90.09	1512.76	-1.3	757.385	2	76.73	11153	1	103	116	Oxidation (M)
25	3394	P01019|ANGT_HUMAN	R.AAM(+15.99)VGM(+15.99)LANFLGFR.I	Y	88.77	1528.75	-0.7	765.383	2	69.2	9994	1	103	116	Oxidation (M)
25	3394	P01019|ANGT_HUMAN	K.QPFVQGLALYTPVVLPR.S	Y	88.69	1897.08	-0.8	949.548	2	71.17	10299	3	221	237
25	3394	P01019|ANGT_HUMAN	K.ALQDQLVLVAAK.L	Y	85.67	1267.75	-0.5	634.882	2	51.5	7085	1	83	94
25	3394	P01019|ANGT_HUMAN	K.DPTFIPAPIQAK.T	Y	74.37	1296.71	-0.5	649.361	2	51.07	7009	1	64	75
25	3394	P01019|ANGT_HUMAN	R.SLDFTELDVAAEK.I	Y	71.99	1436.7	0.1	719.359	2	56.82	7994	1	238	250
25	3394	P01019|ANGT_HUMAN	R.AAMVGMLANFLGFR.I	Y	69.64	1496.76	0.1	749.389	2	86.41	12574	1	103	116
25	3394	P01019|ANGT_HUMAN	R.LQAILGVPWK.D	Y	62.11	1123.68	1.1	562.846	2	62	8847	1	158	167
25	3394	P01019|ANGT_HUMAN	K.VLSALQAVQGLLVAQGR.A	Y	60.52	1722.02	1	575.013	3	76.36	11097	3	180	196
25	3394	P01019|ANGT_HUMAN	K.LDTEDKLR.A	Y	58.99	988.519	-0.4	495.267	2	20.53	1812	1	95	102
25	3394	P01019|ANGT_HUMAN	K.ANAGKPKDPTFIPAPIQAK.T	Y	52.59	1963.09	-0.4	655.37	3	40.56	5179	1	57	75
25	3394	P01019|ANGT_HUMAN	R.ADSQAQLLLSTVVGVFTAPGLHLK.Q	Y	50.29	2464.37	-0.4	1233.19	2	91.97	13294	5	197	220
40	28	P02774|VTDB_HUMAN	K.SLGEC(+57.02)C(+57.02)DVEDSTTC(+57.02)FNAK.G	Y	96.93	2091.82	-0.8	1046.92	2	39.4	4974	1	371	388	Carbamidomethylation
40	28	P02774|VTDB_HUMAN	K.ELSSFIDKGQELC(+57.02)ADYSENTFTEYK.K	Y	86.59	2973.32	-1	992.114	3	59.37	8417	1	395	419	Carbamidomethylation
40	28	P02774|VTDB_HUMAN	R.THLPEVFLSK.V	Y	72.24	1169.64	0.6	390.889	3	46.69	6249	1	354	363
40	28	P02774|VTDB_HUMAN	R.RTHLPEVFLSK.V	Y	66.4	1325.75	0.5	442.923	3	41.29	5305	1	353	363
40	28	P02774|VTDB_HUMAN	K.VM(+15.99)DKYTFELSR.R	Y	63.2	1403.68	-0.7	468.899	3	39.72	5028	1	342	352	Oxidation (M)
40	28	P02774|VTDB_HUMAN	K.VMDKYTFELSR.R	Y	58.48	1387.68	0.2	463.567	3	43.68	5721	1	342	352
40	28	P02774|VTDB_HUMAN	K.LC(+57.02)DNLSTK.N	Y	56.17	949.454	0.7	475.735	2	22.77	2185	1	285	292	Carbamidomethylation
40	28	P02774|VTDB_HUMAN	K.HQPQEFPTYVEPTNDEIC(+57.02)EAFR.K	Y	55.06	2706.2	-1.6	903.073	3	56.67	7970	1	128	149	Carbamidomethylation
40	28	P02774|VTDB_HUMAN	K.HLSLLTTLSNR.V	Y	54.17	1253.71	1.1	418.911	3	48.3	6532	1	208	218
40	28	P02774|VTDB_HUMAN	R.VC(+57.02)SQYAAYGEK.K	Y	53.33	1274.56	1.4	638.288	2	25.48	2619	1	219	229	Carbamidomethylation
40	28	P02774|VTDB_HUMAN	K.LAQKVPTADLEDVLPLAEDITNILSK.C	Y	45.68	2805.54	-0.7	936.186	3	90.71	13145	3	239	264
40	28	P02774|VTDB_HUMAN	K.VLEPTLK.S	Y	38.81	798.485	0.1	400.25	2	32.56	3804	1	364	370
28	20	P02790|HEMO_HUMAN	K.LYLVQGTQVYVFLTK.G	Y	93.38	1770.99	-0.8	886.503	2	70.52	10198	1	318	332
28	20	P02790|HEMO_HUMAN	K.EVGTPHGIILDSVDAAFIC(+57.02)PGSSR.L	Y	72.77	2497.23	-0.6	833.416	3	64.57	9263	1	348	371	Carbamidomethylation
28	20	P02790|HEMO_HUMAN	R.YYC(+57.02)FQGNQFLR.F	Y	69.92	1494.67	-0.5	748.343	2	52.61	7278	1	198	208	Carbamidomethylation
28	20	P02790|HEMO_HUMAN	K.GGYTLVSGYPK.R	Y	69.06	1140.58	1.3	571.299	2	41.24	5296	1	333	343
28	20	P02790|HEMO_HUMAN	K.SGAQATWTELPWPHEK.V	Y	61.38	1836.88	1.1	613.301	3	56.02	7862	1	387	402
28	20	P02790|HEMO_HUMAN	R.C(+57.02)SPHLVLSALTSDNHGATYAFSGTHYWR.L	Y	54.94	3147.46	-0.2	787.873	4	57.86	8163	1	257	284	Carbamidomethylation
28	20	P02790|HEMO_HUMAN	K.LLQDEFPGIPSPLDAAVEC(+57.02)HR.G	Y	54.84	2363.16	-0.4	788.726	3	65.42	9399	1	131	151	Carbamidomethylation
28	20	P02790|HEMO_HUMAN	R.QGHNSVFLIK.G	Y	54.47	1141.62	0.1	381.549	3	39.09	4921	1	103	112
28	20	P02790|HEMO_HUMAN	K.NFPSPVDAAFR.Q	Y	50.47	1219.6	-0.8	610.806	2	52.39	7240	1	92	102
28	20	P02790|HEMO_HUMAN	R.RLWWLDLK.S	Y	45.62	1128.64	0	565.33	2	64.85	9307	1	379	386
28	20	P02790|HEMO_HUMAN	R.LWWLDLK.S	Y	42.55	972.543	0.4	487.279	2	72.28	10474	1	380	386
28	20	P02790|HEMO_HUMAN	K.SLGPNSC(+57.02)SANGPGLYLIHGPNLYC(+57.02)YSDVEK.L	Y	41.08	3281.51	-0.6	1094.84	3	61.64	8790	1	412	441	Carbamidomethylation
28	20	P02790|HEMO_HUMAN	K.GEFVWK.S	Y	40.97	764.386	0.2	383.2	2	42.62	5536	1	72	77
28	20	P02790|HEMO_HUMAN	R.LHIM(+15.99)AGR.R	Y	34.17	812.433	-0.1	407.224	2	19.8	1693	1	372	378	Oxidation (M)
28	20	P02790|HEMO_HUMAN	R.ELISER.W	N	31.98	745.397	0.5	373.706	2	23.68	2330	1	84	89
38	37	P68871|HBB_HUMAN	R.FFESFGDLSTPDAVMGNPK.V	Y	92.16	2057.94	-2	1029.98	2	64	9170	1	42	60
38	37	P68871|HBB_HUMAN	R.FFESFGDLSTPDAVM(+15.99)GNPK.V	Y	86.81	2073.94	-1.2	1037.97	2	58.76	8312	1	42	60	Oxidation (M)
38	37	P68871|HBB_HUMAN	K.VNVDEVGGEALGR.L	Y	84.84	1313.66	-0.6	657.836	2	40.16	5106	1	19	31
38	37	P68871|HBB_HUMAN	K.KVLGAFSDGLAHLDNLK.G	Y	73.84	1796.98	-0.5	600	3	54.96	7682	1	67	83
38	37	P68871|HBB_HUMAN	K.EFTPPVQAAYQK.V	Y	72.67	1377.69	-0.3	689.854	2	39.74	5033	1	122	133
38	37	P68871|HBB_HUMAN	K.SAVTALWGK.V	Y	71.99	931.513	-0.1	466.764	2	47.76	6436	1	10	18
38	37	P68871|HBB_HUMAN	R.LLVVYPWTQR.F	Y	68.67	1273.72	0.1	637.866	2	60.96	8683	1	32	41
38	37	P68871|HBB_HUMAN	K.VLGAFSDGLAHLDNLK.G	Y	56.04	1668.88	0.8	557.302	3	59.3	8405	1	68	83
38	37	P68871|HBB_HUMAN	K.LHVDPENFR.L	Y	54.31	1125.56	0	376.193	3	35.98	4383	2	97	105
38	37	P68871|HBB_HUMAN	K.VVAGVANALAHKYH	Y	51.17	1448.79	-0.6	483.937	3	35.26	4258	1	134	147
38	37	P68871|HBB_HUMAN	R.LLGNVLVC(+57.02)VLAHHFGK.E	Y	42.79	1775.99	1	593.004	3	71.02	10275	1	106	121	Carbamidomethylation
26	34	P05090|APOD_HUMAN	K.MTVTDQVNC(+57.02)PK.L	Y	83.37	1291.59	-0.6	646.802	2	28.21	3076	1	177	187	Carbamidomethylation
26	34	P05090|APOD_HUMAN	K.C(+57.02)PNPPVQENFDVNK.Y	Y	80.88	1656.76	-0.5	829.385	2	36.54	4480	1	28	41	Carbamidomethylation
26	34	P05090|APOD_HUMAN	R.NPNLPPETVDSLK.N	Y	78.08	1422.74	-1.4	712.374	2	41.78	5391	3	152	164
26	34	P05090|APOD_HUMAN	K.NILTSNNIDVK.K	Y	74.36	1229.66	-1.1	615.837	2	42.49	5512	1	165	175
26	34	P05090|APOD_HUMAN	K.M(+15.99)TVTDQVNC(+57.02)PK.L	Y	74.33	1307.59	-1	654.799	2	21.46	1967	1	177	187	Oxidation (M); Carbamidomethylation
26	34	P05090|APOD_HUMAN	K.IPTTFENGR.C	Y	63.28	1033.52	0.3	517.767	2	31	3543	1	52	60
26	34	P05090|APOD_HUMAN	R.WYEIEKIPTTFENGR.C	Y	55.12	1881.93	1	628.317	3	55.48	7773	1	46	60
26	34	P05090|APOD_HUMAN	K.C(+57.02)PNPPVQENFDVNKYLGR.W	Y	54.28	2146.03	-0.3	716.349	3	50.76	6955	1	28	45	Carbamidomethylation
26	34	P05090|APOD_HUMAN	K.IKVLNQELR.A	Y	52.89	1111.67	0.2	371.564	3	37.29	4610	1	74	82
26	34	P05090|APOD_HUMAN	R.NPNLPPETVDSLKNILTSNNIDVK.K	Y	51.7	2634.39	-0.6	879.136	3	64.79	9297	2	152	175
26	34	P05090|APOD_HUMAN	K.KMTVTDQVNC(+57.02)PK.L	Y	50.28	1419.69	0.3	474.236	3	24.21	2415	1	176	187	Carbamidomethylation
26	34	P05090|APOD_HUMAN	K.VLNQELR.A	Y	47.28	870.492	1.6	436.254	2	25.98	2702	1	76	82
26	34	P05090|APOD_HUMAN	K.KM(+15.99)TVTDQVNC(+57.02)PK.L	Y	46.43	1435.68	0.5	479.567	3	18.78	1528	1	176	187	Oxidation (M); Carbamidomethylation
26	34	P05090|APOD_HUMAN	K.NILTSNNIDVKK.M	Y	43.52	1357.76	-1.1	453.592	3	35.39	4281	2	165	176
26	34	P05090|APOD_HUMAN	R.WYEIEK.I	Y	41.53	866.417	-0.2	434.216	2	37.66	4676	1	46	51
26	34	P05090|APOD_HUMAN	R.NPNLPPETVDSLKNILTSNNIDVKK.M	Y	36.83	2762.48	-0.5	921.834	3	60.93	8677	2	152	176
21	23	P01023|A2MG_HUMAN	R.AFQPFFVELTM(+15.99)PYSVIR.G	N	88.12	2060.04	0.4	1031.03	2	79.91	11625	1	788	804	Oxidation (M)
21	23	P01023|A2MG_HUMAN	R.IAQWQSFQLEGGLK.Q	Y	84.42	1603.84	-0.4	802.925	2	58.64	8292	1	175	188
21	23	P01023|A2MG_HUMAN	R.LLLQQVSLPELPGEYSMK.V	Y	83.29	2044.09	-0.8	1023.05	2	70.27	10161	1	1298	1315
21	23	P01023|A2MG_HUMAN	K.NEDSLVFVQTDK.S	Y	77.22	1393.67	-0.1	697.843	2	45.28	6003	1	124	135
21	23	P01023|A2MG_HUMAN	R.LLLQQVSLPELPGEYSM(+15.99)K.V	Y	76.1	2060.09	-1.5	1031.05	2	67.36	9704	1	1298	1315	Oxidation (M)
21	23	P01023|A2MG_HUMAN	K.YNILPEKEEFPFALGVQTLPQTC(+57.02)DEPK.A	Y	73.49	3162.56	-1.9	1055.19	3	69.13	9984	4	1330	1356	Carbamidomethylation
21	23	P01023|A2MG_HUMAN	R.AFQPFFVELTMPYSVIR.G	N	71.71	2044.05	0.3	1023.03	2	85.13	12393	2	788	804
21	23	P01023|A2MG_HUMAN	R.SLFTDLEAENDVLHC(+57.02)VAFAVPK.S	Y	56.39	2474.22	0.3	825.746	3	77.62	11287	1	72	93	Carbamidomethylation
21	23	P01023|A2MG_HUMAN	R.LLIYAVLPTGDVIGDSAK.Y	Y	56.17	1844.03	-0.3	923.022	2	70.21	10151	1	540	557
21	23	P01023|A2MG_HUMAN	R.VVSM(+15.99)DENFHPLNELIPLVYIQDPK.G	Y	44.02	2825.43	-0.3	942.817	3	74.83	10866	1	148	171	Oxidation (M)
21	23	P01023|A2MG_HUMAN	R.TEVSSNHVLIYLDK.V	Y	42.53	1616.84	-0.9	539.954	3	46.9	6286	1	1408	1421
21	23	P01023|A2MG_HUMAN	R.VVSMDENFHPLNELIPLVYIQDPK.G	Y	42.12	2809.44	-0.8	937.485	3	77.84	11320	2	148	171
21	23	P01023|A2MG_HUMAN	K.M(+15.99)VSGFIPLKPTVK.M	N	41.23	1431.82	0	478.279	3	46.49	6213	1	1385	1397	Oxidation (M)
21	23	P01023|A2MG_HUMAN	K.MVSGFIPLKPTVK.M	N	36.47	1415.82	0.5	472.948	3	50.11	6838	1	1385	1397
21	23	P01023|A2MG_HUMAN	R.LVHVEEPHTETVR.K	Y	32.84	1544.79	-1.3	387.205	4	27.52	2961	1	720	732
46	33	P01591|IGJ_HUMAN	K.C(+57.02)YTAVVPLVYGGETK.M	Y	99.36	1655.82	-0.5	828.918	2	53.4	7416	1	131	145	Carbamidomethylation
46	33	P01591|IGJ_HUMAN	K.KC(+57.02)DPTEVELDNQIVTATQSNIC(+57.02)DEDSATETC(+57.02)YTYDR.N	Y	81	4240.8	-2.3	1414.6	3	55.15	7716	1	93	128	Carbamidomethylation
46	33	P01591|IGJ_HUMAN	R.SSEDPNEDIVER.N	Y	67.31	1388.61	0.8	695.311	2	27.77	3003	1	47	58
46	33	P01591|IGJ_HUMAN	R.FVYHLSDLC(+57.02)KK.C	Y	62.91	1408.72	0.1	470.58	3	39.26	4951	1	83	93	Carbamidomethylation
46	33	P01591|IGJ_HUMAN	R.TRFVYHLSDLC(+57.02)K.K	Y	60.93	1537.77	0	513.598	3	41.48	5337	1	81	92	Carbamidomethylation
46	33	P01591|IGJ_HUMAN	R.FVYHLSDLC(+57.02)K.K	Y	59.38	1280.62	0.3	427.882	3	44.17	5809	1	83	92	Carbamidomethylation
46	33	P01591|IGJ_HUMAN	K.M(+15.99)VETALTPDAC(+57.02)YPD	Y	56.97	1597.66	-0.7	799.839	2	45.39	6023	1	146	159	Oxidation (M); Carbamidomethylation
46	33	P01591|IGJ_HUMAN	R.IVLVDNK.C	Y	49.6	799.48	-0.6	400.747	2	29.76	3336	1	28	34
46	33	P01591|IGJ_HUMAN	R.TRFVYHLSDLC(+57.02)KK.C	Y	47.9	1665.87	0.5	417.474	4	37.11	4580	1	81	93	Carbamidomethylation
46	33	P01591|IGJ_HUMAN	K.MVETALTPDAC(+57.02)YPD	Y	45.58	1581.67	0.1	791.842	2	49.06	6660	1	146	159	Carbamidomethylation
46	33	P01591|IGJ_HUMAN	R.IIVPLNNR.E	Y	35.45	937.571	-2.3	469.792	2	38.3	4787	1	62	69
37	1	P04264|K2C1_HUMAN	R.FLEQQNQVLQTK.W	N	81.18	1474.78	-1.1	738.395	2	37.79	4700	1	200	211
37	1	P04264|K2C1_HUMAN	R.SLDLDSIIAEVK.A	Y	80.36	1301.71	0.7	651.862	2	69.61	10059	1	344	355
37	1	P04264|K2C1_HUMAN	K.YEELQITAGR.H	N	79.47	1178.59	-1.1	590.303	2	38.95	4896	1	377	386
37	1	P04264|K2C1_HUMAN	R.THNLEPYFESFINNLR.R	Y	74.38	1992.97	1.3	665.331	3	71.81	10402	2	224	239
37	1	P04264|K2C1_HUMAN	K.AQYEDIAQK.S	Y	65.35	1064.51	0.2	533.264	2	24.24	2419	1	356	364
37	1	P04264|K2C1_HUMAN	R.TLLEGEESR.M	Y	61.61	1032.51	0.2	517.262	2	28.34	3099	1	484	492
37	1	P04264|K2C1_HUMAN	R.GGGGGGYGSGGSSYGSGGGSYGSGGGGGGGR.G	Y	55.85	2382.94	-2.1	1192.48	2	22.81	2192	1	519	549
37	1	P04264|K2C1_HUMAN	K.SISISVAR.G	Y	50.86	831.481	-1.5	416.747	2	34.77	4176	1	75	82
37	1	P04264|K2C1_HUMAN	K.NKLNDLEDALQQAKEDLAR.L	Y	49.13	2183.12	1.9	728.715	3	64.58	9264	1	442	460
37	1	P04264|K2C1_HUMAN	K.SLNNQFASFIDK.V	Y	46.07	1382.68	-4.5	692.346	2	56.4	7925	1	186	197
37	1	P04264|K2C1_HUMAN	R.THNLEPYFESFINNLRR.R	Y	41.37	2149.07	1.8	538.276	4	68.03	9809	1	224	240
42	95	P00450|CERU_HUMAN	K.HYYIGIIETTWDYASDHGEK.K	Y	87.08	2397.09	0.4	800.038	3	62.63	8947	1	23	42
42	95	P00450|CERU_HUMAN	K.ALYLQYTDETFR.T	Y	77.41	1518.74	0.5	760.375	2	53.92	7505	1	70	81
42	95	P00450|CERU_HUMAN	K.DLYSGLIGPLIVC(+57.02)R.R	Y	76.59	1574.85	0.5	788.432	2	73.58	10675	1	888	901	Carbamidomethylation
42	95	P00450|CERU_HUMAN	R.GPEEEHLGILGPVIWAEVGDTIR.V	Y	72.48	2486.28	-1.5	829.766	3	77.56	11278	1	440	462
42	95	P00450|CERU_HUMAN	K.GAYPLSIEPIGVR.F	Y	68.98	1370.76	-0.3	686.385	2	56.55	7950	1	469	481
42	95	P00450|CERU_HUMAN	K.LISVDTEHSNIYLQNGPDR.I	Y	63.94	2170.07	0.5	724.363	3	44.89	5934	1	44	62
42	95	P00450|CERU_HUMAN	R.EYTDASFTNR.K	Y	52.31	1202.52	0	602.268	2	30.37	3439	1	427	436
42	95	P00450|CERU_HUMAN	K.AETGDKVYVHLK.N	Y	42.85	1358.72	-0.3	453.914	3	27.54	2964	1	99	110
42	95	P00450|CERU_HUMAN	R.EYTDASFTNRK.E	Y	40.21	1330.62	0.3	666.315	2	25.49	2622	1	427	437
42	95	P00450|CERU_HUMAN	R.TTIEKPVWLGFLGPIIK.A	Y	36.98	1911.12	1.5	638.049	3	77.84	11319	1	82	98
42	95	P00450|CERU_HUMAN	R.IYHSHIDAPK.D	Y	33.41	1179.6	1.3	394.209	3	19.55	1652	1	178	187
29	14	P02679|FIBG_HUMAN	R.YLQEIYNSNNQK.I	Y	77.44	1512.72	-1.5	757.367	2	34.55	4140	1	135	146
29	14	P02679|FIBG_HUMAN	R.FGSYC(+57.02)PTTC(+57.02)GIADFLSTYQTK.V	Y	75.34	2416.07	-0.6	806.364	3	68.97	9959	1	41	61	Carbamidomethylation
29	14	P02679|FIBG_HUMAN	K.IHLISTQSAIPYALR.V	Y	71.23	1681.95	0.4	561.658	3	54.04	7525	1	259	273
29	14	P02679|FIBG_HUMAN	R.DNC(+57.02)C(+57.02)ILDER.F	Y	62.48	1193.48	-0.9	597.747	2	34.63	4153	1	32	40	Carbamidomethylation
29	14	P02679|FIBG_HUMAN	K.ASTPNGYDNGIIWATWK.T	Y	61.71	1892.91	-0.1	947.46	2	62.96	9001	1	383	399
29	14	P02679|FIBG_HUMAN	K.AIQLTYNPDESSKPNMIDAATLK.S	Y	60.12	2519.26	-1.8	840.758	3	52.03	7177	1	89	111
29	14	P02679|FIBG_HUMAN	K.EGFGHLSPTGTTEFWLGNEK.I	Y	58.83	2206.03	-2.5	1104.02	2	59.87	8500	1	239	258
29	14	P02679|FIBG_HUMAN	K.ANQQFLVYC(+57.02)EIDGSGNGWTVFQK.R	Y	55.52	2660.23	-0.9	887.751	3	68.45	9874	1	200	222	Carbamidomethylation
29	14	P02679|FIBG_HUMAN	K.YEASILTHDSSIR.Y	Y	53.13	1490.74	-1.9	497.918	3	38.31	4788	1	122	134
29	14	P02679|FIBG_HUMAN	K.AIQLTYNPDESSKPNM(+15.99)IDAATLK.S	Y	42.06	2535.25	-0.8	846.091	3	46.86	6278	1	89	111	Oxidation (M)
29	14	P02679|FIBG_HUMAN	K.IIPFNR.L	Y	38.19	758.444	0	380.229	2	38.25	4779	1	412	417
29	14	P02679|FIBG_HUMAN	K.QSGLYFIKPLK.A	Y	36.77	1292.75	-0.5	431.923	3	50.63	6931	1	189	199
29	14	P02679|FIBG_HUMAN	K.NWIQYK.E	Y	36.54	850.434	0.2	426.224	2	38.13	4759	1	233	238
47	60	P00746|CFAD_HUMAN	R.DSC(+57.02)KGDSGGPLVC(+57.02)GGVLEGVVTSGSR.V	Y	92.38	2549.19	0	850.736	3	54.77	7648	1	202	227	Carbamidomethylation
47	60	P00746|CFAD_HUMAN	R.VDRDVAPGTLC(+57.02)DVAGWGIVNHAGR.R	Y	84.55	2534.24	0.3	845.756	3	53.9	7501	1	138	161	Carbamidomethylation
47	60	P00746|CFAD_HUMAN	R.RPDSLQHVLLPVLDR.A	Y	75.46	1756.99	0.3	586.672	3	56.63	7963	1	162	176
47	60	P00746|CFAD_HUMAN	R.VASYAAWIDSVLA	Y	71.6	1364.7	0	683.356	2	81.54	11867	1	241	253
47	60	P00746|CFAD_HUMAN	K.VQVLLGAHSLSQPEPSKR.L	Y	58.52	1945.07	-2.3	649.364	3	38.69	4854	1	76	93
47	60	P00746|CFAD_HUMAN	K.ATLGPAVRPLPWQR.V	Y	50.84	1560.89	0.8	521.304	3	50.21	6856	1	124	137
47	60	P00746|CFAD_HUMAN	R.AVPHPDSQPDTIDHDLLLLQLSEK.A	Y	43.99	2680.37	1.1	671.101	4	61.29	8736	1	100	123
47	60	P00746|CFAD_HUMAN	R.LYDVLR.A	Y	41.5	777.438	-0.1	389.726	2	40.84	5226	1	94	99
47	60	P00746|CFAD_HUMAN	R.DVAPGTLC(+57.02)DVAGWGIVNHAGR.R	Y	34.19	2164.05	-0.6	722.356	3	58.39	8252	1	141	161	Carbamidomethylation
30	2410	P01031|CO5_HUMAN	K.GGSASTWLTAFALR.V	Y	81.12	1436.74	-1.2	719.377	2	71.19	10302	1	1071	1084
30	2410	P01031|CO5_HUMAN	R.ENSLYLTAFTVIGIR.K	Y	71.66	1695.92	-0.9	848.966	2	77.98	11341	2	1139	1153
30	2410	P01031|CO5_HUMAN	K.VFKDVFLEMNIPYSVVR.G	Y	67.94	2055.09	1.1	686.037	3	70.41	10182	1	819	835
30	2410	P01031|CO5_HUMAN	K.AFDIC(+57.02)PLVK.I	Y	65.77	1061.56	0.8	531.787	2	53.59	7449	1	1155	1163	Carbamidomethylation
30	2410	P01031|CO5_HUMAN	K.LKEGMLSIMSYR.N	Y	61.74	1426.73	-0.1	476.584	3	53.12	7366	1	1049	1060
30	2410	P01031|CO5_HUMAN	K.TLLPVSKPEIR.S	Y	57.75	1251.76	0.4	418.259	3	41.23	5294	1	756	766
30	2410	P01031|CO5_HUMAN	K.LQGTLPVEAR.E	Y	55.07	1082.61	-0.6	542.311	2	34.65	4156	1	1129	1138
30	2410	P01031|CO5_HUMAN	R.KAFDIC(+57.02)PLVK.I	Y	49.31	1189.65	0.7	397.558	3	46.46	6209	1	1154	1163	Carbamidomethylation
30	2410	P01031|CO5_HUMAN	K.IDTALIK.A	Y	46.29	772.469	0.2	387.242	2	35.28	4263	1	1164	1170
30	2410	P01031|CO5_HUMAN	R.IPLDLVPK.T	Y	39.64	893.559	-0.4	447.786	2	50.66	6938	1	963	970
30	2410	P01031|CO5_HUMAN	K.ENSQYQPIK.L	Y	35.68	1105.54	0.4	553.778	2	23.48	2297	1	1120	1128
36	4	P13645|K1C10_HUMAN	K.GSLGGGFSSGGFSGGSFSR.G	Y	86.79	1706.76	-1.1	854.389	2	49.41	6719	1	41	59
36	4	P13645|K1C10_HUMAN	K.QSLEASLAETEGR.Y	Y	76.42	1389.67	0.4	695.844	2	41.99	5426	1	387	399
36	4	P13645|K1C10_HUMAN	R.SQYEQLAEQNRK.D	Y	68.57	1492.73	0.6	747.371	2	22.85	2198	3	323	334
36	4	P13645|K1C10_HUMAN	R.VLDELTLTK.A	Y	66.87	1030.59	-0.1	516.303	2	45.51	6044	1	258	266
36	4	P13645|K1C10_HUMAN	R.LAADDFR.L	N	53.9	806.392	0.4	404.204	2	30.91	3527	1	229	235
36	4	P13645|K1C10_HUMAN	K.VTM(+15.99)QNLNDR.L	N	52.51	1105.52	1.4	553.767	2	17.81	1367	1	148	156	Oxidation (M)
36	4	P13645|K1C10_HUMAN	K.IRLENEIQTYR.S	Y	51.38	1433.76	0.4	478.928	3	39	4905	1	440	450
36	4	P13645|K1C10_HUMAN	R.NVSTGDVNVEM(+15.99)NAAPGVDLTQLLNNMR.S	Y	44.46	2887.38	5.6	963.473	3	73.07	10598	1	296	322	Oxidation (M)
36	4	P13645|K1C10_HUMAN	K.ADLEM(+15.99)QIESLTEELAYLKK.N	Y	38.48	2239.13	-0.3	747.384	3	79.98	11636	1	267	285	Oxidation (M)
36	4	P13645|K1C10_HUMAN	R.LASYLDKVR.A	Y	35.19	1063.6	-0.6	355.541	3	33.34	3940	1	157	165
36	4	P13645|K1C10_HUMAN	R.QSVEADINGLRR.V	Y	34.25	1356.71	1	453.245	3	37.32	4615	1	246	257
48	45	P25311|ZA2G_HUMAN	R.YSLTYIYTGLSK.H	Y	87.32	1407.73	-1.2	704.871	2	58.39	8251	1	28	39
48	45	P25311|ZA2G_HUMAN	K.AYLEEEC(+57.02)PATLR.K	Y	75.65	1450.68	-0.4	726.345	2	40.36	5143	1	180	191	Carbamidomethylation
48	45	P25311|ZA2G_HUMAN	K.EIPAWVPFDPAAQITK.Q	Y	72.78	1781.94	-0.4	891.975	2	69.88	10101	1	150	165
48	45	P25311|ZA2G_HUMAN	K.YYYDGKDYIEFNK.E	Y	68.47	1716.77	0.2	573.263	3	44.88	5933	2	137	149
48	45	P25311|ZA2G_HUMAN	K.AYLEEEC(+57.02)PATLRK.Y	Y	63.3	1578.77	-1.6	790.392	2	33.95	4040	1	180	192	Carbamidomethylation
48	45	P25311|ZA2G_HUMAN	K.HVEDVPAFQALGSLNDLQFFR.Y	Y	62.69	2402.2	0.5	801.742	3	78.01	11345	2	40	60
48	45	P25311|ZA2G_HUMAN	K.QKWEAEPVYVQR.A	Y	52.66	1531.78	0.5	511.6	3	36.42	4459	1	166	177
48	45	P25311|ZA2G_HUMAN	R.AKAYLEEEC(+57.02)PATLRK.Y	Y	44.09	1777.9	-0.6	593.641	3	30.82	3511	1	178	192	Carbamidomethylation
48	45	P25311|ZA2G_HUMAN	R.QVEGM(+15.99)EDWKQDSQLQK.A	Y	38.6	1963.89	-1	655.638	3	30.35	3435	1	76	91	Oxidation (M)
6	70	A0M8Q6|LAC7_HUMAN	K.YAASSYLSLTPEQWK.S	N	97.01	1742.85	-0.5	872.433	2	59.77	8482	69	66	80
6	70	A0M8Q6|LAC7_HUMAN	K.AAPSVTLFPPSSEELQANK.A	N	90.5	1985.01	-0.8	993.512	2	56.45	7932	102	5	23
6	70	A0M8Q6|LAC7_HUMAN	K.QSNNKYAASSYLSLTPEQWK.S	N	66.58	2314.12	-0.1	772.381	3	53.73	7473	1	61	80
6	70	A0M8Q6|LAC7_HUMAN	K.ATLVC(+57.02)LVSDFYPGAVTVAWK.A	Y	61.14	2196.13	-0.6	1099.07	2	82.16	11959	2	24	43	Carbamidomethylation
6	70	A0M8Q6|LAC7_HUMAN	K.VGVETTKPSK.Q	Y	54.21	1044.58	-0.1	523.298	2	16.62	1175	1	51	60
6	70	A0M8Q6|LAC7_HUMAN	K.ADGSPVKVGVETTKPSK.Q	Y	45.03	1698.92	0.7	567.313	3	24.37	2440	2	44	60
6	70	A0M8Q6|LAC7_HUMAN	K.YAASSYLSLTPEQWKSHR.S	N	36.38	2123.04	-0.5	708.688	3	49	6649	1	66	83
43	1914	P00740|FA9_HUMAN	K.FGSGYVSGWGR.V	Y	80.96	1171.54	-1.1	586.777	2	45.24	5996	1	348	358
43	1914	P00740|FA9_HUMAN	K.WIVTAAHC(+57.02)VETGVK.I	Y	75.63	1569.8	-1	785.905	2	42.43	5502	1	261	274	Carbamidomethylation
43	1914	P00740|FA9_HUMAN	K.VDAFC(+57.02)GGSIVNEK.W	Y	74.75	1394.65	-1.2	698.332	2	40.86	5229	1	248	260	Carbamidomethylation
43	1914	P00740|FA9_HUMAN	R.SALVLQYLR.V	Y	64.44	1061.62	0.9	531.819	2	56.92	8010	1	365	373
43	1914	P00740|FA9_HUMAN	K.FTIYNNMFC(+57.02)AGFHEGGR.D	Y	62.82	2019.87	0.6	674.298	3	59.19	8386	1	388	404	Carbamidomethylation
43	1914	P00740|FA9_HUMAN	R.YVNWIK.E	Y	56.39	821.443	0	411.729	2	42.39	5496	1	450	455
43	1914	P00740|FA9_HUMAN	K.ITVVAGEHNIEETEHTEQKR.N	Y	54.92	2319.15	0.1	774.056	3	29.59	3308	2	275	294
43	1914	P00740|FA9_HUMAN	K.VVC(+57.02)SC(+57.02)TEGYR.L	Y	35.71	1229.52	-1.9	615.764	2	20.44	1798	1	153	162	Carbamidomethylation
90	50	P01011|AACT_HUMAN	K.AVLDVFEEGTEASAATAVK.I	Y	105.16	1906.95	-0.7	954.483	2	58.86	8329	1	361	379
90	50	P01011|AACT_HUMAN	K.ITLLSALVETR.T	Y	87.56	1214.72	0.7	608.369	2	67.28	9692	1	380	390
90	50	P01011|AACT_HUMAN	K.ADLSGITGAR.N	Y	68.93	959.504	-0.8	480.759	2	32.99	3879	1	341	350
90	50	P01011|AACT_HUMAN	R.EIGELYLPK.F	Y	56.89	1060.58	0.2	531.298	2	49.93	6807	1	307	315
90	50	P01011|AACT_HUMAN	R.WRDSLEFR.E	Y	48.35	1107.55	0.3	370.189	3	41.61	5360	1	299	306
23	3398	P01008|ANT3_HUMAN	R.FRIEDGFSLK.E	Y	71.47	1210.63	0.2	404.552	3	51.45	7076	1	355	364
23	3398	P01008|ANT3_HUMAN	R.EVPLNTIIFMGR.V	Y	69.25	1388.75	0.6	695.382	2	67.36	9703	1	446	457
23	3398	P01008|ANT3_HUMAN	K.NDNDNIFLSPLSISTAFAM(+15.99)TK.L	Y	68.55	2314.11	-0.2	772.379	3	78.8	11462	2	103	123	Oxidation (M)
23	3398	P01008|ANT3_HUMAN	K.ANRPFLVFIR.E	Y	61.62	1231.72	0.6	411.58	3	56.87	8002	1	436	445
23	3398	P01008|ANT3_HUMAN	K.ADGESC(+57.02)SASMM(+15.99)YQEGK.F	Y	60.96	1765.66	-0.2	883.837	2	23.58	2313	1	274	289	Carbamidomethylation; Oxidation (M)
23	3398	P01008|ANT3_HUMAN	K.SKLPGIVAEGRDDLYVSDAFHK.A	Y	57.17	2416.24	0.5	605.067	4	50.07	6832	1	381	402
23	3398	P01008|ANT3_HUMAN	R.FATTFYQHLADSK.N	Y	48.59	1527.74	0.4	510.253	3	46.12	6150	1	90	102
23	3398	P01008|ANT3_HUMAN	K.LQPLDFK.E	Y	47.22	859.48	0.3	430.748	2	45.09	5970	1	202	208
23	3398	P01008|ANT3_HUMAN	R.FATTFYQHLADSKNDNDNIFLSPLSISTAFAM(+15.99)TK.L	Y	43.95	3823.84	-2	1275.62	3	76.31	11089	4	90	123	Oxidation (M)
23	3398	P01008|ANT3_HUMAN	K.TSDQIHFFFAK.L	Y	35.46	1339.66	1.5	447.56	3	54.78	7651	1	147	157
23	3398	P01008|ANT3_HUMAN	K.LPGIVAEGRDDLYVSDAFHK.A	Y	33.04	2201.11	0.8	551.286	4	53.06	7356	1	383	402
91	81	P04196|HRG_HUMAN	R.ADLFYDVEALDLESPK.N	Y	101.29	1823.88	-0.6	912.948	2	70.49	10195	1	220	235
91	81	P04196|HRG_HUMAN	K.DSPVLIDFFEDTER.Y	Y	77.94	1681.78	0.1	841.899	2	75.27	10932	1	140	153
91	81	P04196|HRG_HUMAN	R.DGYLFQLLR.I	Y	62.89	1123.6	0.6	562.809	2	70.88	10253	1	44	52
91	81	P04196|HRG_HUMAN	R.GGEGTGYFVDFSVR.N	Y	53.1	1489.68	1.4	745.85	2	57.88	8168	1	188	201
91	81	P04196|HRG_HUMAN	K.DSPVLIDFFEDTERYR.K	Y	38.79	2000.95	1.6	667.991	3	74.14	10760	1	140	155
91	81	P04196|HRG_HUMAN	R.RPSEIVIGQC(+57.02)K.V	Y	37.02	1285.68	-0.8	429.567	3	28.15	3067	1	96	106	Carbamidomethylation
32	35	P01861|IGHG4_HUMAN	R.STSESTAALGC(+57.02)LVK.D	N	77.75	1422.7	-0.3	712.358	2	44.23	5820	1	17	30	Carbamidomethylation
32	35	P01861|IGHG4_HUMAN	K.NQVSLTC(+57.02)LVK.G	N	67.56	1160.62	0.6	581.319	2	47.14	6329	2	241	250	Carbamidomethylation
32	35	P01861|IGHG4_HUMAN	K.TTPPVLDSDGSFFLYSR.L	Y	66.8	1900.92	-1.7	951.466	2	63.94	9161	2	273	289
32	35	P01861|IGHG4_HUMAN	K.GPSVFPLAPC(+57.02)SR.S	N	63.98	1286.64	-0.2	644.329	2	50.42	6894	2	5	16	Carbamidomethylation
32	35	P01861|IGHG4_HUMAN	R.VVSVLTVLHQDWLNGK.E	N	53.78	1807	0.9	603.341	3	70.23	10154	2	182	197
32	35	P01861|IGHG4_HUMAN	K.DTLMISR.T	N	47.45	834.427	0.2	418.221	2	33.54	3972	1	129	135
32	35	P01861|IGHG4_HUMAN	K.DTLM(+15.99)ISR.T	N	46.55	850.422	-0.5	426.218	2	28.65	3151	1	129	135	Oxidation (M)
32	35	P01861|IGHG4_HUMAN	K.TYTC(+57.02)NVDHKPSNTK.V	Y	41.18	1663.76	0.2	555.595	3	8.43	582	1	80	93	Carbamidomethylation
32	35	P01861|IGHG4_HUMAN	R.VVSVLTVLHQDWLNGKEYK.C	N	35.61	2227.2	2.3	557.808	4	65.88	9472	1	182	200
32	35	P01861|IGHG4_HUMAN	K.YGPPC(+57.02)PSC(+57.02)PAPEFLGGPSVFLFPPKPK.D	Y	33.83	2942.45	-1.9	981.822	3	71.15	10295	1	102	128	Carbamidomethylation
32	35	P01861|IGHG4_HUMAN	K.GFYPSDIAVEWESNGQPENNYK.T	N	32.64	2543.12	1.8	848.717	3	61.36	8747	1	251	272
27	19	P01857|IGHG1_HUMAN	K.GPSVFPLAPSSK.S	Y	68.03	1185.64	-0.4	593.827	2	48.2	6513	1	5	16
27	19	P01857|IGHG1_HUMAN	K.NQVSLTC(+57.02)LVK.G	N	67.56	1160.62	0.6	581.319	2	47.14	6329	2	244	253	Carbamidomethylation
27	19	P01857|IGHG1_HUMAN	K.TTPPVLDSDGSFFLYSK.L	Y	64.84	1872.91	-1.6	625.311	3	63.67	9116	2	276	292
27	19	P01857|IGHG1_HUMAN	R.TPEVTC(+57.02)VVVDVSHEDPEVK.F	Y	64.23	2138.02	3.6	713.683	3	50.06	6830	1	139	157	Carbamidomethylation
27	19	P01857|IGHG1_HUMAN	K.STSGGTAALGC(+57.02)LVK.D	N	63.94	1320.67	-1.8	661.341	2	42.84	5574	1	17	30	Carbamidomethylation
27	19	P01857|IGHG1_HUMAN	R.VVSVLTVLHQDWLNGK.E	N	53.78	1807	0.9	603.341	3	70.23	10154	2	185	200
27	19	P01857|IGHG1_HUMAN	K.DTLMISR.T	N	47.45	834.427	0.2	418.221	2	33.54	3972	1	132	138
27	19	P01857|IGHG1_HUMAN	K.DTLM(+15.99)ISR.T	N	46.55	850.422	-0.5	426.218	2	28.65	3151	1	132	138	Oxidation (M)
27	19	P01857|IGHG1_HUMAN	K.FNWYVDGVEVHNAK.T	Y	42.98	1676.79	0.7	559.939	3	49.64	6757	1	158	171
27	19	P01857|IGHG1_HUMAN	K.ALPAPIEK.T	N	36.23	837.496	0.2	419.755	2	31.49	3625	1	210	217
27	19	P01857|IGHG1_HUMAN	R.VVSVLTVLHQDWLNGKEYK.C	N	35.61	2227.2	2.3	557.808	4	65.88	9472	1	185	203
27	19	P01857|IGHG1_HUMAN	K.GFYPSDIAVEWESNGQPENNYK.T	N	32.64	2543.12	1.8	848.717	3	61.36	8747	1	254	275
34	31	P01859|IGHG2_HUMAN	R.STSESTAALGC(+57.02)LVK.D	N	77.75	1422.7	-0.3	712.358	2	44.23	5820	1	17	30	Carbamidomethylation
34	31	P01859|IGHG2_HUMAN	K.TTPPMLDSDGSFFLYSK.L	Y	72.47	1904.89	-0.5	953.45	2	65	9331	2	272	288
34	31	P01859|IGHG2_HUMAN	K.NQVSLTC(+57.02)LVK.G	N	67.56	1160.62	0.6	581.319	2	47.14	6329	2	240	249	Carbamidomethylation
34	31	P01859|IGHG2_HUMAN	K.GPSVFPLAPC(+57.02)SR.S	N	63.98	1286.64	-0.2	644.329	2	50.42	6894	2	5	16	Carbamidomethylation
34	31	P01859|IGHG2_HUMAN	R.VVSVLTVVHQDWLNGK.E	Y	54.07	1792.98	0.8	598.669	3	63.9	9153	1	181	196
34	31	P01859|IGHG2_HUMAN	K.TTPPM(+15.99)LDSDGSFFLYSK.L	Y	48.49	1920.88	-1.9	961.446	2	59.6	8456	1	272	288	Oxidation (M)
34	31	P01859|IGHG2_HUMAN	K.DTLMISR.T	N	47.45	834.427	0.2	418.221	2	33.54	3972	1	128	134
34	31	P01859|IGHG2_HUMAN	K.DTLM(+15.99)ISR.T	N	46.55	850.422	-0.5	426.218	2	28.65	3151	1	128	134	Oxidation (M)
34	31	P01859|IGHG2_HUMAN	K.GLPAPIEK.T	Y	42.49	823.48	-0.2	412.747	2	32.11	3729	1	206	213
34	31	P01859|IGHG2_HUMAN	R.VVSVLTVVHQDWLNGKEYK.C	Y	34.42	2213.18	0.4	554.304	4	60.09	8537	1	181	199
52	3388	P30041|PRDX6_HUMAN	M.PGGLLLGDVAPNFEANTTVGR.I	Y	93.77	2097.09	-1.6	1049.55	2	64.07	9182	1	2	22
52	3388	P30041|PRDX6_HUMAN	R.DFTPVC(+57.02)TTELGR.A	Y	54.4	1394.65	-0.1	698.332	2	45.14	5979	1	42	53	Carbamidomethylation
52	3388	P30041|PRDX6_HUMAN	R.NFDEILR.V	Y	50.19	905.461	0	453.738	2	46.4	6197	1	156	162
52	3388	P30041|PRDX6_HUMAN	R.VVFVFGPDKK.L	Y	47.84	1134.64	0.5	379.222	3	45.8	6095	1	133	142
52	3388	P30041|PRDX6_HUMAN	K.LIALSIDSVEDHLAWSK.D	Y	47.73	1896	2.8	633.009	3	66.64	9591	1	68	84
52	3388	P30041|PRDX6_HUMAN	R.FHDFLGDSWGILFSHPR.D	Y	43.66	2029.98	0.7	508.503	4	72.69	10539	1	25	41
52	3388	P30041|PRDX6_HUMAN	K.LKLSILYPATTGR.N	Y	39.7	1431.85	0.5	478.289	3	52.81	7313	1	143	155
52	3388	P30041|PRDX6_HUMAN	R.ELAILLGMLDPAEKDEK.G	Y	34.47	1883.99	0.1	629.005	3	72.86	10565	1	109	125
49	104	P69905|HBA_HUMAN	R.MFLSFPTTK.T	Y	73.28	1070.55	-0.4	536.281	2	57.79	8153	1	33	41
49	104	P69905|HBA_HUMAN	K.VADALTNAVAHVDDMPNALSALSDLHAHK.L	Y	67.06	2995.48	0.1	600.104	5	68.36	9859	1	63	91
49	104	P69905|HBA_HUMAN	R.M(+15.99)FLSFPTTK.T	Y	65.32	1086.54	0.2	544.278	2	52.16	7201	1	33	41	Oxidation (M)
49	104	P69905|HBA_HUMAN	K.VGAHAGEYGAEALER.M	Y	63.26	1528.73	3.4	510.585	3	30.8	3508	1	18	32
49	104	P69905|HBA_HUMAN	K.VADALTNAVAHVDDM(+15.99)PNALSALSDLHAHK.L	Y	57.83	3011.48	0.9	603.303	5	60.16	8550	1	63	91	Oxidation (M)
49	104	P69905|HBA_HUMAN	K.KVADALTNAVAHVDDM(+15.99)PNALSALSDLHAHK.L	Y	55.42	3139.57	0.5	628.922	5	58.67	8297	1	62	91	Oxidation (M)
49	104	P69905|HBA_HUMAN	K.LRVDPVNFK.L	Y	54.99	1086.62	0.4	363.214	3	39.59	5007	1	92	100
49	104	P69905|HBA_HUMAN	M.VLSPADKTNVK.A	Y	41.79	1170.66	3.2	586.34	2	19.94	1716	1	2	12
49	104	P69905|HBA_HUMAN	R.VDPVNFK.L	Y	40.66	817.433	-0.7	409.724	2	32.99	3880	1	94	100
49	104	P69905|HBA_HUMAN	K.KVADALTNAVAHVDDMPNALSALSDLHAHK.L	Y	39.06	3123.58	1.6	625.724	5	66.59	9584	1	62	91
77	66	P04217|A1BG_HUMAN	R.C(+57.02)EGPIPDVTFELLR.E	Y	78.62	1644.82	0.8	823.417	2	70.97	10267	1	423	436	Carbamidomethylation
77	66	P04217|A1BG_HUMAN	R.TPGAAANLELIFVGPQHAGNYR.C	Y	70.94	2295.18	-0.4	766.066	3	62.42	8915	1	448	469
77	66	P04217|A1BG_HUMAN	R.ATWSGAVLAGR.D	Y	70.76	1087.58	-0.8	544.795	2	43.28	5652	1	407	417
77	66	P04217|A1BG_HUMAN	K.HQFLLTGDTQGR.Y	Y	54.52	1371.69	0.9	458.238	3	35.67	4330	1	79	90
77	66	P04217|A1BG_HUMAN	K.LLELTGPK.S	Y	49.95	869.522	0.4	435.769	2	41.56	5352	1	107	114
77	66	P04217|A1BG_HUMAN	R.GVTFLLR.R	Y	42.83	804.486	0.7	403.25	2	52.35	7234	1	145	151
79	69	P80748|LV302_HUMAN	R.FSGSNSGNTATLTISR.V	Y	89.61	1611.79	-2.6	806.898	2	35.43	4288	3	60	75
79	69	P80748|LV302_HUMAN	YVLTQPPSVSVAPGETAR.L	Y	88.48	1870.98	-1.6	936.495	2	46.74	6257	1	1	18
79	69	P80748|LV302_HUMAN	K.LTVLSQPK	Y	67.02	884.533	-0.2	443.274	2	31.88	3689	2	104	111
79	69	P80748|LV302_HUMAN	R.DRPSGIPER.F	Y	45.34	1025.53	-0.4	513.77	2	19.38	1624	1	51	59
78	56	P01877|IGHA2_HUMAN	R.QEPSQGTTTFAVTSILR.V	Y	93.82	1834.94	-3	918.476	2	59.45	8431	2	270	286
78	56	P01877|IGHA2_HUMAN	R.WLQGSQELPR.E	Y	63.88	1212.63	-1.3	607.319	2	41.41	5325	1	251	260
78	56	P01877|IGHA2_HUMAN	K.YLTWASR.Q	Y	58.94	895.455	-0.1	448.735	2	40.46	5161	1	263	269
78	56	P01877|IGHA2_HUMAN	K.SAVQGPPER.D	Y	46.56	939.477	5.1	470.748	2	18.11	1417	1	156	164
78	56	P01877|IGHA2_HUMAN	K.KGDTFSC(+57.02)MVGHEALPLAFTQK.T	Y	37.75	2336.13	1	585.04	4	57.63	8126	1	294	314	Carbamidomethylation
78	21	P01876|IGHA1_HUMAN	R.QEPSQGTTTFAVTSILR.V	Y	93.82	1834.94	-3	918.476	2	59.45	8431	2	283	299
78	21	P01876|IGHA1_HUMAN	R.WLQGSQELPR.E	Y	63.88	1212.63	-1.3	607.319	2	41.41	5325	1	264	273
78	21	P01876|IGHA1_HUMAN	K.YLTWASR.Q	Y	58.94	895.455	-0.1	448.735	2	40.46	5161	1	276	282
78	21	P01876|IGHA1_HUMAN	K.SAVQGPPER.D	Y	46.56	939.477	5.1	470.748	2	18.11	1417	1	169	177
78	21	P01876|IGHA1_HUMAN	K.KGDTFSC(+57.02)MVGHEALPLAFTQK.T	Y	37.75	2336.13	1	585.04	4	57.63	8126	1	307	327	Carbamidomethylation
80	67	P41222|PTGDS_HUMAN	R.TM(+15.99)LLQPAGSLGSYSYR.S	Y	98.76	1758.86	-1	880.437	2	50.43	6896	1	93	108	Oxidation (M)
80	67	P41222|PTGDS_HUMAN	K.AQGFTEDTIVFLPQTDK.C	Y	82.94	1908.95	-1.1	955.48	2	61.21	8722	2	169	185
80	67	P41222|PTGDS_HUMAN	R.TMLLQPAGSLGSYSYR.S	Y	82.32	1742.87	-1.3	872.439	2	55.1	7707	1	93	108
80	67	P41222|PTGDS_HUMAN	R.MATLYSR.T	Y	44.74	840.416	-1	421.215	2	29.55	3300	1	145	151
53	9	P35527|K1C9_HUMAN	R.FSSSSGYGGGSSR.V	Y	74.8	1234.52	-0.3	618.268	2	18.91	1549	1	47	59
53	9	P35527|K1C9_HUMAN	K.TLLDIDNTR.M	Y	64.5	1059.56	-0.7	530.785	2	43.58	5705	1	225	233
53	9	P35527|K1C9_HUMAN	K.DIENQYETQITQIEHEVSSSGQEVQSSAK.E	Y	53.77	3263.51	-2.5	1088.84	3	65.17	9358	1	340	368
53	9	P35527|K1C9_HUMAN	K.STMQELNSR.L	Y	48.44	1064.49	0.7	533.254	2	23.57	2312	1	155	163
53	9	P35527|K1C9_HUMAN	K.NYSPYYNTIDDLKDQIVDLTVGNNK.T	Y	46.43	2901.4	-0.9	968.141	3	75.8	11011	2	200	224
53	9	P35527|K1C9_HUMAN	R.SGGGGGGGLGSGGSIR.S	Y	45.16	1231.59	1.2	616.803	2	22.86	2200	2	14	29
223	411	P27169|PON1_HUMAN	K.IFFYDSENPPASEVLR.I	Y	92.34	1882.91	-0.3	942.462	2	60.31	8575	1	291	306
223	411	P27169|PON1_HUMAN	R.VVAEGFDFANGINISPDGK.Y	Y	80.01	1948.95	-1.4	975.482	2	61.69	8799	1	215	233
223	411	P27169|PON1_HUMAN	K.YVYIAELLAHK.I	Y	51.38	1318.73	0.6	440.584	3	60.1	8540	1	234	244
39	38	P04114|APOB_HUMAN	R.TGISPLALIK.G	Y	66.43	1011.63	0.6	506.824	2	60.11	8541	1	220	229
39	38	P04114|APOB_HUMAN	K.ADSVVDLLSYNVQGSGETTYDHK.N	Y	59.13	2497.16	0.9	833.395	3	58.92	8340	1	1393	1415
39	38	P04114|APOB_HUMAN	R.EFQVPTFTIPK.L	Y	50.48	1305.7	0.5	653.856	2	62.84	8982	1	1334	1344
39	38	P04114|APOB_HUMAN	R.KYTYNYEAESSSGVPGTADSR.S	Y	46.88	2281.01	-4.3	761.342	3	33.18	3914	1	51	71
39	38	P04114|APOB_HUMAN	R.VPSYTLILPSLELPVLHVPR.N	Y	44.29	2242.31	0.9	748.444	3	80.66	11736	1	3292	3311
89	46	P83593|KV405_HUMAN	K.LLFSWASTR.E	Y	76.45	1079.58	-0.1	540.795	2	60.48	8604	1	52	60
89	46	P83593|KV405_HUMAN	R.SSQSVLYSSNNK.N	N	55.13	1312.63	1.7	657.321	2	23.05	2230	1	25	36
89	46	P83593|KV405_HUMAN	R.ESGVPDR.F	N	45.17	758.356	0.7	380.185	2	16.28	1122	1	61	67
89	46	P83593|KV405_HUMAN	DIVMTQSPDSLVVSLGER.A	Y	41.29	1944.98	-0.8	973.498	2	61.33	8741	1	1	18
89	46	P83593|KV405_HUMAN	R.ATINC(+57.02)R.S	Y	32.18	733.354	0.4	367.685	2	8.9	653	1	19	24	Carbamidomethylation
156	3464	P06396|GELS_HUMAN	R.EVQGFESATFLGYFK.S	Y	84.3	1721.83	0.3	861.923	2	70.24	10156	1	148	162
156	3464	P06396|GELS_HUMAN	K.AGKEPGLQIWR.V	Y	56.07	1253.69	0.2	418.903	3	44.01	5782	1	62	72
156	3464	P06396|GELS_HUMAN	K.HVVPNEVVVQR.L	Y	55.49	1274.71	-0.1	425.91	3	28.89	3190	1	178	188
123	68	P05546|HEP2_HUMAN	K.TLEAQLTPR.V	Y	67.05	1027.57	0.1	514.79	2	35.84	4359	1	368	376
123	68	P05546|HEP2_HUMAN	K.HQGTITVNEEGTQATTVTTVGFM(+15.99)PLSTQVR.F	Y	58.51	3218.59	-1.3	1073.87	3	52.63	7281	1	439	468	Oxidation (M)
123	68	P05546|HEP2_HUMAN	K.NYNLVESLK.L	Y	57.25	1078.57	0.2	540.29	2	47.06	6315	1	402	410
123	68	P05546|HEP2_HUMAN	R.FTVDRPFLFLIYEHR.T	Y	52.42	1952.03	0.7	489.015	4	68.85	9939	1	469	483
94	86	P01612|KV120_HUMAN	DVQMTQSPSSLSASVGDR.V	Y	92.63	1863.86	-0.5	932.938	2	40.73	5208	2	1	18
94	86	P01612|KV120_HUMAN	DVQM(+15.99)TQSPSSLSASVGDR.V	Y	87.26	1879.86	-2.5	940.934	2	34.25	4091	1	1	18	Oxidation (M)
94	86	P01612|KV120_HUMAN	K.LLIFDTSNLQSGVPSR.F	Y	43.54	1745.93	-1.1	873.972	2	61.83	8821	2	46	61
94	86	P01612|KV120_HUMAN	R.VIITC(+57.02)R.A	Y	38.42	760.427	0.4	381.221	2	23.81	2350	1	19	24	Carbamidomethylation
81	82	P01714|LV301_HUMAN	SELTQDPAVSVALGQTVR.I	Y	82.01	1869.98	-0.7	935.996	2	52.04	7180	3	1	18
81	82	P01714|LV301_HUMAN	R.NNRPSGIPDR.F	Y	57.4	1124.57	0.6	375.864	3	18.63	1503	2	50	59
81	82	P01714|LV301_HUMAN	R.ITCQGDSLR.G	Y	42.78	991.476	-0.8	496.745	2	22.31	2109	1	19	27
81	82	P01714|LV301_HUMAN	R.ITC(+57.02)QGDSLR.G	Y	37.84	1048.5	0	525.256	2	20.3	1775	1	19	27	Carbamidomethylation
157	342	P05543|THBG_HUMAN	K.NALALFVLPK.E	Y	69.67	1084.66	0.7	543.34	2	67.92	9792	1	264	273
157	342	P05543|THBG_HUMAN	R.SFMLLILER.S	Y	64.57	1120.63	0.7	561.323	2	73.41	10650	1	390	398
157	342	P05543|THBG_HUMAN	K.GTEAAAVPEVELSDQPENTFLHPIIQIDR.S	Y	43.12	3188.6	0.1	1063.87	3	67.96	9798	1	361	389
224	3445	P23142|FBLN1_HUMAN	R.AITPPHPASQANIIFDITEGNLR.D	Y	65.39	2474.29	-0.1	825.771	3	66.67	9596	1	620	642
224	3445	P23142|FBLN1_HUMAN	K.SC(+57.02)RPNDVTC(+57.02)VFDPVHTISHTVISLPTFR.E	Y	53.43	3254.6	0.4	814.657	4	68.14	9826	1	580	607	Carbamidomethylation
224	3445	P23142|FBLN1_HUMAN	R.EFTRPEEIIFLR.A	Y	41.17	1548.83	1	517.284	3	59.12	8373	1	608	619
158	52	P02746|C1QB_HUMAN	K.VPGLYYFTYHASSR.G	Y	58.91	1659.8	0.8	554.276	3	53.98	7515	1	164	177
158	52	P02746|C1QB_HUMAN	R.GNLC(+57.02)VNLMR.G	Y	47.28	1075.53	0	538.771	2	44.75	5910	1	178	186	Carbamidomethylation
158	52	P02746|C1QB_HUMAN	R.FDHVITNM(+15.99)NNNYEPR.S	Y	42.23	1878.83	-0.5	627.284	3	32.08	3723	1	142	156	Oxidation (M)
158	52	P02746|C1QB_HUMAN	R.GNLC(+57.02)VNLM(+15.99)R.G	Y	39.99	1091.52	0.1	546.768	2	36.23	4427	1	178	186	Carbamidomethylation; Oxidation (M)

## Sheet: CAD<50 4
Protein Group	Protein ID	Protein Accession	Peptide	Unique	-10lgP	Mass	ppm	m/z	z	RT	Scan	#Spec	Start	End	PTM
1	3	P02647|APOA1_HUMAN	K.VSFLSALEEYTK.K	Y	109.9	1385.71	0.1	693.861	2	71.11	10232	42	251	262
1	3	P02647|APOA1_HUMAN	K.LLDNWDSVTSTFSK.L	Y	109.31	1611.78	0	806.896	2	61.02	8615	51	70	83
1	3	P02647|APOA1_HUMAN	R.DYVSQFEGSALGK.Q	Y	106.98	1399.66	0	700.838	2	52.53	7185	54	52	64
1	3	P02647|APOA1_HUMAN	K.LREQLGPVTQEFWDNLEK.E	Y	97.45	2201.11	0.2	734.711	3	64.06	9110	27	84	101
1	3	P02647|APOA1_HUMAN	R.EQLGPVTQEFWDNLEK.E	Y	97.15	1931.93	-1.6	966.969	2	58.99	8275	2	86	101
1	3	P02647|APOA1_HUMAN	K.DLATVYVDVLK.D	Y	95.55	1234.68	0.3	618.348	2	63.46	9011	41	37	47
1	3	P02647|APOA1_HUMAN	R.VKDLATVYVDVLKDSGR.D	Y	93.32	1877.03	-0.1	626.683	3	55.61	7713	8	35	51
1	3	P02647|APOA1_HUMAN	R.QGLLPVLESFK.V	Y	92.15	1229.7	0.1	615.858	2	69.78	10023	38	240	250
1	3	P02647|APOA1_HUMAN	R.VKDLATVYVDVLK.D	Y	90.26	1461.84	-1.3	731.928	2	103	14592	62	35	47
1	3	P02647|APOA1_HUMAN	K.QLNLKLLDNWDSVTSTFSK.L	Y	89.83	2208.14	0.3	737.055	3	70.07	10067	1	65	83
1	3	P02647|APOA1_HUMAN	R.VKDLATVYVDVLKDSGRDYVSQFEGSALGK.Q	Y	84.64	3258.68	-1.2	1087.23	3	68.7	9851	5	35	64
1	3	P02647|APOA1_HUMAN	K.LREQLGPVTQEFWDNLEKETEGLR.Q	Y	83.09	2886.45	-1.8	963.156	3	111.09	15340	14	84	107
1	3	P02647|APOA1_HUMAN	K.VQPYLDDFQK.K	Y	81.66	1251.61	-0.5	626.814	2	44.24	5722	19	121	130
1	3	P02647|APOA1_HUMAN	K.DSGRDYVSQFEGSALGK.Q	Y	81.59	1814.84	-0.5	908.429	2	48.36	6448	28	48	64
1	3	P02647|APOA1_HUMAN	K.WQEEMELYR.Q	Y	77.54	1282.57	-0.7	642.289	2	47.03	6206	7	132	140
1	3	P02647|APOA1_HUMAN	R.QEMSKDLEEVK.A	Y	77.43	1334.64	-0.4	668.326	2	28.71	3049	1	108	118
1	3	P02647|APOA1_HUMAN	K.LSPLGEEMR.D	Y	76.79	1030.51	-1.6	516.262	2	38.14	4655	2	165	173
1	3	P02647|APOA1_HUMAN	K.ATEHLSTLSEK.A	Y	75.4	1214.61	0.9	405.879	3	24.13	2289	17	220	230
1	3	P02647|APOA1_HUMAN	K.WQEEM(+15.99)ELYR.Q	Y	74.62	1298.56	-1	650.287	2	37.38	4523	29	132	140	Oxidation (M)
1	3	P02647|APOA1_HUMAN	K.AKVQPYLDDFQKK.W	Y	74.26	1578.84	-0.9	527.287	3	35.02	4117	3	119	131
1	3	P02647|APOA1_HUMAN	R.THLAPYSDELR.Q	Y	73.9	1300.64	-0.5	434.554	3	35.76	4242	51	185	195
1	3	P02647|APOA1_HUMAN	K.LSPLGEEM(+15.99)R.D	Y	73.1	1046.51	-1.8	524.26	2	29.54	3188	9	165	173	Oxidation (M)
1	3	P02647|APOA1_HUMAN	K.AKVQPYLDDFQK.K	Y	72.11	1450.75	-0.8	484.589	3	39.81	4942	1	119	130
1	3	P02647|APOA1_HUMAN	R.LAEYHAK.A	Y	71.61	830.429	0.9	416.222	2	17.14	1142	1	213	219
1	3	P02647|APOA1_HUMAN	K.KWQEEMELYR.Q	Y	69.18	1410.66	-0.3	471.227	3	42.93	5491	2	131	140
1	3	P02647|APOA1_HUMAN	K.DLATVYVDVLKDSGRDYVSQFEGSALGK.Q	Y	68.88	3031.51	-0.7	1011.51	3	74.89	10822	2	37	64
1	3	P02647|APOA1_HUMAN	R.THLAPYSDELRQR.L	Y	67.95	1584.8	-1.6	529.273	3	30.23	3306	4	185	197
1	3	P02647|APOA1_HUMAN	K.AKPALEDLR.Q	Y	62.57	1011.57	0.3	506.793	2	30.04	3274	13	231	239
1	3	P02647|APOA1_HUMAN	R.AHVDALR.T	Y	61.64	780.424	1	391.22	2	18.53	1371	1	178	184
1	3	P02647|APOA1_HUMAN	K.VSFLSALEEYTKK.L	Y	60.95	1513.8	0.7	505.608	3	61.62	8712	15	251	263
1	3	P02647|APOA1_HUMAN	K.LREQLGPVTQEFWDNLEKETEGLRQEM(+15.99)SK.D	Y	59.94	3505.71	-3.1	1169.58	3	71.34	10270	19	84	112	Oxidation (M)
1	3	P02647|APOA1_HUMAN	K.KWQEEM(+15.99)ELYR.Q	Y	58.64	1426.65	0.3	476.559	3	33.36	3837	8	131	140	Oxidation (M)
1	3	P02647|APOA1_HUMAN	R.AELQEGAR.Q	Y	57.03	872.435	0.4	437.225	2	17.91	1269	1	148	155
1	3	P02647|APOA1_HUMAN	K.LLDNWDSVTSTFSKLR.E	Y	56.99	1880.96	1.6	627.996	3	65.69	9374	1	70	85
1	3	P02647|APOA1_HUMAN	K.ETEGLRQEMSKDLEEVK.A	Y	55.48	2019.98	-0.7	674.333	3	44.25	5723	6	102	118
1	3	P02647|APOA1_HUMAN	K.VEPLRAELQEGAR.Q	Y	53.98	1466.78	-0.7	489.935	3	34.76	4072	11	143	155
1	3	P02647|APOA1_HUMAN	K.VQPYLDDFQKK.W	Y	52.86	1379.71	-0.3	690.861	2	34.41	4013	18	121	131
1	3	P02647|APOA1_HUMAN	K.LHELQEK.L	Y	52.7	895.476	-1.9	448.745	2	17.99	1283	1	158	164
1	3	P02647|APOA1_HUMAN	K.ETEGLRQEM(+15.99)SKDLEEVK.A	Y	52.26	2035.97	-1.5	1018.99	2	29.87	3246	3	102	118	Oxidation (M)
1	3	P02647|APOA1_HUMAN	R.HFWQQDEPPQSPWDR.V	Y	52.01	1951.86	-2.1	651.626	3	47.4	6276	2	20	34
1	3	P02647|APOA1_HUMAN	K.DLATVYVDVLKDSGR.D	Y	51.78	1649.86	-0.1	550.961	3	63.6	9035	2	37	51
1	3	P02647|APOA1_HUMAN	K.DLEEVK.A	Y	49.52	731.37	0.5	366.692	2	25.97	2588	3	113	118
1	3	P02647|APOA1_HUMAN	R.LEALKENGGAR.L	Y	46.29	1156.62	0.5	386.548	3	20.3	1658	2	202	212
1	3	P02647|APOA1_HUMAN	R.DYVSQFEGSALGKQLNLK.L	Y	46.11	1996.03	0.5	666.35	3	60.9	8596	1	52	69
1	3	P02647|APOA1_HUMAN	K.LREQLGPVTQEFWDNLEKETEGLRQEM(+15.99)SKDLEEVK.A	Y	45.78	4219.07	-0.6	844.822	5	111.57	15408	14	84	118	Oxidation (M)
1	3	P02647|APOA1_HUMAN	R.EQLGPVTQEFWDNLEKETEGLR.Q	Y	44.36	2617.27	-0.4	873.429	3	62.06	8782	4	86	107
1	3	P02647|APOA1_HUMAN	K.LREQLGPVTQEFWDNLEKETEGLRQEMSK.D	Y	44.08	3489.72	-1.6	873.436	4	63.43	9007	5	84	112
1	3	P02647|APOA1_HUMAN	K.AKPALEDLRQGLLPVLESFK.V	Y	43.75	2223.26	0.7	742.095	3	74.84	10814	3	231	250
1	3	P02647|APOA1_HUMAN	R.QKVEPLRAELQEGAR.Q	Y	43.73	1722.94	0.3	575.32	3	32.5	3687	11	141	155
1	3	P02647|APOA1_HUMAN	K.LREQLGPVTQEFWDNLEKETEGLRQEM(+15.99)SKDLEEVKAK.V	Y	43.56	4418.21	-2.3	884.646	5	71.99	10373	5	84	120	Oxidation (M)
1	3	P02647|APOA1_HUMAN	K.DSGRDYVSQFEGSALGKQLNLK.L	Y	41.69	2411.21	-0.2	603.809	4	57.12	7966	1	48	69
1	3	P02647|APOA1_HUMAN	R.AHVDALRTHLAPYSDELR.Q	Y	40.31	2063.05	1.2	516.771	4	40.76	5111	1	178	195
1	3	P02647|APOA1_HUMAN	R.QEM(+15.99)SKDLEEVK.A	Y	40.05	1350.63	1	451.219	3	20.64	1716	1	108	118	Oxidation (M)
1	3	P02647|APOA1_HUMAN	K.ATEHLSTLSEKAKPALEDLR.Q	Y	39.91	2208.18	0	553.051	4	40.12	4999	1	220	239
1	3	P02647|APOA1_HUMAN	R.LAEYHAKATEHLSTLSEK.A	Y	38.54	2027.03	2	507.766	4	29.11	3117	1	213	230
1	3	P02647|APOA1_HUMAN	K.ETEGLRQEM(+15.99)SK.D	Y	38.3	1322.61	0.2	441.879	3	16.99	1118	1	102	112	Oxidation (M)
1	3	P02647|APOA1_HUMAN	K.LREQLGPVTQEFWDNLEKETEGLRQEMSKDLEEVK.A	Y	34.71	4203.08	-0.4	841.623	5	71.95	10367	1	84	118
1	3	P02647|APOA1_HUMAN	R.QGLLPVLESFKVSFLSALEEYTK.K	Y	34.13	2597.4	2.8	866.809	3	93.74	13507	1	240	262
1	3	P02647|APOA1_HUMAN	K.ETEGLRQEMSK.D	Y	33.74	1306.62	-0.4	436.547	3	22.29	1991	1	102	112
1	3	P02647|APOA1_HUMAN	R.QKVEPLR.A	Y	33.02	868.513	-0.1	435.264	2	18.87	1426	1	141	147
1	3	P02647|APOA1_HUMAN	R.DYVSQ(+156.12)FEGSALGK.Q	Y	31.62	1555.78	-8.6	519.595	3	45.2	5887	1	52	64	SL-HNE (RQ)
8	5	P02768|ALBU_HUMAN	K.VPQVSTPTLVEVSR.N	Y	103.72	1510.84	-0.5	756.425	2	47.32	6261	2	439	452
8	5	P02768|ALBU_HUMAN	K.AVM(+15.99)DDFAAFVEK.C	Y	100.7	1357.62	-0.9	679.818	2	54.31	7493	1	570	581	Oxidation (M)
8	5	P02768|ALBU_HUMAN	K.DVFLGM(+15.99)FLYEYAR.R	Y	96.65	1638.78	0.6	820.395	2	76.09	11005	2	348	360	Oxidation (M)
8	5	P02768|ALBU_HUMAN	K.AVMDDFAAFVEK.C	Y	94.06	1341.63	-0.8	671.82	2	63.86	9077	1	570	581
8	5	P02768|ALBU_HUMAN	K.VFDEFKPLVEEPQNLIK.Q	Y	93.8	2044.09	-1.8	682.369	3	63.53	9025	2	397	413
8	5	P02768|ALBU_HUMAN	K.TC(+57.02)VADESAENC(+57.02)DK.S	Y	89.83	1497.57	-0.8	749.792	2	18.4	1349	2	76	88	Carbamidomethylation
8	5	P02768|ALBU_HUMAN	K.QNC(+57.02)ELFEQLGEYK.F	Y	88.76	1656.75	-1.1	829.379	2	55.55	7703	3	414	426	Carbamidomethylation
8	5	P02768|ALBU_HUMAN	K.YIC(+57.02)ENQDSISSK.L	Y	88.12	1442.63	-0.6	722.324	2	25.96	2587	2	287	298	Carbamidomethylation
8	5	P02768|ALBU_HUMAN	R.HPYFYAPELLFFAK.R	Y	87.93	1741.89	0.6	581.636	3	74.89	10821	1	170	183
8	5	P02768|ALBU_HUMAN	K.LVNEVTEFAK.T	Y	87.03	1148.61	0	575.311	2	42.56	5425	2	66	75
8	5	P02768|ALBU_HUMAN	K.SHC(+57.02)IAEVENDEM(+15.99)PADLPSLAADFVESK.D	Y	86.27	2989.33	-1.7	997.45	3	66.4	9487	2	311	337	Carbamidomethylation; Oxidation (M)
8	5	P02768|ALBU_HUMAN	R.RHPYFYAPELLFFAK.R	Y	84.57	1897.99	-3.4	633.668	3	68.89	9882	4	169	183
8	5	P02768|ALBU_HUMAN	R.M(+15.99)PC(+57.02)AEDYLSVVLNQLC(+57.02)VLHEK.T	Y	83.28	2533.2	0.9	845.409	3	80.27	11624	1	470	490	Oxidation (M); Carbamidomethylation
8	5	P02768|ALBU_HUMAN	R.RHPDYSVVLLLR.L	Y	76.81	1466.84	0.1	489.952	3	52.73	7218	1	361	372
8	5	P02768|ALBU_HUMAN	K.C(+57.02)C(+57.02)TESLVNR.R	Y	76.73	1137.49	-0.3	569.752	2	25.36	2488	1	500	508	Carbamidomethylation
8	5	P02768|ALBU_HUMAN	K.SLHTLFGDK.L	Y	75.03	1016.53	0	509.272	2	39.18	4831	1	89	97
8	5	P02768|ALBU_HUMAN	K.KVPQVSTPTLVEVSR.N	Y	74.97	1638.93	0.4	547.318	3	43.27	5552	9	438	452
8	5	P02768|ALBU_HUMAN	K.ALVLIAFAQYLQQC(+57.02)PFEDHVK.L	Y	73.13	2489.28	-0.4	830.766	3	83.02	12036	4	45	65	Carbamidomethylation
8	5	P02768|ALBU_HUMAN	R.ETYGEM(+15.99)ADC(+57.02)C(+57.02)AK.Q	Y	72.1	1449.52	-0.1	725.768	2	19.68	1558	1	106	117	Oxidation (M); Carbamidomethylation
8	5	P02768|ALBU_HUMAN	K.AAFTEC(+57.02)C(+57.02)QAADK.A	Y	70.99	1370.56	-0.6	686.287	2	24.61	2366	2	187	198	Carbamidomethylation
8	5	P02768|ALBU_HUMAN	R.MPC(+57.02)AEDYLSVVLNQLC(+57.02)VLHEK.T	Y	68.38	2517.21	-1	840.075	3	83.42	12096	1	470	490	Carbamidomethylation
8	5	P02768|ALBU_HUMAN	K.LVAASQAALGL	Y	68.28	1012.59	0.8	507.303	2	53.24	7307	3	599	609
8	5	P02768|ALBU_HUMAN	R.RPC(+57.02)FSALEVDETYVPK.E	Y	67.58	1909.92	0.1	637.649	3	50.01	6738	1	509	524	Carbamidomethylation
8	5	P02768|ALBU_HUMAN	R.ETYGEMADC(+57.02)C(+57.02)AK.Q	Y	67.05	1433.53	-0.5	717.77	2	28.18	2960	1	106	117	Carbamidomethylation
8	5	P02768|ALBU_HUMAN	K.YLYEIAR.R	Y	65.66	926.486	-0.4	464.25	2	40.36	5040	1	162	168
8	5	P02768|ALBU_HUMAN	K.ADDKETC(+57.02)FAEEGK.K	Y	65.62	1498.62	-0.8	500.548	3	22.06	1953	1	585	597	Carbamidomethylation
8	5	P02768|ALBU_HUMAN	K.QTALVELVK.H	Y	63.6	999.596	0.2	500.806	2	46.78	6163	3	550	558
8	5	P02768|ALBU_HUMAN	R.FKDLGEENFK.A	Y	63.58	1225.6	0.1	409.54	3	34.76	4073	1	35	44
8	5	P02768|ALBU_HUMAN	K.KLVAASQAALGL	Y	63.27	1140.69	0.5	571.351	2	48.13	6405	1	598	609
8	5	P02768|ALBU_HUMAN	K.FQNALLVR.Y	Y	61.52	959.555	-1.2	480.784	2	42.99	5502	5	427	434
8	5	P02768|ALBU_HUMAN	K.DDNPNLPR.L	Y	59.43	939.441	-0.4	470.728	2	23.86	2246	1	131	138
8	5	P02768|ALBU_HUMAN	K.TPVSDRVTK.C	Y	59.32	1001.55	-0.6	501.782	2	17.87	1263	1	491	499
8	5	P02768|ALBU_HUMAN	K.AEFAEVSK.L	Y	58.08	879.434	-1.4	440.724	2	26.35	2652	1	250	257
8	5	P02768|ALBU_HUMAN	K.KYLYEIAR.R	Y	57.67	1054.58	0.1	528.298	2	36.42	4354	1	161	168
8	5	P02768|ALBU_HUMAN	K.TYETTLEK.C	Y	57.15	983.481	0.9	492.748	2	25.58	2524	1	376	383
8	5	P02768|ALBU_HUMAN	K.KQTALVELVK.H	Y	56.78	1127.69	0.1	564.853	2	39.13	4822	1	549	558
8	5	P02768|ALBU_HUMAN	R.LVRPEVDVM(+15.99)C(+57.02)TAFHDNEETFLK.K	Y	56.38	2665.25	0.3	667.32	4	50.94	6904	2	139	160	Oxidation (M); Carbamidomethylation
8	5	P02768|ALBU_HUMAN	R.LVRPEVDVMC(+57.02)TAFHDNEETFLK.K	Y	55.88	2649.26	1.2	663.322	4	59.46	8356	1	139	160	Carbamidomethylation
8	5	P02768|ALBU_HUMAN	K.LVTDLTK.V	Y	53.87	788.464	-0.4	395.239	2	29.67	3213	1	258	264
8	5	P02768|ALBU_HUMAN	R.YKAAFTEC(+57.02)C(+57.02)QAADK.A	Y	52.44	1661.72	-2.3	554.912	3	27.25	2806	1	185	198	Carbamidomethylation
8	5	P02768|ALBU_HUMAN	K.QNC(+57.02)ELFEQLGEYKFQNALLVR.Y	Y	51.92	2598.29	-1.3	867.103	3	68.88	9880	1	414	434	Carbamidomethylation
8	5	P02768|ALBU_HUMAN	K.LC(+57.02)TVATLR.E	Y	51.48	932.511	-1.3	467.262	2	33.19	3809	1	98	105	Carbamidomethylation
8	5	P02768|ALBU_HUMAN	R.LVRPEVDVMC(+57.02)TAFHDNEETFLKK.Y	Y	50.7	2777.35	-0.4	556.477	5	55.55	7702	1	139	161	Carbamidomethylation
8	5	P02768|ALBU_HUMAN	K.RM(+15.99)PC(+57.02)AEDYLSVVLNQLC(+57.02)VLHEK.T	Y	49.53	2689.3	1.3	673.334	4	77.3	11187	5	469	490	Oxidation (M); Carbamidomethylation
8	5	P02768|ALBU_HUMAN	K.SLHTLFGDKLC(+57.02)TVATLR.E	Y	44.73	1931.03	0.7	483.765	4	55.28	7658	1	89	105	Carbamidomethylation
8	5	P02768|ALBU_HUMAN	K.EFNAETFTFHADIC(+57.02)TLSEK.E	Y	44.66	2259.02	0.6	754.013	3	60.78	8576	2	525	543	Carbamidomethylation
8	5	P02768|ALBU_HUMAN	K.LDELRDEGK.A	Y	44.21	1073.54	3.3	358.853	3	20.49	1690	1	206	214
8	5	P02768|ALBU_HUMAN	K.C(+57.02)C(+57.02)AAADPHEC(+57.02)YAK.V	Y	43.78	1551.59	0.6	518.204	3	19.07	1459	1	384	396	Carbamidomethylation
8	5	P02768|ALBU_HUMAN	K.ADDKETC(+57.02)FAEEGKK.L	Y	43.45	1626.72	1.4	543.248	3	19.21	1482	1	585	598	Carbamidomethylation
8	5	P02768|ALBU_HUMAN	K.RMPC(+57.02)AEDYLSVVLNQLC(+57.02)VLHEK.T	Y	42.57	2673.31	0.1	892.11	3	79.49	11510	2	469	490	Carbamidomethylation
8	5	P02768|ALBU_HUMAN	R.LVRPEVDVM(+15.99)C(+57.02)TAFHDNEETFLKK.Y	Y	41.84	2793.35	0.2	559.677	5	47.14	6228	1	139	161	Oxidation (M); Carbamidomethylation
8	5	P02768|ALBU_HUMAN	K.LKEC(+57.02)C(+57.02)EKPLLEK.S	Y	39.45	1545.79	0.5	516.271	3	25.57	2523	1	299	310	Carbamidomethylation
8	5	P02768|ALBU_HUMAN	K.EFNAETFTFHADIC(+57.02)TLSEKER.Q	Y	35.64	2544.16	0.1	849.06	3	57.3	7994	1	525	545	Carbamidomethylation
12	2	P02787|TRFE_HUMAN	K.EDPQTFYYAVAVVK.K	Y	101.43	1628.81	-1.1	815.411	2	59.05	8285	1	108	121
12	2	P02787|TRFE_HUMAN	K.C(+57.02)STSSLLEAC(+57.02)TFR.R	Y	99.99	1530.68	-0.7	766.347	2	49.12	6580	1	684	696	Carbamidomethylation
12	2	P02787|TRFE_HUMAN	R.FDEFFSEGC(+57.02)APGSK.K	Y	99.56	1576.65	-0.6	789.332	2	49.01	6560	1	495	508	Carbamidomethylation
12	2	P02787|TRFE_HUMAN	K.LC(+57.02)M(+15.99)GSGLNLC(+57.02)EPNNK.E	Y	93.68	1721.75	-1.3	861.883	2	36.76	4414	1	516	530	Carbamidomethylation; Oxidation (M)
12	2	P02787|TRFE_HUMAN	K.SVIPSDGPSVAC(+57.02)VK.K	Y	91.92	1414.71	-1.1	708.363	2	40.05	4985	1	47	60	Carbamidomethylation
12	2	P02787|TRFE_HUMAN	K.DGAGDVAFVK.H	Y	91.62	977.482	-0.6	489.748	2	35.99	4281	1	216	225
12	2	P02787|TRFE_HUMAN	K.HSTIFENLANK.A	Y	91.37	1272.65	-1.3	637.33	2	40.43	5052	1	226	236
12	2	P02787|TRFE_HUMAN	R.KPVEEYANC(+57.02)HLAR.A	Y	90.11	1585.77	-0.2	529.596	3	25.49	2509	1	588	600	Carbamidomethylation
12	2	P02787|TRFE_HUMAN	K.M(+15.99)YLGYEYVTAIR.N	Y	85.77	1493.72	-0.3	747.868	2	54.29	7490	1	332	343	Oxidation (M)
12	2	P02787|TRFE_HUMAN	K.EGYYGYTGAFR.C	Y	83.5	1282.56	-0.8	642.288	2	44.69	5800	1	531	541
12	2	P02787|TRFE_HUMAN	K.HSTIFENLANKADR.D	Y	83.08	1614.81	0.1	539.278	3	40.31	5032	1	226	239
12	2	P02787|TRFE_HUMAN	K.DSGFQMNQLR.G	Y	79.46	1194.55	-1	598.279	2	41.68	5271	1	123	132
12	2	P02787|TRFE_HUMAN	R.C(+57.02)LVEKGDVAFVK.H	Y	78.62	1363.72	0.1	455.58	3	39.56	4898	1	542	553	Carbamidomethylation
12	2	P02787|TRFE_HUMAN	R.SAGWNIPIGLLYC(+57.02)DLPEPR.K	Y	75.89	2170.09	1	724.371	3	79.14	11459	2	144	162	Carbamidomethylation
12	2	P02787|TRFE_HUMAN	K.LC(+57.02)M(+15.99)GSGLNLC(+57.02)EPNNKEGYYGYTGAFR.C	Y	71.43	2986.3	-0.6	996.442	3	51.66	7031	1	516	541	Carbamidomethylation; Oxidation (M)
12	2	P02787|TRFE_HUMAN	K.NLNEKDYELLC(+57.02)LDGTR.K	Y	69.3	1951.93	0.3	651.651	3	51.48	7000	1	572	587	Carbamidomethylation
12	2	P02787|TRFE_HUMAN	K.YLGEEYVK.A	Y	67.51	999.491	1.6	500.754	2	38.52	4719	1	669	676
12	2	P02787|TRFE_HUMAN	R.KC(+57.02)STSSLLEAC(+57.02)TFR.R	Y	66.33	1658.78	-2.5	553.931	3	43.55	5602	1	683	696	Carbamidomethylation
12	2	P02787|TRFE_HUMAN	K.ADRDQYELLC(+57.02)LDNTR.K	Y	65.49	1880.87	-2.6	627.962	3	48.55	6481	1	237	251	Carbamidomethylation
12	2	P02787|TRFE_HUMAN	K.HQTVPQNTGGK.N	Y	64.7	1165.58	0.9	583.8	2	16.14	986	1	554	564
12	2	P02787|TRFE_HUMAN	K.DSGFQM(+15.99)NQLR.G	Y	64.23	1210.54	-0.2	606.277	2	28.83	3068	1	123	132	Oxidation (M)
12	2	P02787|TRFE_HUMAN	K.HQTVPQNTGGKNPDPWAK.N	Y	62.78	1973.97	0.2	658.998	3	27.86	2905	1	554	571
12	2	P02787|TRFE_HUMAN	K.KDSGFQM(+15.99)NQLR.G	Y	62.03	1338.63	1.9	447.22	3	23.3	2159	1	122	132	Oxidation (M)
12	2	P02787|TRFE_HUMAN	K.ASYLDC(+57.02)IR.A	Y	60.77	996.47	-0.2	499.242	2	40.86	5128	1	62	69	Carbamidomethylation
12	2	P02787|TRFE_HUMAN	K.GDVAFVK.H	Y	55.7	734.396	0	368.205	2	30.37	3329	1	547	553
12	2	P02787|TRFE_HUMAN	K.LC(+57.02)MGSGLNLC(+57.02)EPNNK.E	Y	53.72	1705.76	-0.3	853.886	2	46.75	6158	1	516	530	Carbamidomethylation
12	2	P02787|TRFE_HUMAN	K.DLLFRDDTVC(+57.02)LAK.L	Y	51.35	1564.79	2	522.606	3	53.72	7390	1	647	659	Carbamidomethylation
12	2	P02787|TRFE_HUMAN	R.WC(+57.02)AVSEHEATK.C	Y	47.96	1316.58	-0.1	439.868	3	23.72	2223	2	27	37	Carbamidomethylation
12	2	P02787|TRFE_HUMAN	K.KASYLDC(+57.02)IR.A	Y	37.74	1124.56	3.6	563.292	2	33.27	3824	1	61	69	Carbamidomethylation
12	2	P02787|TRFE_HUMAN	K.HSTIFENLANKADRDQYELLC(+57.02)LDNTR.K	Y	37.16	3135.5	0.5	784.884	4	59.17	8307	1	226	251	Carbamidomethylation
12	2	P02787|TRFE_HUMAN	R.KPVDEYKDC(+57.02)HLAQVPSHTVVAR.S	Y	34.18	2548.29	0.6	510.665	5	32.51	3688	1	252	273	Carbamidomethylation
12	2	P02787|TRFE_HUMAN	K.SVIPSDGPSVAC(+57.02)VKK.A	Y	33.59	1542.81	-0.1	515.276	3	34.54	4035	1	47	61	Carbamidomethylation
12	2	P02787|TRFE_HUMAN	R.SETKDLLFRDDTVC(+57.02)LAK.L	Y	32.26	2010.01	0.5	671.011	3	47.46	6287	1	643	659	Carbamidomethylation
10	6	P01024|CO3_HUMAN	K.VQLSNDFDEYIM(+15.99)AIEQTIK.S	Y	110.01	2272.09	-0.6	1137.05	2	84.96	12323	2	1552	1570	Oxidation (M)
10	6	P01024|CO3_HUMAN	R.SNLDEDIIAEENIVSR.S	Y	105.9	1815.88	-0.6	908.949	2	57.68	8054	1	749	764
10	6	P01024|CO3_HUMAN	K.SGSDEVQVGQQR.T	Y	89.33	1288.6	0.1	645.308	2	20.31	1661	1	1571	1582
10	6	P01024|CO3_HUMAN	K.TGLQEVEVK.A	Y	77.95	1001.54	-0.5	501.777	2	32.36	3664	1	905	913
10	6	P01024|CO3_HUMAN	R.TELRPGETLNVNFLLR.M	Y	77.9	1871.03	1	624.683	3	62.52	8858	1	463	478
10	6	P01024|CO3_HUMAN	K.SSLSVPYVIVPLK.T	Y	77.21	1400.83	0.3	701.421	2	64.33	9154	1	892	904
10	6	P01024|CO3_HUMAN	R.EPGQDLVVLPLSITTDFIPSFR.L	Y	75.44	2443.3	-0.9	1222.66	2	90.82	13161	2	509	530
10	6	P01024|CO3_HUMAN	R.C(+57.02)AEENC(+57.02)FIQK.S	Y	74.71	1297.54	-0.3	649.779	2	30.5	3352	1	1513	1522	Carbamidomethylation
10	6	P01024|CO3_HUMAN	R.LDKAC(+57.02)EPGVDYVYK.T	Y	74.09	1655.79	1	552.937	3	36.27	4328	1	1533	1546	Carbamidomethylation
10	6	P01024|CO3_HUMAN	K.AAVYHHFISDGVR.K	Y	73.63	1470.74	-0.7	491.252	3	32.09	3620	1	914	926
10	6	P01024|CO3_HUMAN	K.VRVELLHNPAFC(+57.02)SLATTK.R	Y	70.23	2055.09	0.7	686.039	3	51.31	6970	2	862	879	Carbamidomethylation
10	6	P01024|CO3_HUMAN	R.VELLHNPAFC(+57.02)SLATTK.R	Y	66.42	1799.92	1.2	600.983	3	52.43	7167	4	864	879	Carbamidomethylation
10	6	P01024|CO3_HUMAN	K.VHQYFNVELIQPGAVK.V	Y	62.85	1840.98	-0.7	614.668	3	55.15	7636	1	1463	1478
10	6	P01024|CO3_HUMAN	K.AC(+57.02)EPGVDYVYK.T	Y	59.15	1299.58	-1.1	650.797	2	37.06	4468	1	1536	1546	Carbamidomethylation
10	6	P01024|CO3_HUMAN	K.LMNIFLK.D	Y	57.24	877.51	0	439.762	2	57.86	8085	1	790	796
10	6	P01024|CO3_HUMAN	K.SDDKVTLEER.L	Y	56.47	1190.58	0.3	397.867	3	22.4	2010	1	1523	1532
10	6	P01024|CO3_HUMAN	R.LPYSVVR.N	Y	55.51	832.481	-0.4	417.247	2	35.6	4215	1	835	841
10	6	P01024|CO3_HUMAN	R.TFISPIK.C	Y	54.35	804.475	0.2	403.245	2	41.44	5231	1	1583	1589
10	6	P01024|CO3_HUMAN	K.SDDKVTLEERLDK.A	Y	52.7	1546.78	-0.4	516.602	3	30.91	3422	1	1523	1535
10	6	P01024|CO3_HUMAN	K.VSHSEDDC(+57.02)LAFK.V	Y	52.54	1406.61	-1.6	469.878	3	31.67	3550	1	1451	1462	Carbamidomethylation
10	6	P01024|CO3_HUMAN	R.NEQVEIR.A	Y	48.97	886.451	-1.8	444.232	2	22.65	2052	1	842	848
10	6	P01024|CO3_HUMAN	R.AVLYNYR.Q	Y	47.49	897.471	-3.4	449.741	2	32.94	3765	1	849	855
10	6	P01024|CO3_HUMAN	R.EALKLEEK.K	Y	45.57	958.533	0.4	480.274	2	24.37	2328	1	1592	1599
10	6	P01024|CO3_HUMAN	K.LM(+15.99)NIFLK.D	Y	44.22	893.505	0	447.76	2	49	6558	3	790	796	Oxidation (M)
10	6	P01024|CO3_HUMAN	K.AAVYHHFISDGVRK.S	Y	42.19	1598.83	0.3	400.715	4	27.4	2830	2	914	927
10	6	P01024|CO3_HUMAN	K.VVPEGIR.M	Y	41.26	768.449	0.4	385.232	2	26.04	2600	1	931	937
10	6	P01024|CO3_HUMAN	K.LC(+57.02)RDELC(+57.02)R.C	Y	36.33	1120.51	0.2	374.511	3	21.22	1811	1	1505	1512	Carbamidomethylation
13	10	P0C0L5|CO4B_HUMAN	R.ALEILQEEDLIDEDDIPVR.S	Y	116.15	2224.11	-1.1	1113.06	2	67.58	9672	3	757	775
13	10	P0C0L5|CO4B_HUMAN	R.STQDTVIALDALSAYWIASHTTEER.G	Y	103.73	2777.35	-2.9	1389.68	2	77.23	11175	3	1301	1325
13	10	P0C0L5|CO4B_HUMAN	R.GSFEFPVGDAVSK.V	Y	95.59	1338.65	-0.1	670.33	2	52.16	7119	5	917	929
13	10	P0C0L5|CO4B_HUMAN	R.GLEEELQFSLGSK.I	Y	88.78	1435.72	-0.4	718.867	2	59.05	8286	1	1353	1365
13	10	P0C0L5|CO4B_HUMAN	K.ASAGLLGAHAAAITAYALTLTK.A	Y	73.5	2084.16	1.6	695.729	3	69.8	10026	1	1183	1204
13	10	P0C0L5|CO4B_HUMAN	R.SFFPENWLWR.V	Y	64.74	1380.66	0	691.338	2	75.84	10966	1	776	785
13	10	P0C0L5|CO4B_HUMAN	K.TKGLC(+57.02)VATPVQLR.V	Y	62.77	1441.81	1.5	481.611	3	42.34	5387	1	816	828	Carbamidomethylation
13	10	P0C0L5|CO4B_HUMAN	R.VGDTLNLNLR.A	Y	62.08	1113.61	-0.5	557.814	2	47	6201	1	485	494
13	10	P0C0L5|CO4B_HUMAN	R.GLQDEDGYR.M	Y	60.8	1051.46	-0.6	526.736	2	24.51	2350	1	1605	1613
13	10	P0C0L5|CO4B_HUMAN	R.LLLFSPSVVHLGVPLSVGVQLQDVPR.G	Y	58.54	2768.6	-0.2	923.872	3	79.75	11548	1	23	48
13	10	P0C0L5|CO4B_HUMAN	K.LHLETDSLALVALGALDTALYAAGSK.S	Y	57.55	2612.41	0.8	871.81	3	96.26	13808	3	589	614
13	10	P0C0L5|CO4B_HUMAN	K.GLC(+57.02)VATPVQLR.V	Y	57.31	1212.66	-1.2	607.339	2	47.44	6283	1	818	828	Carbamidomethylation
13	10	P0C0L5|CO4B_HUMAN	K.EGAIHREELVYELNPLDHR.G	Y	56.07	2289.15	0.1	764.057	3	111.36	15378	3	936	954
13	10	P0C0L5|CO4B_HUMAN	K.AEM(+15.99)ADQAAAWLTR.Q	Y	51.73	1448.67	0.7	725.344	2	47.74	6336	1	1279	1291	Oxidation (M)
13	10	P0C0L5|CO4B_HUMAN	R.QGSFQGGFR.S	Y	50.52	982.462	0.5	492.239	2	30.79	3401	1	1292	1300
13	10	P0C0L5|CO4B_HUMAN	K.SHALQLNNR.Q	Y	50.16	1051.55	0.8	351.525	3	21.11	1793	1	1341	1349
13	10	P0C0L5|CO4B_HUMAN	R.EELVYELNPLDHR.G	Y	47.37	1625.8	-8.7	813.903	2	58.1	8126	2	942	954
13	10	P0C0L5|CO4B_HUMAN	K.VLQIEK.E	Y	40.23	728.443	0.1	365.229	2	27.5	2847	1	930	935
[truncated: 307 more rows]

## Sheet: CAD>50 1
Protein Group	Protein ID	Protein Accession	Peptide	Unique	-10lgP	Mass	ppm	m/z	z	RT	Scan	#Spec	Start	End	PTM
[truncated: 696 more rows]

[truncated: 2 more sheets: CAD>50 2, CAD>50 3]
